# Supplementary material for: Chromatin Remodeling via Retinoic Acid Action during Murine Spermatogonial Development
Source: Life (Basel). 2023 Mar 3;13(3):690. doi: 10.3390/life13030690 (PMC10058303; doi:10.3390/life13030690)
Supplement: Supplementary file 1 [file life-13-00690-s001.zip]

Archive with 2 entries (2 files):
- life-2244833-supplementary.pdf
- Supplementary File ATAC_Life.xlsx
