# Supplementary material for: Chromatin Remodeling via Retinoic Acid Action during Murine Spermatogonial Development
Source: Life (Basel). 2023 Mar 3;13(3):690. doi: 10.3390/life13030690 (PMC10058303; doi:10.3390/life13030690)
Supplement: Supplementary file 1 [file life-13-00690-s001.zip › Supplementary File ATAC_Life.xlsx]

## Sheet: Contents
Tab	Description
Seq Stats	Sequencing metrics generated from ATAC-seq
Intervals	Called peaks in all samples/timepoints
Genes	Called peaks within 10 kB of a gene for all samples/timepoints
Figure 2 Categories	List of genes for each of the categories in Figure 2, showing which genes are accessible at which timepoint combinations
Down by 120 all peaks	Number of peaks and Z-scores for genes which are transcriptionally downregulated by 120 hours post-RA
Down by 120 in gene	Number of peaks within a gene for genes which are transcriptionally downregulated by 120 hours post-RA and associated Z-scores
Down by 120 upstream	Number of peaks upstream of a gene for genes which are transcriptionally downregulated by 120 hours post-RA and associated Z-scores
Down by 120 downstream	Number of peaks downstream of a gene for genes which are transcriptionally downregulated by 120 hours post-RA and associated Z-scores
Up by 120 all peaks	Number of peaks and Z-scores for genes which are transcriptionally upregulated by 120 hours post-RA
Up by 120 in gene	Number of peaks within a gene for genes which are transcriptionally upregulated by 120 hours post-RA and associated Z-scores
Up by 120 upstream	Number of peaks upstream of a gene for genes which are transcriptionally upregulated by 120 hours post-RA and associated Z-scores
Up by 120 downstream	Number of peaks downstream of a gene for genes which are transcriptionally upregulated by 120 hours post-RA and associated Z-scores
Peaks in Fig 5	Peak number, start and end sites, peak summit and values used for annotation of genes Nanos2, Lin28a, Neurog3, Pou5f1, Sox3, and Zbtb16
Peaks in Fig 6	Peak number, start and end sites, peak summit and values used for annotation of genes Enc1, Onecut2, Ptch1, Sdc4, Zfp462
Peaks in Fig 7	Peak number, start and end sites, peak summit and values used for annotation of genes Stra8 and Kit
Acc. gene FPKM heatmaps	Number of genes per category in heatmaps for genes with specified accessibility
Acc. at 0 only txn	Transcript counts at 0, 12, 18, 48, 72, 96, and 120 hours post-RA for genes accessible only at 0 hours post-RA (data from Gewiss et. al, 2021)
Acc. at 18 only txn	Transcript counts and Z-scores at 0, 12, 18, 48, 72, 96, and 120 hours post-RA for genes accessible only at 18 hours post-RA (data from Gewiss et. al, 2021)
Acc. at 48 only txn	Transcript counts and Z-scores at 0, 12, 18, 48, 72, 96, and 120 hours post-RA for genes accessible only at 48 hours post-RA (data from Gewiss et. al, 2021)
Acc. at 120 only txn	Transcript counts and Z-scores at 0, 12, 18, 48, 72, 96, and 120 hours post-RA for genes accessible only at 120 hours post-RA (data from Gewiss et. al, 2021)
Acc. at 0 and 18 txn	Transcript counts and Z-scores at 0, 12, 18, 48, 72, 96, and 120 hours post-RA for genes accessible at 0 and 18 hours post-RA (data from Gewiss et. al, 2021)
Acc. at 0 and 48 txn	Transcript counts and Z-scores at 0, 12, 18, 48, 72, 96, and 120 hours post-RA for genes accessible at 0 and 48 hours post-RA (data from Gewiss et. al, 2021)
Acc. at 0 and 120 txn	Transcript counts and Z-scores at 0, 12, 18, 48, 72, 96, and 120 hours post-RA for genes accessible at 0 and 120 hours post-RA (data from Gewiss et. al, 2021)
Acc. at 18 and 120 txn	Transcript counts and Z-scores at 0, 12, 18, 48, 72, 96, and 120 hours post-RA for genes accessible at 18 and 120 hours post-RA (data from Gewiss et. al, 2021)
Acc. at 48 and 120 txn	Transcript counts and Z-scores at 0, 12, 18, 48, 72, 96, and 120 hours post-RA for genes accessible at 48 and 120 hours post-RA (data from Gewiss et. al, 2021)
Acc. at 0, 18, 48 txn	Transcript counts and Z-scores at 0, 12, 18, 48, 72, 96, and 120 hours post-RA for genes accessible at 0, 18, and 48 hours post-RA (data from Gewiss et. al, 2021)
Acc. at 0, 18, 120 txn	Transcript counts and Z-scores at 0, 12, 18, 48, 72, 96, and 120 hours post-RA for genes accessible at 0, 18, and 120 hours post-RA (data from Gewiss et. al, 2021)
Acc. at 0, 48, 120 txn	Transcript counts and Z-scores at 0, 12, 18, 48, 72, 96, and 120 hours post-RA for genes accessible at 0, 48, and 120 hours post-RA (data from Gewiss et. al, 2021)
Acc. at 18, 48, 120 txn	Transcript counts and Z-scores at 0, 12, 18, 48, 72, 96, and 120 hours post-RA for genes accessible at 18, 48, and 120 hours post-RA (data from Gewiss et. al, 2021)
Acc. at 0, 18, 48, 120 txn	Transcript counts and Z-scores at 0, 12, 18, 48, 72, 96, and 120 hours post-RA for genes accessible at 0, 18, 48, and 120 hours post-RA (data from Gewiss et. al, 2021)

## Sheet: Seq Stats
Sample	0 hr Rep 1	0 hr Rep 2	18 hr Rep 1	18 hr Rep 2	48 hr Rep 1	48 hr Rep 2	120 hr Rep 1	120 hr Rep 2
Total number of reads (r1+r2)	94342308	135098978	74065764	106970502	91582830	83559898	117873274	116739124
Total number of paired alignments (mm10)	89914564	124718612	71202512	101950842	87183388	79440178	108213600	108930534
Unique paired alignments (-F 2048, -f 2, -q 1)	77401193	106760488	63841940	90915075	78113964	71106506	95808745	97450544
Unique paired alignments without duplicates	64649550	81352570	58253054	79336661	69257847	65188999	80236407	86584384
Final number of tags (-chrM, >chromsize)	63351231	80372917	57836200	78689454	68621726	64749436	79492653	86062920
Total pe mappings on chrM	12324405	18284478	2580658	5707446	3039155	2749608	7800321	4002040
Normalized tags	57836200	57836200	57836200	57836200	57836200	57836200	57836200	57836200
ATAC tags used for peak calling	57836200	57836200	57836200	57836200	57836200	57836200	57836200	57836200
[PEAK CALLING]
MACS 2.1.0
# effective genome size = 1.87e+09
# band width = 200
# model fold = [5, 50]
# pvalue cutoff = 1.00e-07
# Broad region calling is off
Final MACS peaks	72888	69790	29533	35059	26544	34626	40175	25270
ENCODE blacklisted	673	701	644	636	603	644	624	627
Filtered peaks	72215	69089	28889	34423	25941	33982	39551	24643
FRIP (in percent)	26.84	29.23	6.77	10.04	6.63	8.74	15.31	9.35

## Sheet: Intervals
Sample	Interval	Chromosome	Start	End	Length	Peak Summit	Peak Val	Avg Val	BinCount	CGIslandCount	PromoterCount	GeneCount	Gene List	Dist to Start	Position
1_s0-1_ATAC_mm10	0	1	3117906	3118245	339	3118048	54	41	11	0	0	0
1_s0-1_ATAC_mm10	1	1	3339226	3339437	211	3339296	37	32.1429	7	0	0	1	Xkr4	332202	in gene
1_s0-1_ATAC_mm10	2	1	3361023	3361633	610	3361408	53	37.55	20	0	0	1	Xkr4	310090	in gene
1_s0-1_ATAC_mm10	3	1	3532131	3532574	443	3532256	37	31.3077	13	0	0	1	Xkr4	139242	in gene
1_s0-1_ATAC_mm10	4	1	3532949	3533196	247	3533088	37	31.75	8	0	0	1	Xkr4	138410	in gene
1_s0-1_ATAC_mm10	5	1	3533335	3533659	324	3533472	39	31.1	10	0	0	1	Xkr4	138026	in gene
1_s0-1_ATAC_mm10	6	1	3556691	3557082	391	3556832	63	47.5833	12	0	0	1	Xkr4	114666	in gene
1_s0-1_ATAC_mm10	7	1	3670640	3671101	461	3670880	185	126.5	14	1	1	2	Xkr4, Gm10568	618, -9275	in gene, upstream
1_s0-1_ATAC_mm10	8	1	3671249	3671493	244	3671360	73	63.625	8	2	1	2	Xkr4, Gm10568	138, -8795	in gene, upstream
1_s0-1_ATAC_mm10	9	1	3671616	3672635	1019	3671776	144	93.8125	32	1	1	2	Xkr4, Gm10568	-278, -8379	upstream, upstream
1_s0-1_ATAC_mm10	10	1	3691417	3691620	203	3691520	39	31.2857	7	0	0	1	Gm10568	11365	downstream
1_s0-1_ATAC_mm10	11	1	3934182	3934780	598	3934400	159	85.1111	18	0	0	0
1_s0-1_ATAC_mm10	12	1	4346147	4346384	237	4346304	35	28.8571	7	0	0	1	Rp1	62937	in gene
1_s0-1_ATAC_mm10	13	1	4395026	4395337	311	4395168	40	32.1	10	0	0	1	Rp1	14073	in gene
1_s0-1_ATAC_mm10	14	1	4456453	4456899	446	4456656	49	40.0714	14	0	0	0
1_s0-1_ATAC_mm10	15	1	4479679	4479879	200	4479776	34	30.7143	7	0	0	0
1_s0-1_ATAC_mm10	16	1	4491780	4493521	1741	4492576	193	116.889	54	1	0	1	Sox17	3837	in gene
1_s0-1_ATAC_mm10	17	1	4525623	4526070	447	4525984	46	35.5	14	0	0	0
1_s0-1_ATAC_mm10	18	1	4571395	4572221	826	4571616	83	51.2	25	1	0	0
1_s0-1_ATAC_mm10	19	1	4591125	4591452	327	4591296	41	33.8	10	0	0	0
1_s0-1_ATAC_mm10	20	1	4604680	4605143	463	4604912	90	63.7143	14	0	0	0
1_s0-1_ATAC_mm10	21	1	4610095	4610421	326	4610208	41	34	10	0	0	0
1_s0-1_ATAC_mm10	22	1	4614032	4614473	441	4614208	66	47	14	0	0	0
1_s0-1_ATAC_mm10	23	1	4653951	4654245	294	4654080	38	30	10	0	0	0
1_s0-1_ATAC_mm10	24	1	4688075	4688680	605	4688320	72	52.2105	19	0	0	0
1_s0-1_ATAC_mm10	25	1	4688786	4689446	660	4689328	51	42.2381	21	1	0	0
1_s0-1_ATAC_mm10	26	1	4706704	4706965	261	4706848	39	31.75	8	0	0	0
1_s0-1_ATAC_mm10	27	1	4766687	4767072	385	4766848	66	51.6154	13	0	0	1	Mrpl15	18878	downstream
1_s0-1_ATAC_mm10	28	1	4767261	4767663	402	4767520	58	47.3077	13	0	0	1	Mrpl15	18206	downstream
1_s0-1_ATAC_mm10	29	1	4785330	4786028	698	4785632	208	106	22	1	1	1	Mrpl15	94	in gene
1_s0-1_ATAC_mm10	30	1	4807458	4808199	741	4807712	301	173.174	23	1	1	1	Lypla1	-181	upstream
1_s0-1_ATAC_mm10	31	1	4835782	4836002	220	4835872	40	32.5714	7	0	0	1	Lypla1	27979	in gene
1_s0-1_ATAC_mm10	32	1	4855483	4855819	336	4855616	122	104.727	11	0	1	2	Lypla1, Tcea1	47723, -2078	downstream, upstream
1_s0-1_ATAC_mm10	33	1	4857402	4858418	1016	4857664	589	285	32	1	1	1	Tcea1	-30	upstream
1_s0-1_ATAC_mm10	34	1	4882534	4882921	387	4882720	65	49.3333	12	0	0	1	Tcea1	25026	in gene
1_s0-1_ATAC_mm10	35	1	4911943	4912255	312	4912128	51	44.6667	9	0	0	1	Rgs20	158157	in gene
1_s0-1_ATAC_mm10	36	1	4923879	4924168	289	4923968	35	28.3333	9	0	0	1	Rgs20	146317	in gene
1_s0-1_ATAC_mm10	37	1	4947163	4947487	324	4947264	46	37.8	10	0	0	1	Rgs20	123021	in gene
1_s0-1_ATAC_mm10	38	1	4976595	4976829	234	4976736	38	32.4286	7	0	0	1	Rgs20	93549	in gene
1_s0-1_ATAC_mm10	39	1	4991473	4991994	521	4991776	307	176.625	16	0	0	1	Rgs20	78509	in gene
1_s0-1_ATAC_mm10	40	1	5017964	5018300	336	5018144	61	57.8	10	0	0	1	Rgs20	52141	in gene
1_s0-1_ATAC_mm10	41	1	5018516	5018910	394	5018784	70	61.4167	12	1	0	1	Rgs20	51501	in gene
1_s0-1_ATAC_mm10	42	1	5019250	5019668	418	5019456	162	117.615	13	1	0	1	Rgs20	50829	in gene
1_s0-1_ATAC_mm10	43	1	5019927	5020216	289	5020000	66	59.5556	9	0	0	1	Rgs20	50285	in gene
1_s0-1_ATAC_mm10	44	1	5022789	5023073	284	5022944	87	68.7778	9	0	0	1	Rgs20	47341	in gene
1_s0-1_ATAC_mm10	45	1	5082819	5083674	855	5083200	228	149.808	26	1	1	1	Atp6v1h	27	in gene
1_s0-1_ATAC_mm10	46	1	5114483	5114755	272	5114592	37	32.5556	9	0	0	1	Atp6v1h	31419	in gene
1_s0-1_ATAC_mm10	47	1	5114860	5115260	400	5115056	82	58.5	12	0	0	1	Atp6v1h	31883	in gene
1_s0-1_ATAC_mm10	48	1	5158667	5159159	492	5158912	154	103.6	15	0	0	1	Atp6v1h	75739	in gene
1_s0-1_ATAC_mm10	49	1	5165862	5166146	284	5165968	44	38.6667	9	0	0	1	Atp6v1h	82795	downstream
1_s0-1_ATAC_mm10	50	1	5170361	5171029	668	5170624	75	51.7619	21	0	0	1	Atp6v1h	87451	downstream
1_s0-1_ATAC_mm10	51	1	5183502	5183807	305	5183632	32	28.7778	9	0	0	0
1_s0-1_ATAC_mm10	52	1	5225965	5226299	334	5226112	42	32.5	10	0	0	0
1_s0-1_ATAC_mm10	53	1	5288391	5289004	613	5288576	46	37.6842	19	0	0	0
1_s0-1_ATAC_mm10	54	1	5588239	5589136	897	5588480	120	69.1429	28	0	1	1	Oprk1	-13	upstream
1_s0-1_ATAC_mm10	55	1	5788403	5788722	319	5788576	52	41.2	10	0	0	0
1_s0-1_ATAC_mm10	56	1	5915974	5917427	1453	5916544	78	56.6889	45	1	1	1	Npbwr1	854	in gene
1_s0-1_ATAC_mm10	57	1	5981923	5982155	232	5982000	46	37.4286	7	0	0	0
1_s0-1_ATAC_mm10	58	1	6194366	6194701	335	6194528	54	40.0909	11	0	0	0
1_s0-1_ATAC_mm10	59	1	6214155	6215451	1296	6214688	262	146.275	40	1	1	1	Rb1cc1	26	in gene
1_s0-1_ATAC_mm10	60	1	6276757	6277499	742	6276864	37	29.2609	23	0	0	1	Rb1cc1	62202	downstream
1_s0-1_ATAC_mm10	61	1	6282446	6283053	607	6282624	67	49.6316	19	0	0	1	Rb1cc1	67962	downstream
1_s0-1_ATAC_mm10	62	1	6357016	6357280	264	6357120	51	42.5556	9	0	1	1	Fam150a	-2211	upstream
1_s0-1_ATAC_mm10	63	1	6358794	6359538	744	6359328	48	38.2609	23	1	1	1	Fam150a	-3	upstream
1_s0-1_ATAC_mm10	64	1	6382780	6383188	408	6382976	65	45.5385	13	1	1	2	Fam150a, Gm2147	23645, 2582	in gene, downstream
1_s0-1_ATAC_mm10	65	1	6406388	6406766	378	6406560	76	50	12	0	0	0
1_s0-1_ATAC_mm10	66	1	6441015	6441889	874	6441600	116	72.3571	28	1	0	0
1_s0-1_ATAC_mm10	67	1	6467110	6467317	207	6467232	39	32.6667	6	0	0	0
1_s0-1_ATAC_mm10	68	1	6760581	6760820	239	6760672	35	32.1429	7	0	0	1	St18	273441	in gene
1_s0-1_ATAC_mm10	69	1	6916713	6916934	221	6916800	31	28.2857	7	0	0	0
1_s0-1_ATAC_mm10	70	1	7013638	7013860	222	7013696	42	36.7143	7	0	0	0
1_s0-1_ATAC_mm10	71	1	7088432	7089364	932	7088864	609	315.897	29	1	1	1	Pcmtd1	-56	upstream
1_s0-1_ATAC_mm10	72	1	7098298	7098680	382	7098528	79	57.0833	12	0	0	1	Pcmtd1	9608	in gene
1_s0-1_ATAC_mm10	73	1	7102528	7102928	400	7102704	87	64	13	0	0	1	Pcmtd1	13784	in gene
1_s0-1_ATAC_mm10	74	1	7125901	7126478	577	7126144	254	143.444	18	0	0	1	Pcmtd1	37224	in gene
1_s0-1_ATAC_mm10	75	1	7177708	7178074	366	7177888	78	58.2727	11	0	0	1	Pcmtd1	88968	downstream
1_s0-1_ATAC_mm10	76	1	7206188	7206967	779	7206336	56	46.125	24	0	0	0
1_s0-1_ATAC_mm10	77	1	7271554	7272198	644	7271840	94	59.75	20	0	0	0
1_s0-1_ATAC_mm10	78	1	7293367	7293897	530	7293536	52	34.2941	17	0	0	0
1_s0-1_ATAC_mm10	79	1	7319337	7319800	463	7319488	71	54.3571	14	0	0	0
1_s0-1_ATAC_mm10	80	1	7397523	7398447	924	7398080	669	414	29	1	0	0
1_s0-1_ATAC_mm10	81	1	7518523	7519139	616	7518960	45	32.5	20	0	0	0
1_s0-1_ATAC_mm10	82	1	7777226	7777903	677	7777376	68	39.8095	21	0	0	0
1_s0-1_ATAC_mm10	83	1	8123033	8123409	376	8123200	56	39.8333	12	0	0	0
1_s0-1_ATAC_mm10	84	1	8288262	8288588	326	8288416	35	29.8	10	0	0	0
1_s0-1_ATAC_mm10	85	1	8468469	8469022	553	8468768	54	40.5882	17	0	0	1	Sntg1	830962	in gene
1_s0-1_ATAC_mm10	86	1	8489926	8490126	200	8489984	40	33.6667	6	0	0	1	Sntg1	809746	in gene
1_s0-1_ATAC_mm10	87	1	8490307	8490584	277	8490416	41	35.75	8	0	0	1	Sntg1	809314	in gene
1_s0-1_ATAC_mm10	88	1	8564290	8564580	290	8564480	44	34.6667	9	0	0	1	Sntg1	735250	in gene
1_s0-1_ATAC_mm10	89	1	8805520	8805844	324	8805632	106	76	10	0	0	1	Sntg1	494098	in gene
1_s0-1_ATAC_mm10	90	1	8822279	8822485	206	8822400	33	28.8333	6	0	0	1	Sntg1	477330	in gene
1_s0-1_ATAC_mm10	91	1	8855902	8856102	200	8856000	49	41	7	0	0	1	Sntg1	443730	in gene
1_s0-1_ATAC_mm10	92	1	8859201	8859775	574	8859424	180	103.412	17	0	0	1	Sntg1	440306	in gene
1_s0-1_ATAC_mm10	93	1	9150633	9150840	207	9150656	32	27.3333	6	0	0	1	Sntg1	149074	in gene
1_s0-1_ATAC_mm10	94	1	9151373	9151675	302	9151520	46	34.2222	9	0	0	1	Sntg1	148210	in gene
1_s0-1_ATAC_mm10	95	1	9224481	9224854	373	9224672	68	50.1818	11	0	0	1	Sntg1	75058	in gene
1_s0-1_ATAC_mm10	96	1	9298407	9298921	514	9298624	186	111.688	16	0	1	1	Sntg1	1106	in gene
1_s0-1_ATAC_mm10	97	1	9299239	9300150	911	9299744	91	65.75	28	1	1	1	Sntg1	-14	upstream
1_s0-1_ATAC_mm10	98	1	9469381	9469894	513	9469744	30	25	16	0	0	0
1_s0-1_ATAC_mm10	99	1	9470010	9470319	309	9470208	34	29.5	10	0	0	0
1_s0-1_ATAC_mm10	100	1	9544980	9545888	908	9545312	818	366.483	29	1	2	2	Rrs1, Adhfe1	-96, -2734	upstream, upstream
1_s0-1_ATAC_mm10	101	1	9570683	9571102	419	9570848	58	44.9231	13	0	0	2	Adhfe1, 2610203C22Rik	22802, 60244	in gene, in gene
1_s0-1_ATAC_mm10	102	1	9601382	9602214	832	9601568	52	39.5385	26	0	1	2	2610203C22Rik, 3110035E14Rik	29524, 301	in gene, in gene
1_s0-1_ATAC_mm10	103	1	9636529	9636770	241	9636608	44	37.5	8	0	1	2	2610203C22Rik, 3110035E14Rik	-5516, 35341	upstream, downstream
1_s0-1_ATAC_mm10	104	1	9648615	9649010	395	9648720	30	26.9167	12	0	0	0
1_s0-1_ATAC_mm10	105	1	9649290	9649650	360	9649456	46	38	11	0	0	0
1_s0-1_ATAC_mm10	106	1	9658980	9659283	303	9659104	56	44.7778	9	0	0	1	Mybl1	41105	downstream
1_s0-1_ATAC_mm10	107	1	9682897	9683278	381	9683104	90	62.9167	12	0	0	1	Mybl1	17105	in gene
1_s0-1_ATAC_mm10	108	1	9699185	9699676	491	9699376	262	174.2	15	1	1	1	Mybl1	833	in gene
1_s0-1_ATAC_mm10	109	1	9699795	9700788	993	9700352	126	92.6452	31	1	1	1	Mybl1	-143	upstream
1_s0-1_ATAC_mm10	110	1	9702580	9702911	331	9702720	108	88.2	10	0	1	1	Mybl1	-2511	upstream
1_s0-1_ATAC_mm10	111	1	9716812	9717247	435	9717088	55	43.7692	13	0	0	1	Vcpip1	31294	downstream
1_s0-1_ATAC_mm10	112	1	9747947	9748802	855	9748480	936	389.667	27	1	2	2	Vcpip1, 1700034P13Rik	-98, 832	upstream, in gene
1_s0-1_ATAC_mm10	113	1	9768348	9769119	771	9768864	124	84.875	24	0	0	1	1700034P13Rik	21216	in gene
1_s0-1_ATAC_mm10	114	1	9787818	9788481	663	9788128	186	106.905	21	0	0	1	Sgk3	-10002	upstream
1_s0-1_ATAC_mm10	115	1	9788798	9789143	345	9788992	63	51	11	0	0	1	Sgk3	-9138	upstream
1_s0-1_ATAC_mm10	116	1	9795258	9795627	369	9795408	64	53.8333	12	0	1	2	Sgk3, Gm6195	-2722, 7145	upstream, downstream
1_s0-1_ATAC_mm10	117	1	9797685	9798086	401	9797888	86	63.3846	13	1	1	2	Sgk3, Gm6195	-242, 4665	upstream, downstream
1_s0-1_ATAC_mm10	118	1	9798278	9798814	536	9798496	78	64.1875	16	1	1	2	Sgk3, Gm6195	366, 4057	in gene, downstream
1_s0-1_ATAC_mm10	119	1	9806755	9807223	468	9806960	58	44.9286	14	0	1	2	Sgk3, Gm6195	8830, -4407	in gene, upstream
1_s0-1_ATAC_mm10	120	1	9847633	9848077	444	9847904	112	83.0714	14	1	0	1	Sgk3	49774	in gene
1_s0-1_ATAC_mm10	121	1	9848155	9848741	586	9848448	204	125.053	19	1	0	1	Sgk3	50318	in gene
1_s0-1_ATAC_mm10	122	1	9853051	9854186	1135	9853504	105	69.5833	36	0	0	1	Sgk3	55374	in gene
1_s0-1_ATAC_mm10	123	1	9908478	9909557	1079	9908672	196	129.647	34	0	1	2	Sgk3, Mcmdc2	110542, 34	downstream, in gene
1_s0-1_ATAC_mm10	124	1	9943762	9944382	620	9944128	445	252.526	19	1	2	3	Mcmdc2, Snhg6, Snord87	35490, -10, -1585	downstream, upstream, upstream
1_s0-1_ATAC_mm10	125	1	9967034	9967585	551	9967168	89	71.8333	18	1	2	3	Gm10567, Tcf24, Ppp1r42	-4359, 317, 41962	upstream, in gene, downstream
1_s0-1_ATAC_mm10	126	1	9967690	9968339	649	9967936	295	205.35	20	1	2	3	Gm10567, Tcf24, Ppp1r42	-5127, -451, 41194	upstream, upstream, downstream
1_s0-1_ATAC_mm10	127	1	9983457	9983735	278	9983600	34	29.5	8	0	0	1	Ppp1r42	25530	in gene
1_s0-1_ATAC_mm10	128	1	10008796	10009539	743	10009024	40	31.2917	24	0	1	1	Ppp1r42	106	in gene
1_s0-1_ATAC_mm10	129	1	10015705	10016066	361	10015840	35	28.3333	12	0	1	2	Ppp1r42, Cops5	-6710, 22058	upstream, downstream
1_s0-1_ATAC_mm10	130	1	10016174	10016470	296	10016320	29	26.4444	9	0	1	2	Ppp1r42, Cops5	-7190, 21578	upstream, downstream
1_s0-1_ATAC_mm10	131	1	10037894	10038637	743	10038112	170	128.739	23	1	2	2	Cops5, Cspp1	-214, -106	upstream, upstream
1_s0-1_ATAC_mm10	132	1	10039068	10040271	1203	10039648	173	124.053	38	1	2	2	Cops5, Cspp1	-1750, 1430	upstream, in gene
1_s0-1_ATAC_mm10	133	1	10062161	10062737	576	10062368	189	107.444	18	0	0	1	Cspp1	24150	in gene
1_s0-1_ATAC_mm10	134	1	10102118	10102454	336	10102272	42	32.6	10	0	0	1	Cspp1	64054	in gene
1_s0-1_ATAC_mm10	135	1	10165076	10165422	346	10165296	32	29.2727	11	0	0	1	Arfgef1	67374	in gene
1_s0-1_ATAC_mm10	136	1	10232129	10232599	470	10232384	84	69.7143	14	1	1	1	Arfgef1	286	in gene
1_s0-1_ATAC_mm10	137	1	10232741	10233628	887	10233056	204	125.333	27	1	1	1	Arfgef1	-386	upstream
1_s0-1_ATAC_mm10	138	1	10259419	10260000	581	10259696	103	70.7368	19	0	0	0
1_s0-1_ATAC_mm10	139	1	10294620	10295054	434	10294784	114	75.7143	14	0	0	0
1_s0-1_ATAC_mm10	140	1	10379083	10379577	494	10379456	41	32.0667	15	0	0	1	Cpa6	340487	in gene
1_s0-1_ATAC_mm10	141	1	10514639	10514952	313	10514784	30	25.1	10	0	0	1	Cpa6	205159	in gene
1_s0-1_ATAC_mm10	142	1	10694936	10695423	487	10695184	52	41.6	15	0	0	1	Cpa6	24759	in gene
1_s0-1_ATAC_mm10	143	1	10804929	10805955	1026	10805440	47	32.375	32	1	0	0
1_s0-1_ATAC_mm10	144	1	10933870	10934166	296	10934016	42	33.4444	9	0	0	0
1_s0-1_ATAC_mm10	145	1	10993615	10993917	302	10993760	55	46.4444	9	1	1	1	Prex2	295	in gene
1_s0-1_ATAC_mm10	146	1	10996627	10997063	436	10996832	153	100.571	14	0	0	1	Prex2	3367	in gene
1_s0-1_ATAC_mm10	147	1	11065331	11065613	282	11065504	34	28.2222	9	0	0	1	Prex2	72039	in gene
1_s0-1_ATAC_mm10	148	1	11277838	11278137	299	11277952	46	35.3333	9	0	0	1	Prex2	284487	in gene
1_s0-1_ATAC_mm10	149	1	11324442	11324751	309	11324592	42	37.7	10	0	0	0
1_s0-1_ATAC_mm10	150	1	11329392	11329808	416	11329568	94	65.5385	13	0	0	0
1_s0-1_ATAC_mm10	151	1	11413764	11414613	849	11414112	110	80.9231	26	1	1	1	A830018L16Rik	7	in gene
1_s0-1_ATAC_mm10	152	1	11588208	11588574	366	11588384	39	31.8182	11	0	0	1	A830018L16Rik	174279	in gene
1_s0-1_ATAC_mm10	153	1	12232051	12232333	282	12232192	59	47.7778	9	0	0	0
1_s0-1_ATAC_mm10	154	1	12620965	12621167	202	12621024	43	36.5	6	0	0	0
1_s0-1_ATAC_mm10	155	1	12692199	12692632	433	12692448	98	70.0769	13	0	1	1	Sulf1	18	in gene
1_s0-1_ATAC_mm10	156	1	12692930	12693151	221	12692960	40	36.8333	6	0	1	1	Sulf1	530	in gene
1_s0-1_ATAC_mm10	157	1	12707657	12707884	227	12707744	42	36.1429	7	0	0	1	Sulf1	15314	in gene
1_s0-1_ATAC_mm10	158	1	12711367	12711602	235	12711456	33	26.5714	7	0	0	1	Sulf1	19026	in gene
1_s0-1_ATAC_mm10	159	1	12718000	12718762	762	12718176	61	39.9583	24	0	0	1	Sulf1	25746	in gene
1_s0-1_ATAC_mm10	160	1	12729434	12730193	759	12729760	247	135.958	24	0	0	1	Sulf1	37330	in gene
1_s0-1_ATAC_mm10	161	1	12751302	12751607	305	12751456	49	41.2222	9	0	0	1	Sulf1	59026	in gene
1_s0-1_ATAC_mm10	162	1	12776446	12777093	647	12776672	74	42.9524	21	0	0	1	Sulf1	84242	in gene
1_s0-1_ATAC_mm10	163	1	12808017	12808849	832	12808224	51	39	26	0	0	1	Sulf1	115794	in gene
1_s0-1_ATAC_mm10	164	1	12840288	12840923	635	12840640	79	57.45	20	0	0	1	Sulf1	148210	in gene
1_s0-1_ATAC_mm10	165	1	12850890	12851438	548	12851029	66	46	17	0	0	1	Sulf1	158599	in gene
1_s0-1_ATAC_mm10	166	1	12856159	12856590	431	12856352	192	115.214	14	0	0	2	Sulf1, Slco5a1	163922, 134783	in gene, downstream
1_s0-1_ATAC_mm10	167	1	12864891	12865689	798	12865440	107	69.56	25	0	0	2	Sulf1, Slco5a1	173010, 125695	downstream, downstream
1_s0-1_ATAC_mm10	168	1	12931862	12932169	307	12932016	51	37.9	10	0	0	1	Slco5a1	59119	in gene
1_s0-1_ATAC_mm10	169	1	12935843	12936065	222	12935936	44	36.4286	7	0	0	1	Slco5a1	55199	in gene
1_s0-1_ATAC_mm10	170	1	12939588	12939971	383	12939776	69	48.6667	12	0	0	1	Slco5a1	51359	in gene
1_s0-1_ATAC_mm10	171	1	12990198	12990799	601	12990400	205	126.842	19	1	1	1	Slco5a1	735	in gene
1_s0-1_ATAC_mm10	172	1	12992025	12992409	384	12992192	76	68.25	12	1	1	1	Slco5a1	-1057	upstream
1_s0-1_ATAC_mm10	173	1	12992497	12992757	260	12992656	79	70.75	8	1	1	1	Slco5a1	-1521	upstream
1_s0-1_ATAC_mm10	174	1	12996357	12996630	273	12996480	79	63.875	8	1	1	1	Slco5a1	-5345	upstream
1_s0-1_ATAC_mm10	175	1	13012563	13013005	442	13012800	112	75.7857	14	0	0	0
1_s0-1_ATAC_mm10	176	1	13015309	13015576	267	13015424	63	49.5	8	0	0	0
1_s0-1_ATAC_mm10	177	1	13029158	13029474	316	13029248	34	29.6	10	0	0	0
1_s0-1_ATAC_mm10	178	1	13050345	13050623	278	13050464	43	38.625	8	0	0	0
1_s0-1_ATAC_mm10	179	1	13052114	13052537	423	13052256	81	58	13	0	0	0
1_s0-1_ATAC_mm10	180	1	13069557	13070023	466	13069824	105	75.8667	15	0	0	0
1_s0-1_ATAC_mm10	181	1	13070786	13071296	510	13071008	186	129.75	16	0	0	0
1_s0-1_ATAC_mm10	182	1	13071405	13071644	239	13071520	82	69.1429	7	0	0	0
1_s0-1_ATAC_mm10	183	1	13076072	13076550	478	13076235	52	45.6667	15	0	0	0
1_s0-1_ATAC_mm10	184	1	13079195	13079436	241	13079360	48	42.375	8	0	0	0
1_s0-1_ATAC_mm10	185	1	13084718	13085501	783	13084832	81	62.0417	24	0	0	0
1_s0-1_ATAC_mm10	186	1	13103916	13104332	416	13104128	84	67.3077	13	0	0	1	Prdm14	23035	downstream
1_s0-1_ATAC_mm10	187	1	13108689	13109324	635	13108992	112	79.45	20	0	0	1	Prdm14	18171	downstream
1_s0-1_ATAC_mm10	188	1	13121657	13122040	383	13121856	148	103.667	12	0	0	1	Prdm14	5307	in gene
1_s0-1_ATAC_mm10	189	1	13128574	13128776	202	13128704	52	47.7143	7	0	1	1	Prdm14	-1541	upstream
1_s0-1_ATAC_mm10	190	1	13360649	13361127	478	13360864	112	74.5333	15	0	0	1	Ncoa2	13219	in gene
1_s0-1_ATAC_mm10	191	1	13372247	13373095	848	13372576	717	329.407	27	1	1	1	Ncoa2	1507	in gene
1_s0-1_ATAC_mm10	192	1	13373421	13373816	395	13373664	115	100.75	12	1	1	1	Ncoa2	419	in gene
1_s0-1_ATAC_mm10	193	1	13400251	13400604	353	13400416	36	30.6364	11	0	0	0
1_s0-1_ATAC_mm10	194	1	13401437	13401686	249	13401504	30	27.75	8	0	0	0
1_s0-1_ATAC_mm10	195	1	13407559	13408026	467	13407808	143	93.3571	14	0	0	0
1_s0-1_ATAC_mm10	196	1	13411264	13411556	292	13411360	43	38	10	0	0	0
1_s0-1_ATAC_mm10	197	1	13426440	13427405	965	13426720	128	68.2333	30	0	0	0
1_s0-1_ATAC_mm10	198	1	13487757	13488415	658	13488128	97	66.1	20	0	0	0
1_s0-1_ATAC_mm10	199	1	13513976	13514199	223	13514080	41	35	7	0	0	0
1_s0-1_ATAC_mm10	200	1	13531517	13531853	336	13531648	121	86.1818	11	0	0	0
1_s0-1_ATAC_mm10	201	1	13535186	13535450	264	13535264	43	36.75	8	0	0	0
1_s0-1_ATAC_mm10	202	1	13589059	13590325	1266	13589792	185	103.974	39	1	1	1	Tram1	72	in gene
1_s0-1_ATAC_mm10	203	1	13621405	13621993	588	13621792	36	29.5789	19	0	0	1	Lactb2	38717	downstream
1_s0-1_ATAC_mm10	204	1	13659950	13660711	761	13660512	80	62.375	24	1	1	2	Lactb2, Xkr9	-3, -8259	upstream, upstream
1_s0-1_ATAC_mm10	205	1	13706393	13706593	200	13706464	37	31.5714	7	0	0	1	Xkr9	37693	downstream
1_s0-1_ATAC_mm10	206	1	13774892	13775191	299	13775008	47	38.8889	9	0	0	0
1_s0-1_ATAC_mm10	207	1	13789346	13789676	330	13789424	48	39.1	10	0	0	0
1_s0-1_ATAC_mm10	208	1	13839734	13840261	527	13839872	49	33.5294	17	0	0	0
1_s0-1_ATAC_mm10	209	1	13843020	13843316	296	13843104	39	32.8889	9	0	0	0
1_s0-1_ATAC_mm10	210	1	13858694	13859172	478	13858912	181	108.133	15	0	0	0
1_s0-1_ATAC_mm10	211	1	13881682	13882425	743	13882176	211	120.696	23	0	0	0
1_s0-1_ATAC_mm10	212	1	13914984	13915610	626	13915456	65	45	19	0	0	0
1_s0-1_ATAC_mm10	213	1	13937231	13937465	234	13937344	37	34.1429	7	0	0	0
1_s0-1_ATAC_mm10	214	1	14097870	14098169	299	14098000	50	41.8889	9	0	0	0
1_s0-1_ATAC_mm10	215	1	14186606	14186909	303	14186720	60	46.8889	9	0	0	1	Eya1	123479	in gene
1_s0-1_ATAC_mm10	216	1	14287983	14288919	936	14288352	62	41.6207	29	0	0	1	Eya1	21847	in gene
1_s0-1_ATAC_mm10	217	1	14304531	14305102	571	14304672	41	30.8333	18	0	0	1	Eya1	5527	in gene
1_s0-1_ATAC_mm10	218	1	14309613	14310302	689	14309856	104	73.4762	21	1	1	1	Eya1	343	in gene
1_s0-1_ATAC_mm10	219	1	14391286	14391612	326	14391424	41	32.2	10	0	0	0
1_s0-1_ATAC_mm10	220	1	14405647	14406081	434	14405872	91	60.2857	14	0	0	0
1_s0-1_ATAC_mm10	221	1	14496435	14497040	605	14496800	416	217.474	19	0	0	0
1_s0-1_ATAC_mm10	222	1	14498001	14498365	364	14498144	75	61	11	0	0	0
1_s0-1_ATAC_mm10	223	1	14504389	14504611	222	14504512	57	48	7	0	0	0
1_s0-1_ATAC_mm10	224	1	14506392	14507103	711	14506560	98	61.3182	22	1	0	0
1_s0-1_ATAC_mm10	225	1	14513672	14513991	319	14513824	43	34.8	10	0	0	0
1_s0-1_ATAC_mm10	226	1	14551153	14551716	563	14551488	62	45.0556	18	0	0	0
1_s0-1_ATAC_mm10	227	1	14609155	14609489	334	14609280	83	60	10	0	0	0
1_s0-1_ATAC_mm10	228	1	14616342	14616633	291	14616448	39	31	9	0	0	0
1_s0-1_ATAC_mm10	229	1	14734117	14734634	517	14734368	59	43.3125	16	0	0	0
1_s0-1_ATAC_mm10	230	1	14739730	14739979	249	14739824	42	36.125	8	0	0	0
1_s0-1_ATAC_mm10	231	1	14740130	14740357	227	14740224	36	30	7	0	0	0
1_s0-1_ATAC_mm10	232	1	14755184	14756030	846	14755360	104	73.7692	26	1	1	1	Msc	606	in gene
1_s0-1_ATAC_mm10	233	1	14756864	14757267	403	14756960	61	49.3846	13	0	1	1	Msc	-994	upstream
1_s0-1_ATAC_mm10	234	1	14787651	14787851	200	14787840	29	26.5	6	0	0	0
1_s0-1_ATAC_mm10	235	1	14788200	14788616	416	14788384	90	60.0769	13	0	0	0
1_s0-1_ATAC_mm10	236	1	14793634	14793965	331	14793824	46	34.9	10	0	0	0
1_s0-1_ATAC_mm10	237	1	14840107	14840390	283	14840192	40	30.6667	9	0	0	0
1_s0-1_ATAC_mm10	238	1	14918016	14918275	259	14918112	49	39.3333	9	0	1	1	Trpa1	750	in gene
1_s0-1_ATAC_mm10	239	1	14918626	14918990	364	14918800	62	48.5455	11	0	1	1	Trpa1	62	in gene
1_s0-1_ATAC_mm10	240	1	15136174	15136384	210	15136320	32	29.7143	7	0	0	0
1_s0-1_ATAC_mm10	241	1	15145914	15146828	914	15146112	56	41.7931	29	0	0	0
1_s0-1_ATAC_mm10	242	1	15152391	15152820	429	15152544	67	46.7692	13	0	0	0
1_s0-1_ATAC_mm10	243	1	15202488	15202899	411	15202688	66	50.1538	13	0	0	0
1_s0-1_ATAC_mm10	244	1	15286325	15287502	1177	15286752	94	60.1622	37	1	0	0
1_s0-1_ATAC_mm10	245	1	15312592	15312854	262	15312656	32	28.625	8	0	1	1	Kcnb2	204	in gene
1_s0-1_ATAC_mm10	246	1	15313016	15313407	391	15313184	34	28.9167	12	0	1	1	Kcnb2	732	in gene
1_s0-1_ATAC_mm10	247	1	15423531	15424300	769	15423840	112	65.1667	24	0	0	1	Kcnb2	111388	in gene
1_s0-1_ATAC_mm10	248	1	15634738	15635129	391	15634912	81	57.75	12	0	0	1	Kcnb2	322460	in gene
1_s0-1_ATAC_mm10	249	1	15644148	15644605	457	15644288	41	31.9286	14	0	0	1	Kcnb2	331836	in gene
1_s0-1_ATAC_mm10	250	1	15651078	15651385	307	15651200	52	41.4444	9	0	0	1	Kcnb2	338748	in gene
1_s0-1_ATAC_mm10	251	1	15659570	15659911	341	15659808	35	29.0909	11	0	0	1	Kcnb2	347356	in gene
1_s0-1_ATAC_mm10	252	1	15710665	15710865	200	15710688	28	26	6	0	0	1	Kcnb2	398236	in gene
1_s0-1_ATAC_mm10	253	1	15793364	15793564	200	15793488	29	27.5	6	0	0	0
1_s0-1_ATAC_mm10	254	1	15805313	15806391	1078	15805568	518	244.424	33	1	1	1	Terf1	-90	upstream
1_s0-1_ATAC_mm10	255	1	15883319	15884018	699	15883680	156	89.2273	22	0	0	1	Sbspon	9042	in gene
1_s0-1_ATAC_mm10	256	1	15892319	15893033	714	15892608	90	63.4348	23	1	1	1	Sbspon	114	in gene
1_s0-1_ATAC_mm10	257	1	15907142	15907587	445	15907360	79	52	14	0	0	0
1_s0-1_ATAC_mm10	258	1	15921860	15922140	280	15921952	51	40.875	8	0	0	0
1_s0-1_ATAC_mm10	259	1	16014964	16015281	317	16015104	57	43	10	0	0	0
1_s0-1_ATAC_mm10	260	1	16068501	16068873	372	16068672	67	46.5	12	0	0	1	4930444P10Rik	24369	in gene
1_s0-1_ATAC_mm10	261	1	16092848	16094185	1337	16093312	199	107.643	42	1	1	2	4930444P10Rik, Rpl7	-271, 11121	upstream, downstream
1_s0-1_ATAC_mm10	262	1	16098859	16099139	280	16099008	67	53.3333	9	0	2	3	4930444P10Rik, Rpl7, Rdh10	-5967, 5425, -6874	upstream, downstream, upstream
1_s0-1_ATAC_mm10	263	1	16104161	16105237	1076	16104800	313	170.152	33	1	2	2	Rpl7, Rdh10	-367, -1082	upstream, upstream
1_s0-1_ATAC_mm10	264	1	16106170	16106373	203	16106336	79	74.7143	7	1	2	2	Rpl7, Rdh10	-1903, 454	upstream, in gene
1_s0-1_ATAC_mm10	265	1	16106508	16106708	200	16106624	89	82.3333	6	0	2	2	Rpl7, Rdh10	-2191, 742	upstream, in gene
1_s0-1_ATAC_mm10	266	1	16131116	16131507	391	16131296	108	75.9167	12	0	0	1	Rdh10	25414	in gene
1_s0-1_ATAC_mm10	267	1	16157033	16157328	295	16157152	72	57.1111	9	0	0	0
1_s0-1_ATAC_mm10	268	1	16159178	16159540	362	16159360	55	45.6364	11	0	0	0
1_s0-1_ATAC_mm10	269	1	16160056	16160423	367	16160224	73	53.1667	12	0	0	0
1_s0-1_ATAC_mm10	270	1	16172502	16172739	237	16172640	35	29.25	8	0	0	0
1_s0-1_ATAC_mm10	271	1	16214870	16215382	512	16215104	98	70.1875	16	0	0	0
1_s0-1_ATAC_mm10	272	1	16491209	16491517	308	16491296	61	48	9	0	0	1	Stau2	28006	in gene
1_s0-1_ATAC_mm10	273	1	16518578	16518810	232	16518720	56	48.7143	7	0	1	1	Stau2	582	in gene
1_s0-1_ATAC_mm10	274	1	16519026	16519444	418	16519136	89	68.9231	13	0	1	1	Stau2	166	in gene
1_s0-1_ATAC_mm10	275	1	16519728	16520147	419	16519920	102	78.5385	13	1	1	1	Stau2	-618	upstream
1_s0-1_ATAC_mm10	276	1	16618585	16619681	1096	16619328	385	187.514	35	1	1	1	Ube2w	10	in gene
1_s0-1_ATAC_mm10	277	1	16656422	16657663	1241	16657056	637	303.316	38	1	2	3	Tceb1, D030040B21Rik, Tmem70	-191, -496, -8135	upstream, upstream, upstream
1_s0-1_ATAC_mm10	278	1	16665007	16665745	738	16665248	179	119	23	1	1	3	Tceb1, D030040B21Rik, Tmem70	-8383, 7696, 57	upstream, downstream, in gene
1_s0-1_ATAC_mm10	279	1	16687986	16688196	210	16688128	34	31.5714	7	0	1	2	Tmem70, Ly96	22937, -328	downstream, upstream
1_s0-1_ATAC_mm10	280	1	16688487	16689075	588	16688704	69	57.2778	18	0	1	1	Ly96	248	in gene
1_s0-1_ATAC_mm10	281	1	16723887	16724096	209	16724016	27	25.5714	7	0	0	0
1_s0-1_ATAC_mm10	282	1	16798270	16798748	478	16798464	83	50.7333	15	0	0	0
1_s0-1_ATAC_mm10	283	1	17030504	17030704	200	17030624	32	30.5	6	0	0	1	Jph1	67265	in gene
1_s0-1_ATAC_mm10	284	1	17091490	17092127	637	17091883	59	47.4737	19	1	0	1	Jph1	6006	in gene
1_s0-1_ATAC_mm10	285	1	17096731	17098184	1453	17097920	214	132.435	46	1	1	1	Jph1	-31	upstream
1_s0-1_ATAC_mm10	286	1	17123591	17123834	243	17123648	76	70.4286	7	0	0	0
1_s0-1_ATAC_mm10	287	1	17124338	17124896	558	17124672	412	236.056	18	0	0	0
1_s0-1_ATAC_mm10	288	1	17145227	17145801	574	17145536	198	122.778	18	1	1	1	Gdap1	163	in gene
1_s0-1_ATAC_mm10	289	1	17373943	17374422	479	17374144	73	49.2	15	0	0	0
1_s0-1_ATAC_mm10	290	1	17482942	17483508	566	17483264	45	35.2778	18	0	0	0
1_s0-1_ATAC_mm10	291	1	17489870	17490206	336	17490016	41	33.3	10	0	0	0
1_s0-1_ATAC_mm10	292	1	17647488	17647693	205	17647552	39	34.5714	7	0	0	0
1_s0-1_ATAC_mm10	293	1	17655736	17656060	324	17655872	53	40.1	10	0	0	0
1_s0-1_ATAC_mm10	294	1	17657406	17657707	301	17657504	51	39.7	10	0	0	0
1_s0-1_ATAC_mm10	295	1	17727095	17727957	862	17727328	80	51	27	0	1	1	Crispld1	-89	upstream
1_s0-1_ATAC_mm10	296	1	18016351	18016699	348	18016480	82	56.8182	11	0	0	0
1_s0-1_ATAC_mm10	297	1	18057792	18058975	1183	18058304	127	79.8649	37	1	0	0
1_s0-1_ATAC_mm10	298	1	18213240	18213508	268	18213344	30	26	9	0	0	0
1_s0-1_ATAC_mm10	299	1	18323308	18323769	461	18323552	54	43.1429	14	0	0	0
1_s0-1_ATAC_mm10	300	1	18324615	18324943	328	18324800	43	33.9	10	0	0	0
1_s0-1_ATAC_mm10	301	1	18408776	18409039	263	18408928	45	34.625	8	0	0	0
1_s0-1_ATAC_mm10	302	1	18424750	18425034	284	18424864	55	45.8889	9	0	0	0
1_s0-1_ATAC_mm10	303	1	18630591	18630841	250	18630656	36	30.5	8	0	0	0
1_s0-1_ATAC_mm10	304	1	18972847	18973123	276	18972928	38	29.8889	9	0	0	0
1_s0-1_ATAC_mm10	305	1	19096906	19097211	305	19097040	43	35.4444	9	0	1	1	Tfap2d	-5982	upstream
1_s0-1_ATAC_mm10	306	1	19103918	19104783	865	19104224	64	46.4815	27	1	1	1	Tfap2d	1202	in gene
1_s0-1_ATAC_mm10	307	1	19109768	19110113	345	19109888	60	42.4545	11	0	0	1	Tfap2d	6866	in gene
1_s0-1_ATAC_mm10	308	1	19139312	19139523	211	19139392	42	35	7	0	0	1	Tfap2d	36370	in gene
1_s0-1_ATAC_mm10	309	1	19214016	19214265	249	19214144	51	41.625	8	1	0	1	Tfap2b	5230	in gene
1_s0-1_ATAC_mm10	310	1	19226682	19227041	359	19226848	55	40.8333	12	0	0	1	Tfap2b	17934	in gene
1_s0-1_ATAC_mm10	311	1	19230808	19231159	351	19230944	48	40.6364	11	0	0	1	Tfap2b	22030	in gene
1_s0-1_ATAC_mm10	312	1	19233914	19234287	373	19234112	59	49.1667	12	0	0	1	Tfap2b	25198	in gene
1_s0-1_ATAC_mm10	313	1	19236557	19236903	346	19236736	57	46.0909	11	1	0	1	Tfap2b	27822	in gene
1_s0-1_ATAC_mm10	314	1	19241402	19241779	377	19241568	128	82.0833	12	0	0	1	Tfap2b	32654	downstream
1_s0-1_ATAC_mm10	315	1	19265189	19265602	413	19265392	33	28.8462	13	0	0	0
1_s0-1_ATAC_mm10	316	1	19330966	19331261	295	19331104	34	28.7778	9	0	0	0
1_s0-1_ATAC_mm10	317	1	19331638	19331873	235	19331680	34	29.875	8	0	0	0
1_s0-1_ATAC_mm10	318	1	19344553	19344903	350	19344704	72	54.9091	11	0	0	0
1_s0-1_ATAC_mm10	319	1	19345122	19345465	343	19345280	40	34.2	10	0	0	0
1_s0-1_ATAC_mm10	320	1	19531545	19531924	379	19531712	115	74.9167	12	0	0	0
1_s0-1_ATAC_mm10	321	1	19540697	19540994	297	19540832	39	27.6	10	0	0	0
1_s0-1_ATAC_mm10	322	1	19767644	19768101	457	19767840	43	33.8	15	0	0	0
1_s0-1_ATAC_mm10	323	1	19899747	19900145	398	19899936	36	30.3333	12	0	0	0
1_s0-1_ATAC_mm10	324	1	19991198	19991757	559	19991424	84	54.2222	18	0	0	0
1_s0-1_ATAC_mm10	325	1	20273602	20274448	846	20274080	265	127.923	26	0	0	1	Pkhd1	343977	in gene
1_s0-1_ATAC_mm10	326	1	20477884	20478242	358	20478048	42	33.9167	12	0	0	1	Pkhd1	140009	in gene
1_s0-1_ATAC_mm10	327	1	20515836	20516253	417	20515968	69	49.9231	13	0	0	1	Pkhd1	102089	in gene
1_s0-1_ATAC_mm10	328	1	20593408	20593795	387	20593600	64	44.6154	13	0	0	1	Pkhd1	24457	in gene
1_s0-1_ATAC_mm10	329	1	20665615	20665849	234	20665728	39	33.8571	7	0	0	0
1_s0-1_ATAC_mm10	330	1	20728794	20729083	289	20728928	36	29.5556	9	0	1	1	Il17a	-1977	upstream
1_s0-1_ATAC_mm10	331	1	20733572	20733796	224	20733696	31	25.8571	7	0	0	1	Il17a	2791	in gene
1_s0-1_ATAC_mm10	332	1	20751249	20751694	445	20751488	97	64.4286	14	0	0	0
1_s0-1_ATAC_mm10	333	1	20756515	20757213	698	20756864	254	154.619	21	0	0	0
1_s0-1_ATAC_mm10	334	1	20786416	20787036	620	20786560	46	33	19	0	1	1	Il17f	-2290	upstream
1_s0-1_ATAC_mm10	335	1	20819993	20820629	636	20820352	430	218	20	1	1	1	Mcm3	-139	upstream
1_s0-1_ATAC_mm10	336	1	20859760	20860233	473	20859968	207	123.4	15	0	0	0
1_s0-1_ATAC_mm10	337	1	20867648	20867997	349	20867840	45	37.1818	11	0	0	0
1_s0-1_ATAC_mm10	338	1	20868165	20868704	539	20868416	45	34.4706	17	0	0	0
1_s0-1_ATAC_mm10	339	1	20890327	20891781	1454	20890624	155	77.8913	46	1	2	2	6720483E21Rik, Paqr8	-151, 2	upstream, in gene
1_s0-1_ATAC_mm10	340	1	20898828	20899134	306	20898944	46	36.5556	9	0	0	2	6720483E21Rik, Paqr8	-8471, 8322	upstream, in gene
1_s0-1_ATAC_mm10	341	1	20907970	20908218	248	20908096	64	55.2857	7	0	0	1	Paqr8	17474	in gene
1_s0-1_ATAC_mm10	342	1	20908535	20908926	391	20908704	132	96.25	12	0	0	1	Paqr8	18082	in gene
1_s0-1_ATAC_mm10	343	1	20912535	20912925	390	20912736	148	107.417	12	0	0	1	Paqr8	22114	in gene
1_s0-1_ATAC_mm10	344	1	20934530	20935389	859	20935104	55	40.8462	26	1	0	1	Paqr8	44482	in gene
1_s0-1_ATAC_mm10	345	1	20940240	20940743	503	20940427	64	52.625	16	0	0	1	Paqr8	49805	downstream
1_s0-1_ATAC_mm10	346	1	20951142	20952118	976	20951488	462	265.7	30	1	1	1	Efhc1	-138	upstream
1_s0-1_ATAC_mm10	347	1	21078730	21079881	1151	21079456	233	129.917	36	1	1	1	Tram2	-231	upstream
1_s0-1_ATAC_mm10	348	1	21093409	21093777	368	21093600	78	57.3636	11	0	0	0
1_s0-1_ATAC_mm10	349	1	21101285	21102022	737	21101472	63	46.087	23	0	0	0
1_s0-1_ATAC_mm10	350	1	21154581	21154877	296	21154752	36	30.7778	9	0	0	0
1_s0-1_ATAC_mm10	351	1	21161857	21162060	203	21161952	52	41.6667	6	0	0	0
1_s0-1_ATAC_mm10	352	1	21162602	21162929	327	21162736	51	43.3	10	0	0	0
1_s0-1_ATAC_mm10	353	1	21166230	21166845	615	21166400	83	52.5789	19	0	0	0
1_s0-1_ATAC_mm10	354	1	21218324	21218959	635	21218688	213	134.35	20	0	1	1	Tmem14a	57	in gene
1_s0-1_ATAC_mm10	355	1	21240104	21240644	540	21240448	91	55.5882	17	0	1	2	Tmem14a, Gsta3	21817, -141	downstream, upstream
1_s0-1_ATAC_mm10	356	1	21252355	21252967	612	21252640	218	136.368	19	0	0	1	Gsta3	12051	in gene
1_s0-1_ATAC_mm10	357	1	21271358	21272482	1124	21272288	130	71.3056	36	0	1	2	Gsta3, LOC101056100	31699, -115	downstream, upstream
1_s0-1_ATAC_mm10	358	1	21303338	21303575	237	21303488	42	34.1429	7	0	0	0
1_s0-1_ATAC_mm10	359	1	21365129	21365527	398	21365312	101	67.9167	12	0	1	1	Khdc1c	-3019	upstream
1_s0-1_ATAC_mm10	360	1	21379852	21380409	557	21380064	173	100.294	17	0	1	1	Khdc1b	-3492	upstream
1_s0-1_ATAC_mm10	361	1	21393302	21393941	639	21393536	81	52.25	20	0	0	2	Khdc1b, Kcnq5	9980, 568406	downstream, downstream
1_s0-1_ATAC_mm10	362	1	21402522	21403185	663	21402960	42	33.7143	21	0	0	1	Kcnq5	558982	in gene
1_s0-1_ATAC_mm10	363	1	21460975	21461317	342	21461056	55	42.3636	11	0	0	1	Kcnq5	500886	in gene
1_s0-1_ATAC_mm10	364	1	21505569	21506008	439	21505728	53	41.5385	13	0	0	1	Kcnq5	456214	in gene
1_s0-1_ATAC_mm10	365	1	21512558	21512758	200	21512608	28	26	6	0	0	1	Kcnq5	449334	in gene
1_s0-1_ATAC_mm10	366	1	21896456	21896789	333	21896640	60	45.9	10	0	0	1	Kcnq5	65302	in gene
1_s0-1_ATAC_mm10	367	1	21960568	21961598	1030	21961280	132	78.5625	32	1	1	1	Kcnq5	662	in gene
1_s0-1_ATAC_mm10	368	1	21961960	21962319	359	21962144	83	66.4545	11	1	1	1	Kcnq5	-202	upstream
1_s0-1_ATAC_mm10	369	1	22254326	22254741	415	22254528	101	66.1538	13	0	0	0
1_s0-1_ATAC_mm10	370	1	22269024	22269333	309	22269216	55	43.6	10	0	0	0
1_s0-1_ATAC_mm10	371	1	22386925	22387473	548	22387152	58	43.2353	17	0	0	1	Rims1	45691	in gene
1_s0-1_ATAC_mm10	372	1	22425561	22425848	287	22425728	50	42	9	0	0	1	Rims1	7115	in gene
1_s0-1_ATAC_mm10	373	1	22512253	22512686	433	22512480	68	48.7143	14	0	0	1	Rims1	293244	in gene
1_s0-1_ATAC_mm10	374	1	22533117	22534156	1039	22533344	309	155.424	33	1	0	1	Rims1	272380	in gene
1_s0-1_ATAC_mm10	375	1	22659222	22659537	315	22659360	55	41.8	10	0	0	1	Rims1	146364	in gene
1_s0-1_ATAC_mm10	376	1	22805455	22806559	1104	22806240	127	77.2941	34	1	1	1	Rims1	-516	upstream
1_s0-1_ATAC_mm10	377	1	23049648	23049880	232	23049824	35	29.1429	7	0	0	0
1_s0-1_ATAC_mm10	378	1	23061997	23062423	426	23062176	92	64.0769	13	0	0	0
1_s0-1_ATAC_mm10	379	1	23101782	23102435	653	23102048	50	39.1429	21	1	1	1	4933415F23Rik	205	in gene
1_s0-1_ATAC_mm10	380	1	23246971	23247276	305	23247072	38	31	10	0	0	0
1_s0-1_ATAC_mm10	381	1	23255874	23256980	1106	23256128	491	209.118	34	1	0	0
1_s0-1_ATAC_mm10	382	1	23321328	23321669	341	23321429	42	34.6364	11	0	0	0
1_s0-1_ATAC_mm10	383	1	23330105	23330915	810	23330528	331	161.846	26	0	0	0
1_s0-1_ATAC_mm10	384	1	23335521	23336124	603	23335744	375	214.556	18	0	0	0
1_s0-1_ATAC_mm10	385	1	23355986	23356221	235	23356096	48	40.1429	7	0	0	0
1_s0-1_ATAC_mm10	386	1	23382585	23383681	1096	23383424	299	125.914	35	1	1	2	Ogfrl1, Gm19673	-249, 14348	upstream, downstream
1_s0-1_ATAC_mm10	387	1	23392335	23392666	331	23392496	52	43.1	10	0	0	2	Ogfrl1, Gm19673	-9321, 5276	upstream, in gene
1_s0-1_ATAC_mm10	388	1	23524418	23524756	338	23524544	30	27.9	10	0	0	0
1_s0-1_ATAC_mm10	389	1	23536848	23537300	452	23537088	42	37.2143	14	0	0	0
1_s0-1_ATAC_mm10	390	1	23539648	23539950	302	23539840	58	46	10	0	0	0
1_s0-1_ATAC_mm10	391	1	23705546	23705838	292	23705664	45	35.7778	9	0	0	0
1_s0-1_ATAC_mm10	392	1	23761874	23763217	1343	23762976	195	84.1905	42	1	1	1	B3gat2	1050	in gene
1_s0-1_ATAC_mm10	393	1	23776695	23776927	232	23776832	37	32.7143	7	0	0	1	B3gat2	14906	in gene
1_s0-1_ATAC_mm10	394	1	23792805	23793567	762	23792960	103	53.3043	23	0	0	1	B3gat2	31034	in gene
1_s0-1_ATAC_mm10	395	1	23826372	23826787	415	23826592	129	90.9231	13	0	0	1	B3gat2	64666	in gene
1_s0-1_ATAC_mm10	396	1	23827029	23827575	546	23827296	99	73.5882	17	0	0	1	B3gat2	65370	in gene
1_s0-1_ATAC_mm10	397	1	23921647	23922614	967	23922400	94	74.9667	30	1	1	1	Smap1	-111	upstream
1_s0-1_ATAC_mm10	398	1	23928534	23928841	307	23928672	40	32.5	10	0	1	1	Smap1	-6383	upstream
1_s0-1_ATAC_mm10	399	1	23934763	23935548	785	23935360	69	48.5	24	0	0	0
1_s0-1_ATAC_mm10	400	1	23954188	23954400	212	23954304	36	32.2857	7	0	0	0
1_s0-1_ATAC_mm10	401	1	23958651	23959671	1020	23959488	49	38.8125	32	0	0	0
1_s0-1_ATAC_mm10	402	1	23968054	23968932	878	23968480	68	44.25	28	0	0	0
1_s0-1_ATAC_mm10	403	1	24005244	24005918	674	24005568	176	111.19	21	1	1	2	1110058L19Rik, Fam135a	72, 94773	in gene, downstream
1_s0-1_ATAC_mm10	404	1	24050567	24050850	283	24050720	54	43	9	0	0	1	Fam135a	49621	in gene
1_s0-1_ATAC_mm10	405	1	24086127	24086393	266	24086272	40	32	8	0	0	1	Fam135a	14069	in gene
1_s0-1_ATAC_mm10	406	1	24099495	24100814	1319	24100160	209	129.463	41	1	1	1	Fam135a	181	in gene
1_s0-1_ATAC_mm10	407	1	24107461	24107788	327	24107584	37	30.2	10	0	1	1	Fam135a	-7243	upstream
1_s0-1_ATAC_mm10	408	1	24133789	24134228	439	24134016	123	83.5	14	0	0	0
1_s0-1_ATAC_mm10	409	1	24137082	24137552	470	24137248	90	60	15	0	0	0
1_s0-1_ATAC_mm10	410	1	24175958	24176316	358	24176096	47	35.6364	11	0	1	1	Col9a1	-1514	upstream
1_s0-1_ATAC_mm10	411	1	24195648	24195848	200	24195744	30	26.8571	7	0	0	1	Col9a1	18134	in gene
1_s0-1_ATAC_mm10	412	1	24195941	24196177	236	24196064	30	26.2857	7	0	0	1	Col9a1	18454	in gene
1_s0-1_ATAC_mm10	413	1	24219017	24219423	406	24219200	82	60.0833	12	0	0	1	Col9a1	41590	in gene
1_s0-1_ATAC_mm10	414	1	24245732	24246180	448	24245920	115	74.9286	14	0	0	1	Col9a1	68310	in gene
1_s0-1_ATAC_mm10	415	1	24263160	24263545	385	24263296	40	31.4167	12	0	0	1	Col19a1	324141	in gene
1_s0-1_ATAC_mm10	416	1	24264677	24265131	454	24265024	51	37.8571	14	0	0	1	Col19a1	322413	in gene
1_s0-1_ATAC_mm10	417	1	24302691	24303117	426	24302880	108	72.3077	13	0	0	1	Col19a1	284557	in gene
1_s0-1_ATAC_mm10	418	1	24311582	24311834	252	24311680	34	27.125	8	0	0	1	Col19a1	275757	in gene
1_s0-1_ATAC_mm10	419	1	24319549	24319868	319	24319680	49	37.5	10	0	0	1	Col19a1	267757	in gene
1_s0-1_ATAC_mm10	420	1	24330451	24331103	652	24330752	43	31.85	20	0	0	1	Col19a1	256685	in gene
1_s0-1_ATAC_mm10	421	1	24337360	24337812	452	24337504	63	44.0714	14	0	0	1	Col19a1	249933	in gene
1_s0-1_ATAC_mm10	422	1	24361317	24361731	414	24361424	40	31.3077	13	0	0	1	Col19a1	226013	in gene
1_s0-1_ATAC_mm10	423	1	24362201	24362573	372	24362400	36	28.4167	12	0	0	1	Col19a1	225037	in gene
1_s0-1_ATAC_mm10	424	1	24376169	24376685	516	24376416	210	121.125	16	0	0	1	Col19a1	211021	in gene
1_s0-1_ATAC_mm10	425	1	24376842	24377055	213	24376912	43	39.3333	6	0	0	1	Col19a1	210525	in gene
1_s0-1_ATAC_mm10	426	1	24452326	24452600	274	24452384	48	40.875	8	0	0	1	Col19a1	135053	in gene
1_s0-1_ATAC_mm10	427	1	24550162	24550727	565	24550432	45	36	18	0	0	1	Col19a1	37005	in gene
1_s0-1_ATAC_mm10	428	1	24551057	24551358	301	24551232	63	48.7778	9	0	0	1	Col19a1	36205	in gene
1_s0-1_ATAC_mm10	429	1	24558142	24558405	263	24558272	43	34.5556	9	0	0	1	Col19a1	29165	in gene
1_s0-1_ATAC_mm10	430	1	24586362	24587091	729	24586784	52	40.2174	23	1	1	1	Col19a1	653	in gene
1_s0-1_ATAC_mm10	431	1	24594085	24594492	407	24594256	38	31.3333	12	0	1	1	Col19a1	-6819	upstream
1_s0-1_ATAC_mm10	432	1	24595133	24595726	593	24595392	42	32.3158	19	0	0	1	Col19a1	-7955	upstream
1_s0-1_ATAC_mm10	433	1	24602856	24603116	260	24602976	47	35.625	8	0	0	0
1_s0-1_ATAC_mm10	434	1	24619825	24620644	819	24620352	51	37.8077	26	0	1	1	LOC100503946	-5701	upstream
1_s0-1_ATAC_mm10	435	1	24633554	24634107	553	24633840	71	48.2941	17	0	0	0
1_s0-1_ATAC_mm10	436	1	24648027	24648600	573	24648192	60	42	18	0	0	0
1_s0-1_ATAC_mm10	437	1	24678297	24679060	763	24678624	319	167.417	24	1	1	1	Lmbrd1	80	in gene
1_s0-1_ATAC_mm10	438	1	24683983	24684368	385	24684160	90	60.0833	12	0	0	1	Lmbrd1	5616	in gene
1_s0-1_ATAC_mm10	439	1	24699310	24699819	509	24699536	234	136.062	16	0	0	1	Lmbrd1	20992	in gene
1_s0-1_ATAC_mm10	440	1	24767099	24767459	360	24767328	38	31.9167	12	0	0	1	Lmbrd1	88784	downstream
1_s0-1_ATAC_mm10	441	1	24783057	24783281	224	24783200	38	32.7143	7	0	0	0
1_s0-1_ATAC_mm10	442	1	24793480	24793680	200	24793504	31	28.8333	6	0	0	0
1_s0-1_ATAC_mm10	443	1	24926457	24926716	259	24926560	38	31.125	8	0	0	0
1_s0-1_ATAC_mm10	444	1	24939111	24939437	326	24939264	39	33.9	10	0	0	0
1_s0-1_ATAC_mm10	445	1	25010976	25011285	309	25011104	66	47.4	10	0	0	0
1_s0-1_ATAC_mm10	446	1	25033078	25033485	407	25033280	134	84	13	0	0	0
1_s0-1_ATAC_mm10	447	1	25053388	25053651	263	25053504	37	33.125	8	0	0	0
1_s0-1_ATAC_mm10	448	1	25177810	25178014	204	25177936	28	26.5	6	0	0	1	Bai3	651771	in gene
1_s0-1_ATAC_mm10	449	1	25203092	25203546	454	25203296	104	70.2143	14	0	0	1	Bai3	626411	in gene
1_s0-1_ATAC_mm10	450	1	25228505	25229040	535	25228800	108	69.7647	17	0	0	1	Bai3	600907	in gene
1_s0-1_ATAC_mm10	451	1	25270213	25270680	467	25270464	122	82.7143	14	0	0	2	Bai3, Gm20172	559243, 7490	in gene, downstream
1_s0-1_ATAC_mm10	452	1	25283148	25283562	414	25283328	196	119.923	13	0	1	2	Bai3, Gm20172	546379, -5374	in gene, upstream
1_s0-1_ATAC_mm10	453	1	25510437	25510814	377	25510560	48	35.1818	11	0	0	1	Bai3	319147	in gene
1_s0-1_ATAC_mm10	454	1	25536976	25537323	347	25537088	40	32.6364	11	0	0	1	Bai3	292619	in gene
1_s0-1_ATAC_mm10	455	1	25588867	25589252	385	25589056	103	69.0833	12	0	0	1	Bai3	240651	in gene
1_s0-1_ATAC_mm10	456	1	25615230	25615432	202	25615317	31	29.5714	7	0	0	1	Bai3	214390	in gene
1_s0-1_ATAC_mm10	457	1	25635992	25636201	209	25636032	39	31.5714	7	0	0	1	Bai3	193675	in gene
1_s0-1_ATAC_mm10	458	1	25829774	25830910	1136	25830624	204	103.257	35	1	1	1	Bai3	-917	upstream
1_s0-1_ATAC_mm10	459	1	25983239	25983511	272	25983360	46	40.125	8	0	0	0
1_s0-1_ATAC_mm10	460	1	25996840	25997527	687	25997280	85	49.2381	21	0	0	0
1_s0-1_ATAC_mm10	461	1	26333240	26333444	204	26333376	41	35	7	0	0	0
1_s0-1_ATAC_mm10	462	1	26548339	26548554	215	26548448	41	34	7	0	0	0
1_s0-1_ATAC_mm10	463	1	26615521	26615752	231	26615616	33	29.1429	7	0	0	0
1_s0-1_ATAC_mm10	464	1	26686046	26686294	248	26686112	43	33.5	8	0	1	1	4931408C20Rik	1348	in gene
1_s0-1_ATAC_mm10	465	1	26867443	26867651	208	26867552	34	30	7	0	0	0
1_s0-1_ATAC_mm10	466	1	26881446	26881665	219	26881536	44	37	7	0	0	0
1_s0-1_ATAC_mm10	467	1	26891042	26891666	624	26891232	103	59.6842	19	0	0	0
1_s0-1_ATAC_mm10	468	1	27032618	27032851	233	27032768	31	27.8571	7	0	0	0
1_s0-1_ATAC_mm10	469	1	27064785	27065087	302	27064928	56	42.2222	9	0	0	0
1_s0-1_ATAC_mm10	470	1	27246659	27246994	335	27246720	44	37.5	10	0	0	0
1_s0-1_ATAC_mm10	471	1	27248938	27249365	427	27249040	29	26	13	0	0	0
1_s0-1_ATAC_mm10	472	1	27261066	27261441	375	27261184	70	48	12	0	0	0
1_s0-1_ATAC_mm10	473	1	27281297	27281512	215	27281376	35	29	7	0	0	0
1_s0-1_ATAC_mm10	474	1	27442863	27443475	612	27443248	81	50.5263	19	0	0	0
1_s0-1_ATAC_mm10	475	1	27480908	27481198	290	27481056	39	32.2222	9	0	0	0
1_s0-1_ATAC_mm10	476	1	28175263	28175505	242	28175296	30	27	8	0	0	0
1_s0-1_ATAC_mm10	477	1	28328627	28329052	425	28328800	67	49.2308	13	0	0	0
1_s0-1_ATAC_mm10	478	1	28622556	28623153	597	28622944	77	46.3158	19	0	0	0
1_s0-1_ATAC_mm10	479	1	28631057	28631569	512	28631280	118	76.375	16	0	0	0
1_s0-1_ATAC_mm10	480	1	28698502	28698738	236	28698592	40	33	7	0	0	0
1_s0-1_ATAC_mm10	481	1	28708641	28708852	211	28708704	34	30	6	0	0	0
1_s0-1_ATAC_mm10	482	1	28801028	28801387	359	28801216	53	40.0909	11	0	0	0
1_s0-1_ATAC_mm10	483	1	28859087	28859339	252	28859184	29	26.5	8	0	0	0
1_s0-1_ATAC_mm10	484	1	29181125	29181671	546	29181312	173	91.4706	17	0	0	0
1_s0-1_ATAC_mm10	485	1	29205873	29206192	319	29206016	35	29.2	10	0	0	0
1_s0-1_ATAC_mm10	486	1	29264976	29265263	287	29265088	40	33.8889	9	0	0	0
1_s0-1_ATAC_mm10	487	1	29484722	29485477	755	29485024	52	36.2917	24	0	1	1	Gm5525	910	in gene
1_s0-1_ATAC_mm10	488	1	29570956	29571431	475	29571168	87	58.6667	15	0	0	0
1_s0-1_ATAC_mm10	489	1	29737087	29737520	433	29737312	74	50.7143	14	0	0	0
1_s0-1_ATAC_mm10	490	1	29822643	29822883	240	29822720	40	31.5	8	0	0	0
1_s0-1_ATAC_mm10	491	1	30007274	30007781	507	30007520	115	71.6875	16	0	0	0
1_s0-1_ATAC_mm10	492	1	30085228	30085434	206	30085280	30	27.5	6	0	0	0
1_s0-1_ATAC_mm10	493	1	30262305	30262757	452	30262464	49	37.1429	14	0	0	0
1_s0-1_ATAC_mm10	494	1	30274448	30274912	464	30274624	62	43.6667	15	0	0	0
1_s0-1_ATAC_mm10	495	1	30495500	30495893	393	30495648	61	45	12	0	0	0
1_s0-1_ATAC_mm10	496	1	30516092	30516331	239	30516256	31	27.75	8	0	0	0
1_s0-1_ATAC_mm10	497	1	30540350	30540674	324	30540480	35	28.2727	11	0	0	0
1_s0-1_ATAC_mm10	498	1	30551101	30551492	391	30551296	136	85.0769	13	0	0	0
1_s0-1_ATAC_mm10	499	1	30637557	30637763	206	30637648	30	27.1429	7	0	0	0
1_s0-1_ATAC_mm10	500	1	30638904	30639192	288	30639040	36	30.2222	9	0	0	0
1_s0-1_ATAC_mm10	501	1	30698410	30699013	603	30698528	36	30.7368	19	0	0	0
1_s0-1_ATAC_mm10	502	1	30770294	30770733	439	30770464	46	37.2143	14	0	0	0
1_s0-1_ATAC_mm10	503	1	30771740	30772146	406	30771968	49	39	13	0	0	0
1_s0-1_ATAC_mm10	504	1	30778565	30778770	205	30778624	36	30.6667	6	0	0	0
1_s0-1_ATAC_mm10	505	1	30780380	30780580	200	30780480	36	31.7143	7	0	0	0
1_s0-1_ATAC_mm10	506	1	30786254	30786837	583	30786432	39	31.2778	18	0	0	0
1_s0-1_ATAC_mm10	507	1	30791885	30792420	535	30792192	191	117.176	17	0	0	1	Phf3	71064	downstream
1_s0-1_ATAC_mm10	508	1	30804599	30805049	450	30804864	71	56	14	0	0	1	Phf3	58392	in gene
1_s0-1_ATAC_mm10	509	1	30807483	30807852	369	30807648	116	80.25	12	0	0	1	Phf3	55608	in gene
1_s0-1_ATAC_mm10	510	1	30872702	30873102	400	30872864	286	189.923	13	1	0	1	Phf3	-9608	upstream
1_s0-1_ATAC_mm10	511	1	30873614	30874976	1362	30874016	307	162.721	43	1	0	0
1_s0-1_ATAC_mm10	512	1	30886914	30887359	445	30887136	318	204.154	13	0	0	0
1_s0-1_ATAC_mm10	513	1	30929403	30929716	313	30929536	44	33.4	10	0	0	0
1_s0-1_ATAC_mm10	514	1	30938937	30939400	463	30939072	45	38.1333	15	0	0	1	Ptp4a1	10683	downstream
1_s0-1_ATAC_mm10	515	1	30948900	30950286	1386	30949856	385	164	43	1	1	1	Ptp4a1	-101	upstream
1_s0-1_ATAC_mm10	516	1	31038131	31038555	424	31038336	181	118.154	13	0	0	0
1_s0-1_ATAC_mm10	517	1	31106686	31107231	545	31106880	132	78.5882	17	0	0	0
1_s0-1_ATAC_mm10	518	1	31150459	31151274	815	31150784	133	89.9615	26	0	0	1	4931428L18Rik	71872	in gene
1_s0-1_ATAC_mm10	519	1	31164614	31165002	388	31164720	36	30.75	12	0	0	1	4931428L18Rik	57936	in gene
1_s0-1_ATAC_mm10	520	1	31203461	31204545	1084	31204288	43	35.0588	34	0	0	2	4931428L18Rik, Lgsn	18368, 27853	in gene, in gene
1_s0-1_ATAC_mm10	521	1	31222406	31222994	588	31222720	352	202.556	18	0	2	2	4931428L18Rik, Pih1d3	-64, -119	upstream, upstream
1_s0-1_ATAC_mm10	522	1	31335421	31335845	424	31335680	47	33.8571	14	0	0	0
1_s0-1_ATAC_mm10	523	1	31572755	31573099	344	31572960	32	29.1818	11	0	0	0
1_s0-1_ATAC_mm10	524	1	31616386	31616641	255	31616512	43	35.625	8	0	1	1	Gm19680	1208	in gene
1_s0-1_ATAC_mm10	525	1	31811136	31811352	216	31811264	33	28.1429	7	0	0	0
1_s0-1_ATAC_mm10	526	1	32172327	32173169	842	32172640	690	315.538	26	1	1	1	Khdrbs2	-166	upstream
1_s0-1_ATAC_mm10	527	1	32220971	32221515	544	32221248	91	61.6471	17	0	0	1	Khdrbs2	48442	in gene
1_s0-1_ATAC_mm10	528	1	32270083	32270380	297	32270240	37	31.6667	9	0	0	1	Khdrbs2	97434	in gene
1_s0-1_ATAC_mm10	529	1	32805535	32805911	376	32805728	95	66.5	12	0	0	0
1_s0-1_ATAC_mm10	530	1	32874528	32874728	200	32874656	39	35.8571	7	0	0	0
1_s0-1_ATAC_mm10	531	1	32876662	32877156	494	32876832	53	39.5625	16	0	0	0
1_s0-1_ATAC_mm10	532	1	32928544	32928988	444	32928752	160	100.786	14	0	0	0
1_s0-1_ATAC_mm10	533	1	32965015	32965397	382	32965216	60	45	12	0	0	0
1_s0-1_ATAC_mm10	534	1	33060117	33060347	230	33060256	48	41.4286	7	0	0	0
1_s0-1_ATAC_mm10	535	1	33271464	33272147	683	33271936	135	69.7143	21	0	0	0
1_s0-1_ATAC_mm10	536	1	33277024	33277517	493	33277312	105	62.1875	16	0	0	0
1_s0-1_ATAC_mm10	537	1	33526768	33527023	255	33526944	42	37	8	0	0	1	Prim2	142814	in gene
1_s0-1_ATAC_mm10	538	1	33594998	33595822	824	33595456	92	60.2692	26	0	0	1	Prim2	74302	in gene
1_s0-1_ATAC_mm10	539	1	33621755	33622371	616	33622016	252	143.75	20	0	0	1	Prim2	47742	in gene
1_s0-1_ATAC_mm10	540	1	33637630	33638376	746	33638096	113	84.2083	24	0	0	1	Prim2	31662	in gene
1_s0-1_ATAC_mm10	541	1	33669577	33670681	1104	33669792	174	99.7059	34	1	2	2	Prim2, 1700001G17Rik	-34, -32	upstream, upstream
1_s0-1_ATAC_mm10	542	1	33679386	33679880	494	33679648	247	142.688	16	0	0	2	Prim2, 1700001G17Rik	-9890, 9824	upstream, downstream
1_s0-1_ATAC_mm10	543	1	33693684	33694100	416	33693888	38	32.6923	13	0	0	0
1_s0-1_ATAC_mm10	544	1	33714814	33715155	341	33715008	96	70.3636	11	0	1	1	Rab23	-4888	upstream
1_s0-1_ATAC_mm10	545	1	33719615	33720409	794	33719936	245	147.48	25	1	1	1	Rab23	40	in gene
1_s0-1_ATAC_mm10	546	1	33757504	33758257	753	33757856	131	95.375	24	1	1	2	Bag2, Zfp451	-106, 56571	upstream, downstream
1_s0-1_ATAC_mm10	547	1	33795284	33795665	381	33795456	79	58.0833	12	0	0	1	Zfp451	18971	in gene
1_s0-1_ATAC_mm10	548	1	33806949	33807555	606	33807136	44	34.6316	19	0	0	1	Zfp451	7291	in gene
1_s0-1_ATAC_mm10	549	1	33813906	33814830	924	33814368	244	166.241	29	1	1	1	Zfp451	59	in gene
1_s0-1_ATAC_mm10	550	1	33826242	33826941	699	33826432	123	63.619	21	0	0	1	Gm15455	12482	downstream
1_s0-1_ATAC_mm10	551	1	33838936	33839321	385	33839104	138	98.6667	12	0	1	1	Gm15455	-190	upstream
1_s0-1_ATAC_mm10	552	1	33843790	33844181	391	33843904	145	109.75	12	0	1	2	Gm15455, Bend6	-4990, 63717	upstream, downstream
1_s0-1_ATAC_mm10	553	1	33844667	33845084	417	33844896	133	95.4615	13	0	1	2	Gm15455, Bend6	-5982, 62725	upstream, downstream
1_s0-1_ATAC_mm10	554	1	33845507	33845884	377	33845664	131	95.5455	11	0	1	2	Gm15455, Bend6	-6750, 61957	upstream, downstream
1_s0-1_ATAC_mm10	555	1	33863272	33863512	240	33863392	44	38.7143	7	0	0	1	Bend6	44229	in gene
1_s0-1_ATAC_mm10	556	1	33883451	33883907	456	33883616	64	46.1333	15	0	0	1	Bend6	24005	in gene
1_s0-1_ATAC_mm10	557	1	33884090	33884490	400	33884288	108	71.5385	13	0	0	1	Bend6	23333	in gene
1_s0-1_ATAC_mm10	558	1	33894626	33895217	591	33895040	114	75.5556	18	0	0	1	Bend6	12581	in gene
1_s0-1_ATAC_mm10	559	1	33897543	33898049	506	33897728	186	113.75	16	0	0	1	Bend6	9893	in gene
1_s0-1_ATAC_mm10	560	1	33907297	33908532	1235	33907488	157	101.763	38	4	1	1	Bend6	133	in gene
1_s0-1_ATAC_mm10	561	1	33921761	33922063	302	33921920	51	38.7778	9	0	0	0
1_s0-1_ATAC_mm10	562	1	33938686	33939202	516	33938912	118	73.3529	17	0	0	0
1_s0-1_ATAC_mm10	563	1	33944854	33945544	690	33945152	188	108.136	22	0	0	0
1_s0-1_ATAC_mm10	564	1	33959209	33959513	304	33959392	52	40.6667	9	0	0	0
1_s0-1_ATAC_mm10	565	1	33979631	33979921	290	33979776	40	33	9	0	0	0
1_s0-1_ATAC_mm10	566	1	34005998	34006503	505	34006288	63	52.625	16	1	1	1	Dst	-5537	upstream
1_s0-1_ATAC_mm10	567	1	34011116	34011686	570	34011440	130	89.8889	18	1	1	1	Dst	-385	upstream
1_s0-1_ATAC_mm10	568	1	34011855	34012286	431	34012064	141	99.3846	13	1	1	1	Dst	239	in gene
1_s0-1_ATAC_mm10	569	1	34026009	34026586	577	34026400	58	42.5556	18	0	0	1	Dst	14575	in gene
1_s0-1_ATAC_mm10	570	1	34045300	34045500	200	34045392	35	32.6667	6	0	0	1	Dst	33567	in gene
1_s0-1_ATAC_mm10	571	1	34056143	34056475	332	34056320	73	59.8	10	0	0	1	Dst	44495	in gene
1_s0-1_ATAC_mm10	572	1	34060521	34061439	918	34060800	137	92.0714	28	0	0	1	Dst	48975	in gene
1_s0-1_ATAC_mm10	573	1	34074382	34075179	797	34074656	234	125.36	25	0	0	1	Dst	62831	in gene
1_s0-1_ATAC_mm10	574	1	34100378	34100665	287	34100480	77	63.8889	9	0	0	1	Dst	88655	in gene
1_s0-1_ATAC_mm10	575	1	34103622	34104125	503	34103808	283	169.133	15	0	0	1	Dst	91983	in gene
1_s0-1_ATAC_mm10	576	1	34140191	34141041	850	34140800	255	120.852	27	0	0	1	Dst	128975	in gene
1_s0-1_ATAC_mm10	577	1	34166243	34166970	727	34166688	351	178.545	22	0	0	1	Dst	154863	in gene
1_s0-1_ATAC_mm10	578	1	34177847	34178753	906	34178496	137	88.6552	29	1	0	1	Dst	166671	in gene
1_s0-1_ATAC_mm10	579	1	34218389	34218661	272	34218528	51	38.6667	9	0	0	1	Dst	206703	in gene
1_s0-1_ATAC_mm10	580	1	34225975	34226390	415	34226240	76	56.5385	13	0	0	1	Dst	214415	in gene
1_s0-1_ATAC_mm10	581	1	34236213	34236781	568	34236512	202	121.333	18	0	0	1	Dst	224687	in gene
1_s0-1_ATAC_mm10	582	1	34290152	34290596	444	34290336	235	167.071	14	0	0	1	Dst	278511	in gene
1_s0-1_ATAC_mm10	583	1	34292118	34292867	749	34292480	673	367.083	24	0	0	1	Dst	280655	in gene
1_s0-1_ATAC_mm10	584	1	34316977	34317440	463	34317184	98	62.6	15	0	0	1	Dst	305359	downstream
1_s0-1_ATAC_mm10	585	1	34386714	34386990	276	34386784	63	52.3333	9	0	0	0
1_s0-1_ATAC_mm10	586	1	34394187	34394535	348	34394304	45	36.2727	11	0	0	0
1_s0-1_ATAC_mm10	587	1	34432936	34433410	474	34433056	50	43.1333	15	0	2	3	Mir5103, Ccdc115, Imp4	143, 6616, -6773	downstream, downstream, upstream
1_s0-1_ATAC_mm10	588	1	34434757	34435065	308	34434912	131	114.556	9	0	2	3	Mir5103, Ccdc115, Imp4	-1713, 4760, -4917	upstream, downstream, upstream
1_s0-1_ATAC_mm10	589	1	34439142	34440234	1092	34439776	519	312.559	34	1	4	4	Mir5103, Ccdc115, Imp4, D1Ertd448e	-6577, -104, -53, -6014	upstream, upstream, upstream, upstream
1_s0-1_ATAC_mm10	590	1	34450919	34451490	571	34451232	86	57.5556	18	0	0	3	Imp4, D1Ertd448e, Ptpn18	11403, 5442, -8514	downstream, downstream, upstream
1_s0-1_ATAC_mm10	591	1	34458492	34458765	273	34458624	84	63.7778	9	0	1	2	D1Ertd448e, Ptpn18	12834, -1122	downstream, upstream
1_s0-1_ATAC_mm10	592	1	34459499	34460220	721	34459744	157	102.273	22	1	1	1	Ptpn18	-2	upstream
1_s0-1_ATAC_mm10	593	1	34462838	34463141	303	34463008	59	50.1	10	0	0	1	Ptpn18	3262	in gene
1_s0-1_ATAC_mm10	594	1	34472840	34473478	638	34473216	62	48.2	20	1	0	1	Ptpn18	13470	in gene
1_s0-1_ATAC_mm10	595	1	34479362	34480050	688	34479808	104	68.4762	21	0	0	1	Ptpn18	20062	downstream
1_s0-1_ATAC_mm10	596	1	34485464	34485960	496	34485696	59	43.8125	16	0	0	0
1_s0-1_ATAC_mm10	597	1	34498294	34499148	854	34498544	69	50.0741	27	0	1	1	Prss39	114	in gene
1_s0-1_ATAC_mm10	598	1	34511035	34511426	391	34511200	166	99.5385	13	0	0	1	Prss39	12770	downstream
1_s0-1_ATAC_mm10	599	1	34516541	34517614	1073	34517056	96	60.9706	34	0	0	0
1_s0-1_ATAC_mm10	600	1	34536603	34537474	871	34537248	51	36.7143	28	0	1	1	Cfc1	1600	in gene
1_s0-1_ATAC_mm10	601	1	34560723	34560923	200	34560896	29	27.5	6	0	1	1	Prss40	47	in gene
1_s0-1_ATAC_mm10	602	1	34578785	34579088	303	34578912	60	52	9	0	1	1	Amer3	-781	upstream
1_s0-1_ATAC_mm10	603	1	34579390	34580091	701	34579744	126	86.2273	22	1	1	1	Amer3	51	in gene
1_s0-1_ATAC_mm10	604	1	34587085	34587558	473	34587264	49	36.5333	15	0	0	1	Amer3	7571	in gene
1_s0-1_ATAC_mm10	605	1	34593728	34594214	486	34593984	91	56.1875	16	0	0	1	Amer3	14291	downstream
1_s0-1_ATAC_mm10	606	1	34602412	34602797	385	34602592	101	68.5	12	0	0	0
1_s0-1_ATAC_mm10	607	1	34635455	34636010	555	34635808	53	37.0556	18	0	1	1	AA619741	402	in gene
1_s0-1_ATAC_mm10	608	1	34642404	34642924	520	34642592	120	72.5	16	0	1	1	AA619741	-6382	upstream
1_s0-1_ATAC_mm10	609	1	34677639	34678328	689	34678016	68	51.0952	21	1	0	0
1_s0-1_ATAC_mm10	610	1	34678701	34678925	224	34678816	44	40.4286	7	0	0	0
1_s0-1_ATAC_mm10	611	1	34686211	34686988	777	34686688	152	87.625	24	0	0	0
1_s0-1_ATAC_mm10	612	1	34711716	34712078	362	34711872	73	54.1818	11	0	0	0
1_s0-1_ATAC_mm10	613	1	34713868	34714157	289	34714016	56	43.4444	9	0	0	0
1_s0-1_ATAC_mm10	614	1	34723222	34723456	234	34723264	31	27.875	8	0	0	0
1_s0-1_ATAC_mm10	615	1	34723801	34724091	290	34723904	57	45.1111	9	0	0	0
1_s0-1_ATAC_mm10	616	1	34738397	34738709	312	34738560	60	43.7	10	0	0	0
1_s0-1_ATAC_mm10	617	1	34740799	34741279	480	34740960	76	49.8	15	0	0	0
1_s0-1_ATAC_mm10	618	1	34749450	34749959	509	34749728	85	67.5	16	0	0	0
1_s0-1_ATAC_mm10	619	1	34750351	34750551	200	34750464	64	55.1667	6	1	0	0
1_s0-1_ATAC_mm10	620	1	34750649	34751417	768	34750928	72	57.5833	24	1	0	0
1_s0-1_ATAC_mm10	621	1	34779811	34780249	438	34780000	197	128.231	13	0	0	0
1_s0-1_ATAC_mm10	622	1	34787041	34787362	321	34787168	53	41.9	10	0	0	0
1_s0-1_ATAC_mm10	623	1	34801574	34802008	434	34801760	138	99.5385	13	1	1	1	Arhgef4	38	in gene
1_s0-1_ATAC_mm10	624	1	34806007	34806416	409	34806176	88	69.7692	13	0	0	2	Arhgef4, Fam168b	4454, 36874	in gene, downstream
1_s0-1_ATAC_mm10	625	1	34842435	34843479	1044	34843104	173	90	32	1	2	2	Fam168b, Plekhb2	-54, -6855	upstream, upstream
1_s0-1_ATAC_mm10	626	1	34849811	34850163	352	34849952	66	51.8182	11	1	2	2	Fam168b, Plekhb2	-6902, -7	upstream, upstream
1_s0-1_ATAC_mm10	627	1	34874201	34874494	293	34874304	38	32	9	0	0	1	Plekhb2	24345	in gene
1_s0-1_ATAC_mm10	628	1	34929587	34930959	1372	34930720	267	93.5814	43	1	0	0
1_s0-1_ATAC_mm10	629	1	34961198	34962014	816	34961344	84	41.24	25	0	0	0
1_s0-1_ATAC_mm10	630	1	35242589	35242980	391	35242784	91	59.3077	13	0	0	0
1_s0-1_ATAC_mm10	631	1	35357550	35357750	200	35357696	33	31.1667	6	0	0	0
1_s0-1_ATAC_mm10	632	1	35369872	35370279	407	35370080	117	75.5385	13	0	0	0
1_s0-1_ATAC_mm10	633	1	35385409	35385817	408	35385600	78	54.75	12	0	0	0
1_s0-1_ATAC_mm10	634	1	35388207	35388529	322	35388384	63	45.4	10	0	0	0
1_s0-1_ATAC_mm10	635	1	35439027	35439451	424	35439200	77	54.3077	13	0	0	0
1_s0-1_ATAC_mm10	636	1	35452384	35452987	603	35452704	47	33.6316	19	0	0	0
1_s0-1_ATAC_mm10	637	1	35469192	35469576	384	35469360	70	51	12	0	0	0
1_s0-1_ATAC_mm10	638	1	35514542	35515265	723	35514720	109	59.3913	23	0	0	0
1_s0-1_ATAC_mm10	639	1	35608377	35608813	436	35608544	103	65.1429	14	0	0	0
1_s0-1_ATAC_mm10	640	1	35650706	35651036	330	35650848	49	36.4	10	0	0	0
1_s0-1_ATAC_mm10	641	1	35669284	35669799	515	35669488	94	65.8125	16	0	0	0
1_s0-1_ATAC_mm10	642	1	35688093	35688443	350	35688288	71	53.3636	11	0	0	0
1_s0-1_ATAC_mm10	643	1	35763347	35763627	280	35763520	39	34.3333	9	0	0	0
1_s0-1_ATAC_mm10	644	1	35764589	35765155	566	35764992	87	58.7222	18	0	0	0
1_s0-1_ATAC_mm10	645	1	35772009	35772797	788	35772448	131	79.4167	24	0	0	0
1_s0-1_ATAC_mm10	646	1	35822496	35822891	395	35822640	30	27.5385	13	0	0	0
1_s0-1_ATAC_mm10	647	1	35839541	35839822	281	35839648	44	34.2222	9	0	0	0
1_s0-1_ATAC_mm10	648	1	35850161	35850950	789	35850400	132	74.88	25	0	0	0
1_s0-1_ATAC_mm10	649	1	35869515	35870170	655	35869920	348	188.7	20	0	0	0
1_s0-1_ATAC_mm10	650	1	35890165	35890473	308	35890304	42	35.1	10	0	0	0
1_s0-1_ATAC_mm10	651	1	35918711	35919200	489	35919008	66	46.8125	16	0	0	0
1_s0-1_ATAC_mm10	652	1	35961838	35962441	603	35962048	153	84.7895	19	0	0	0
1_s0-1_ATAC_mm10	653	1	35973472	35973834	362	35973632	53	38.0833	12	0	0	0
1_s0-1_ATAC_mm10	654	1	35985279	35985741	462	35985504	115	73.0667	15	0	0	0
1_s0-1_ATAC_mm10	655	1	36010667	36011197	530	36010976	73	49.625	16	0	0	0
1_s0-1_ATAC_mm10	656	1	36013820	36014059	239	36013920	56	45.75	8	0	0	0
1_s0-1_ATAC_mm10	657	1	36030354	36031186	832	36030656	64	39.1923	26	0	0	0
1_s0-1_ATAC_mm10	658	1	36056556	36057069	513	36056800	325	199.188	16	0	0	0
1_s0-1_ATAC_mm10	659	1	36060988	36061535	547	36061248	233	159.706	17	0	1	1	Hs6st1	-7152	upstream
1_s0-1_ATAC_mm10	660	1	36064972	36065287	315	36065088	97	80.6	10	0	1	1	Hs6st1	-3312	upstream
1_s0-1_ATAC_mm10	661	1	36068052	36068514	462	36068320	184	127.267	15	1	1	1	Hs6st1	-80	upstream
1_s0-1_ATAC_mm10	662	1	36103566	36104259	693	36103904	127	89.1364	22	1	0	1	Hs6st1	35504	in gene
1_s0-1_ATAC_mm10	663	1	36114667	36115274	607	36114944	279	153.474	19	0	0	1	Hs6st1	46544	downstream
1_s0-1_ATAC_mm10	664	1	36128340	36128761	421	36128544	176	119	13	0	0	0
1_s0-1_ATAC_mm10	665	1	36128976	36129207	231	36129056	53	46	7	0	0	0
1_s0-1_ATAC_mm10	666	1	36134566	36134942	376	36134752	99	67.7273	11	0	0	1	Uggt1	109550	downstream
1_s0-1_ATAC_mm10	667	1	36225759	36226327	568	36226112	140	86.0556	18	0	0	1	Uggt1	18190	in gene
1_s0-1_ATAC_mm10	668	1	36243877	36244565	688	36244288	249	130.381	21	1	1	1	Uggt1	14	in gene
1_s0-1_ATAC_mm10	669	1	36252817	36253177	360	36252960	110	79.4545	11	0	0	1	Uggt1	-8658	upstream
1_s0-1_ATAC_mm10	670	1	36254744	36255390	646	36255024	53	44.2	20	0	0	1	Neurl3	18401	downstream
1_s0-1_ATAC_mm10	671	1	36255779	36256173	394	36255904	56	48.0833	12	0	0	1	Neurl3	17521	downstream
1_s0-1_ATAC_mm10	672	1	36262262	36262517	255	36262320	47	41.375	8	0	0	1	Neurl3	11105	downstream
1_s0-1_ATAC_mm10	673	1	36269081	36269827	746	36269632	74	55.9167	24	1	0	1	Neurl3	3793	in gene
1_s0-1_ATAC_mm10	674	1	36277311	36277710	399	36277504	118	72.3846	13	0	1	1	Neurl3	-4079	upstream
1_s0-1_ATAC_mm10	675	1	36279243	36279605	362	36279424	64	46.4545	11	0	1	1	Neurl3	-5999	upstream
1_s0-1_ATAC_mm10	676	1	36291256	36292041	785	36291456	53	42.88	25	0	0	0
1_s0-1_ATAC_mm10	677	1	36297924	36298376	452	36298208	61	45.3571	14	0	0	1	Arid5a	-9525	upstream
1_s0-1_ATAC_mm10	678	1	36307441	36308180	739	36307744	318	184.087	23	1	1	1	Arid5a	11	in gene
1_s0-1_ATAC_mm10	679	1	36314878	36315421	543	36315136	417	239.176	17	0	0	1	Arid5a	7403	in gene
1_s0-1_ATAC_mm10	680	1	36367454	36367654	200	36367488	63	57.5714	7	0	1	1	Kansl3	1693	in gene
1_s0-1_ATAC_mm10	681	1	36368456	36369598	1142	36369184	169	104.057	35	1	1	1	Kansl3	-3	upstream
1_s0-1_ATAC_mm10	682	1	36382613	36383197	584	36382880	56	41.2778	18	0	0	0
1_s0-1_ATAC_mm10	683	1	36408589	36409041	452	36408656	51	46.9286	14	0	0	0
1_s0-1_ATAC_mm10	684	1	36444608	36445596	988	36445344	530	192.097	31	1	1	1	Lman2l	-105	upstream
1_s0-1_ATAC_mm10	685	1	36454569	36454769	200	36454656	31	28.6667	6	0	0	1	Lman2l	-9417	upstream
1_s0-1_ATAC_mm10	686	1	36467484	36467845	361	36467616	119	91.25	12	0	1	1	Cnnm4	-3981	upstream
1_s0-1_ATAC_mm10	687	1	36471196	36472383	1187	36471456	156	99.9189	37	1	1	1	Cnnm4	-141	upstream
1_s0-1_ATAC_mm10	688	1	36501332	36501590	258	36501440	46	39.125	8	0	0	1	Cnnm4	29843	in gene
1_s0-1_ATAC_mm10	689	1	36511393	36512216	823	36511840	675	363.08	25	1	1	2	Cnnm4, Cnnm3	40243, -36	downstream, upstream
1_s0-1_ATAC_mm10	690	1	36512722	36513060	338	36512896	136	111.545	11	1	1	2	Cnnm4, Cnnm3	41299, 1020	downstream, in gene
1_s0-1_ATAC_mm10	691	1	36531747	36532035	288	36531840	52	44.7778	9	0	0	3	Cnnm3, Ankrd23, Ankrd39	19964, 3889, 15361	downstream, in gene, downstream
1_s0-1_ATAC_mm10	692	1	36540153	36540671	518	36540448	172	110.625	16	0	1	3	Ankrd23, Ankrd39, Sema4c	-4719, 6753, 17933	upstream, in gene, downstream
1_s0-1_ATAC_mm10	693	1	36545423	36545801	378	36545568	245	178.083	12	0	1	3	Ankrd23, Ankrd39, Sema4c	-9839, 1633, 12813	upstream, in gene, downstream
1_s0-1_ATAC_mm10	694	1	36546932	36547641	709	36547296	862	422	22	1	1	2	Ankrd39, Sema4c	-95, 11085	upstream, downstream
1_s0-1_ATAC_mm10	695	1	36556517	36558181	1664	36557152	165	107.231	52	1	1	3	Ankrd39, Sema4c, Fam178b	-9951, 1229, 126031	upstream, in gene, downstream
1_s0-1_ATAC_mm10	696	1	36558788	36558996	208	36558912	88	81.6667	6	0	1	2	Sema4c, Fam178b	-531, 124271	upstream, downstream
1_s0-1_ATAC_mm10	697	1	36682695	36683571	876	36683200	213	142.778	27	1	1	2	Fam178b, Cox5b	-17, -8287	upstream, upstream
1_s0-1_ATAC_mm10	698	1	36690946	36691926	980	36691456	369	170.567	30	1	1	3	Fam178b, Cox5b, Actr1b	-8273, -31, 18469	upstream, upstream, downstream
1_s0-1_ATAC_mm10	699	1	36709542	36710324	782	36710048	476	228.167	24	1	2	2	Actr1b, 4933424G06Rik	-123, -4490	upstream, upstream
1_s0-1_ATAC_mm10	700	1	36737199	36737702	503	36737440	176	106.188	16	0	0	1	4933424G06Rik	22902	in gene
1_s0-1_ATAC_mm10	701	1	36746491	36746947	456	36746688	111	68.4667	15	0	0	1	4933424G06Rik	32150	in gene
1_s0-1_ATAC_mm10	702	1	36758641	36759484	843	36759072	68	48.8462	26	0	1	2	4933424G06Rik, Zap70	44534, -2789	downstream, upstream
1_s0-1_ATAC_mm10	703	1	36770802	36771863	1061	36771168	196	97.5152	33	1	0	1	Zap70	9307	in gene
1_s0-1_ATAC_mm10	704	1	36784666	36785129	463	36784864	171	105.467	15	0	0	2	Zap70, Tmem131	23003, 154663	downstream, downstream
1_s0-1_ATAC_mm10	705	1	36786162	36786726	564	36786528	98	63	18	0	0	2	Zap70, Tmem131	24667, 152999	downstream, downstream
1_s0-1_ATAC_mm10	706	1	36939068	36940200	1132	36939840	316	149.583	36	1	1	1	Tmem131	-313	upstream
1_s0-1_ATAC_mm10	707	1	36985793	36986174	381	36985984	75	57.6364	11	0	0	0
1_s0-1_ATAC_mm10	708	1	37007040	37007240	200	37007136	39	31.8571	7	0	0	0
1_s0-1_ATAC_mm10	709	1	37018723	37019011	288	37018848	51	38.5556	9	0	0	0
1_s0-1_ATAC_mm10	710	1	37029030	37029632	602	37029280	130	88.0526	19	1	1	1	Vwa3b	-24	upstream
1_s0-1_ATAC_mm10	711	1	37030561	37031141	580	37030816	229	138.278	18	0	1	1	Vwa3b	1512	in gene
1_s0-1_ATAC_mm10	712	1	37075742	37076137	395	37075904	143	92.3846	13	0	0	1	Vwa3b	46600	in gene
1_s0-1_ATAC_mm10	713	1	37187090	37187484	394	37187264	59	44.3333	12	0	0	1	Vwa3b	157960	in gene
1_s0-1_ATAC_mm10	714	1	37212366	37212873	507	37212576	205	117.312	16	0	1	1	Cnga3	-6685	upstream
1_s0-1_ATAC_mm10	715	1	37218343	37218807	464	37218528	71	50	14	0	1	1	Cnga3	-733	upstream
1_s0-1_ATAC_mm10	716	1	37237474	37237908	434	37237696	65	46.6923	13	0	0	1	Cnga3	18435	in gene
1_s0-1_ATAC_mm10	717	1	37246395	37246881	486	37246656	128	77.75	16	0	0	1	Cnga3	27395	in gene
1_s0-1_ATAC_mm10	718	1	37261278	37261979	701	37261376	42	36.2273	22	0	0	1	Cnga3	42115	in gene
1_s0-1_ATAC_mm10	719	1	37288255	37288532	277	37288320	50	41.5556	9	0	0	0
1_s0-1_ATAC_mm10	720	1	37299616	37300392	776	37300064	190	121.48	25	1	1	1	Inpp4a	171	in gene
1_s0-1_ATAC_mm10	721	1	37301423	37301934	511	37301728	147	107.188	16	0	1	1	Inpp4a	1835	in gene
1_s0-1_ATAC_mm10	722	1	37307802	37308064	262	37307904	32	27.1111	9	0	0	1	Inpp4a	8011	in gene
1_s0-1_ATAC_mm10	723	1	37419505	37419714	209	37419520	42	36.2857	7	0	0	2	Inpp4a, Coa5	119627, 10583	downstream, in gene
1_s0-1_ATAC_mm10	724	1	37429561	37430612	1051	37430016	347	188.848	33	1	2	3	Coa5, Unc50, Mgat4a	87, -156, 106243	in gene, upstream, downstream
1_s0-1_ATAC_mm10	725	1	37479929	37480387	458	37480160	94	67.2667	15	0	0	1	Mgat4a	56099	in gene
1_s0-1_ATAC_mm10	726	1	37494367	37494693	326	37494560	77	63.2727	11	0	0	1	Mgat4a	41699	in gene
1_s0-1_ATAC_mm10	727	1	37497349	37498039	690	37497744	186	103.905	21	0	0	1	Mgat4a	38515	in gene
1_s0-1_ATAC_mm10	728	1	37510011	37510673	662	37510400	370	206.333	21	0	0	1	Mgat4a	25859	in gene
1_s0-1_ATAC_mm10	729	1	37527948	37528573	625	37528384	47	32.4211	19	0	0	1	Mgat4a	7875	in gene
1_s0-1_ATAC_mm10	730	1	37535678	37536013	335	37535840	50	39.3636	11	0	1	1	Mgat4a	419	in gene
1_s0-1_ATAC_mm10	731	1	37540768	37541463	695	37541152	283	143.682	22	1	1	1	Mgat4a	-4893	upstream
1_s0-1_ATAC_mm10	732	1	37560912	37561411	499	37561152	140	86.3125	16	0	0	0
1_s0-1_ATAC_mm10	733	1	37570771	37571248	477	37570976	140	84.0667	15	0	0	0
1_s0-1_ATAC_mm10	734	1	37579559	37580087	528	37579840	92	64.0625	16	0	0	0
1_s0-1_ATAC_mm10	735	1	37595170	37595795	625	37595520	105	65.3158	19	0	0	0
1_s0-1_ATAC_mm10	736	1	37606836	37607404	568	37607072	51	37.7778	18	0	0	1	2010300C02Rik	112739	downstream
1_s0-1_ATAC_mm10	737	1	37614120	37614507	387	37614304	67	52.75	12	0	0	1	2010300C02Rik	105507	in gene
1_s0-1_ATAC_mm10	738	1	37616367	37616600	233	37616432	40	36	7	0	0	1	2010300C02Rik	103379	in gene
1_s0-1_ATAC_mm10	739	1	37623823	37624182	359	37623968	39	31.7273	11	0	0	1	2010300C02Rik	95843	in gene
1_s0-1_ATAC_mm10	740	1	37624289	37624552	263	37624480	33	28.5	8	0	0	1	2010300C02Rik	95331	in gene
1_s0-1_ATAC_mm10	741	1	37630443	37630739	296	37630592	60	50.1111	9	0	0	1	2010300C02Rik	89219	in gene
1_s0-1_ATAC_mm10	742	1	37631008	37631748	740	37631424	204	110.125	24	0	0	1	2010300C02Rik	88387	in gene
1_s0-1_ATAC_mm10	743	1	37684256	37684657	401	37684448	128	83.4615	13	0	0	2	2010300C02Rik, Gm19863	35363, 12216	in gene, downstream
1_s0-1_ATAC_mm10	744	1	37691271	37691574	303	37691392	63	51.8889	9	0	0	2	2010300C02Rik, Gm19863	28419, 5272	in gene, downstream
1_s0-1_ATAC_mm10	745	1	37694791	37695241	450	37695008	138	98.2143	14	0	1	2	2010300C02Rik, Gm19863	24803, 1656	in gene, in gene
1_s0-1_ATAC_mm10	746	1	37717460	37717867	407	37717632	174	121.154	13	0	1	1	2010300C02Rik	2179	in gene
1_s0-1_ATAC_mm10	747	1	37719378	37720211	833	37719968	121	87.1154	26	1	1	1	2010300C02Rik	-157	upstream
1_s0-1_ATAC_mm10	748	1	37725991	37726231	240	37726048	54	49.4286	7	0	1	1	2010300C02Rik	-6237	upstream
1_s0-1_ATAC_mm10	749	1	37728180	37728459	279	37728384	31	29.3333	9	0	0	1	2010300C02Rik	-8573	upstream
1_s0-1_ATAC_mm10	750	1	37737079	37737458	379	37737248	84	56.6667	12	0	0	0
1_s0-1_ATAC_mm10	751	1	37745356	37746155	799	37745696	381	213.4	25	0	0	1	Tsga10	119383	downstream
1_s0-1_ATAC_mm10	752	1	37757315	37757518	203	37757408	39	30.8333	6	0	0	1	Tsga10	107671	in gene
1_s0-1_ATAC_mm10	753	1	37864454	37865556	1102	37865024	813	458.706	34	1	2	2	Tsga10, Lipt1	55, -7182	in gene, upstream
1_s0-1_ATAC_mm10	754	1	37871816	37872847	1031	37872256	151	80.3438	32	0	2	3	Tsga10, Lipt1, Mitd1	-7177, 50, 18155	upstream, in gene, downstream
1_s0-1_ATAC_mm10	755	1	37875239	37875645	406	37875424	89	70.5833	12	1	0	2	Lipt1, Mitd1	3218, 14987	in gene, downstream
1_s0-1_ATAC_mm10	756	1	37889989	37890670	681	37890304	149	102.571	21	1	2	2	Mitd1, Mrpl30	107, -249	in gene, upstream
1_s0-1_ATAC_mm10	757	1	37908961	37909401	440	37909184	90	64.9231	13	0	0	1	Lyg2	7309	in gene
1_s0-1_ATAC_mm10	758	1	37909955	37910341	386	37910144	62	46.5	12	0	0	1	Lyg2	6349	in gene
1_s0-1_ATAC_mm10	759	1	37917681	37918139	458	37917888	105	74.9286	14	0	1	1	Lyg2	-1395	upstream
1_s0-1_ATAC_mm10	760	1	37946869	37947159	290	37946976	38	32	9	0	0	1	Lyg1	10783	in gene
1_s0-1_ATAC_mm10	761	1	37961774	37962106	332	37961936	54	42.9	10	0	1	1	Lyg1	-4177	upstream
1_s0-1_ATAC_mm10	762	1	37965710	37965963	253	37965888	33	28	8	0	0	1	Lyg1	-8129	upstream
1_s0-1_ATAC_mm10	763	1	37973594	37974211	617	37973984	152	92.35	20	0	0	1	Txndc9	23224	downstream
1_s0-1_ATAC_mm10	764	1	37983548	37983954	406	37983664	80	58.4615	13	0	0	1	Txndc9	13544	downstream
1_s0-1_ATAC_mm10	765	1	37985831	37986288	457	37986000	98	68.4286	14	0	0	1	Txndc9	11208	in gene
1_s0-1_ATAC_mm10	766	1	37996865	37997565	700	37997312	623	370.238	21	1	2	2	Txndc9, Eif5b	-104, -698	upstream, upstream
1_s0-1_ATAC_mm10	767	1	37997827	37998550	723	37998112	323	198	22	1	2	2	Txndc9, Eif5b	-904, 102	upstream, in gene
1_s0-1_ATAC_mm10	768	1	38011744	38011946	202	38011840	36	30.1429	7	0	0	1	Eif5b	13830	in gene
1_s0-1_ATAC_mm10	769	1	38076791	38077053	262	38076896	38	30	8	0	0	1	Rev1	52766	in gene
1_s0-1_ATAC_mm10	770	1	38105636	38106031	395	38105824	70	50.5833	12	0	0	1	Rev1	23838	in gene
1_s0-1_ATAC_mm10	771	1	38110872	38111270	398	38111072	143	92.3846	13	0	0	1	Rev1	18590	in gene
1_s0-1_ATAC_mm10	772	1	38116591	38116810	219	38116704	37	32.7143	7	0	0	1	Rev1	12958	in gene
1_s0-1_ATAC_mm10	773	1	38129520	38130391	871	38129728	125	103	27	1	1	1	Rev1	-66	upstream
1_s0-1_ATAC_mm10	774	1	38131185	38131499	314	38131328	159	117.2	10	0	1	1	Rev1	-1666	upstream
1_s0-1_ATAC_mm10	775	1	38132947	38133274	327	38133104	96	85.2	10	0	1	1	Rev1	-3442	upstream
1_s0-1_ATAC_mm10	776	1	38206422	38206689	267	38206544	61	48.8889	9	0	0	1	Aff3	458411	in gene
1_s0-1_ATAC_mm10	777	1	38209907	38210401	494	38210144	53	40.5625	16	1	0	1	Aff3	454811	in gene
1_s0-1_ATAC_mm10	778	1	38218128	38218559	431	38218288	80	58.7692	13	0	0	1	Aff3	446667	in gene
1_s0-1_ATAC_mm10	779	1	38239310	38240015	705	38239680	630	334.545	22	0	0	1	Aff3	425275	in gene
1_s0-1_ATAC_mm10	780	1	38261743	38262137	394	38261920	198	129.833	12	0	0	1	Aff3	403035	in gene
1_s0-1_ATAC_mm10	781	1	38262698	38262968	270	38262816	71	61.75	8	0	0	1	Aff3	402139	in gene
1_s0-1_ATAC_mm10	782	1	38271468	38271696	228	38271600	38	35	7	0	0	1	Aff3	393355	in gene
1_s0-1_ATAC_mm10	783	1	38272188	38272466	278	38272336	70	54.6667	9	0	0	1	Aff3	392619	in gene
1_s0-1_ATAC_mm10	784	1	38279035	38279587	552	38279296	114	78.2222	18	0	0	1	Aff3	385659	in gene
1_s0-1_ATAC_mm10	785	1	38315250	38316010	760	38315504	181	97.4167	24	0	0	1	Aff3	349451	in gene
1_s0-1_ATAC_mm10	786	1	38357079	38357579	500	38357312	256	158.312	16	0	0	1	Aff3	307643	in gene
1_s0-1_ATAC_mm10	787	1	38359075	38359463	388	38359264	148	110.167	12	0	0	1	Aff3	305691	in gene
1_s0-1_ATAC_mm10	788	1	38369678	38369945	267	38369792	52	43.25	8	0	0	1	Aff3	295163	in gene
1_s0-1_ATAC_mm10	789	1	38373049	38373470	421	38373280	132	87.6923	13	0	0	1	Aff3	291675	in gene
1_s0-1_ATAC_mm10	790	1	38390324	38390863	539	38390592	164	107.941	17	0	0	1	Aff3	274363	in gene
1_s0-1_ATAC_mm10	791	1	38410549	38411312	763	38410720	141	77.7083	24	0	0	1	Aff3	254235	in gene
1_s0-1_ATAC_mm10	792	1	38430282	38430822	540	38430528	288	163.706	17	0	0	1	Aff3	234427	in gene
1_s0-1_ATAC_mm10	793	1	38442952	38443409	457	38443136	150	101.643	14	0	0	1	Aff3	221819	in gene
1_s0-1_ATAC_mm10	794	1	38458064	38458542	478	38458240	69	49.0667	15	0	0	1	Aff3	206715	in gene
1_s0-1_ATAC_mm10	795	1	38467462	38467662	200	38467536	35	31.8333	6	0	0	1	Aff3	197419	in gene
1_s0-1_ATAC_mm10	796	1	38501258	38501645	387	38501504	69	51.25	12	0	0	1	Aff3	163451	in gene
1_s0-1_ATAC_mm10	797	1	38515208	38515996	788	38515392	174	92.0417	24	0	0	1	Aff3	149563	in gene
1_s0-1_ATAC_mm10	798	1	38528638	38529125	487	38528896	94	67.3125	16	0	0	1	Aff3	136059	in gene
1_s0-1_ATAC_mm10	799	1	38541210	38541939	729	38541680	134	83.7826	23	0	0	1	Aff3	123275	in gene
1_s0-1_ATAC_mm10	800	1	38580402	38580811	409	38580640	68	49.4615	13	0	0	1	Aff3	84315	in gene
1_s0-1_ATAC_mm10	801	1	38589353	38589943	590	38589600	361	201.667	18	0	0	1	Aff3	75355	in gene
1_s0-1_ATAC_mm10	802	1	38596918	38597208	290	38597056	53	41.3333	9	0	0	1	Aff3	67899	in gene
1_s0-1_ATAC_mm10	803	1	38608226	38608644	418	38608416	73	51.8462	13	0	0	1	Aff3	56539	in gene
1_s0-1_ATAC_mm10	804	1	38617839	38618166	327	38617952	74	60.6	10	0	0	1	Aff3	47003	in gene
1_s0-1_ATAC_mm10	805	1	38620943	38621253	310	38621056	55	42.6	10	0	0	1	Aff3	43899	in gene
1_s0-1_ATAC_mm10	806	1	38626487	38627111	624	38626656	105	74.35	20	1	0	1	Aff3	38299	in gene
1_s0-1_ATAC_mm10	807	1	38627513	38628211	698	38627792	132	92.1364	22	1	0	1	Aff3	37163	in gene
1_s0-1_ATAC_mm10	808	1	38629087	38629507	420	38629312	73	60.6429	14	0	0	1	Aff3	35643	in gene
1_s0-1_ATAC_mm10	809	1	38636122	38636826	704	38636576	95	53.2273	22	0	0	1	Aff3	28379	in gene
1_s0-1_ATAC_mm10	810	1	38660900	38661537	637	38661248	304	173.85	20	0	0	1	Aff3	3707	in gene
1_s0-1_ATAC_mm10	811	1	38668029	38668455	426	38668224	93	64	14	0	1	1	Aff3	-3269	upstream
1_s0-1_ATAC_mm10	812	1	38680878	38681485	607	38681184	247	132.316	19	0	0	0
1_s0-1_ATAC_mm10	813	1	38698461	38698855	394	38698624	64	45.3846	13	0	0	0
1_s0-1_ATAC_mm10	814	1	38720292	38721013	721	38720832	59	36.8182	22	0	0	0
1_s0-1_ATAC_mm10	815	1	38755875	38756459	584	38756176	99	62.6111	18	0	0	0
1_s0-1_ATAC_mm10	816	1	38756590	38756896	306	38756768	42	35.2	10	0	0	0
1_s0-1_ATAC_mm10	817	1	38766925	38767490	565	38767200	167	102.833	18	0	0	0
1_s0-1_ATAC_mm10	818	1	38767898	38768176	278	38768000	96	72	9	0	0	0
1_s0-1_ATAC_mm10	819	1	38780510	38781457	947	38780704	230	113.233	30	0	0	0
1_s0-1_ATAC_mm10	820	1	38798349	38798671	322	38798464	58	44	10	0	0	1	Lonrf2	22751	in gene
1_s0-1_ATAC_mm10	821	1	38834725	38835179	454	38834976	139	101.286	14	0	0	0
1_s0-1_ATAC_mm10	822	1	38835614	38836015	401	38835744	68	57.6923	13	1	0	0
1_s0-1_ATAC_mm10	823	1	38836227	38836833	606	38836512	92	70.0526	19	1	0	0
1_s0-1_ATAC_mm10	824	1	38852723	38853119	396	38852896	102	72.9167	12	0	0	0
1_s0-1_ATAC_mm10	825	1	38856235	38856646	411	38856416	114	80.0769	13	0	0	1	Chst10	41744	downstream
1_s0-1_ATAC_mm10	826	1	38894212	38894498	286	38894304	85	73.5556	9	0	0	1	Chst10	3856	in gene
1_s0-1_ATAC_mm10	827	1	38897277	38898313	1036	38898016	282	131.121	33	1	1	1	Chst10	144	in gene
1_s0-1_ATAC_mm10	828	1	38908061	38908366	305	38908192	47	35.1	10	0	0	1	Chst10	-10032	upstream
1_s0-1_ATAC_mm10	829	1	38919125	38919466	341	38919296	36	28.8182	11	0	0	0
1_s0-1_ATAC_mm10	830	1	38930840	38931142	302	38931008	52	40.3	10	0	0	1	Nms	-8141	upstream
1_s0-1_ATAC_mm10	831	1	38934662	38934941	279	38934784	55	44.125	8	0	1	1	Nms	-4365	upstream
1_s0-1_ATAC_mm10	832	1	38936819	38937215	396	38936992	85	60.4167	12	0	1	1	Nms	-2157	upstream
1_s0-1_ATAC_mm10	833	1	38947371	38947966	595	38947648	197	121.778	18	0	0	1	Nms	8499	in gene
1_s0-1_ATAC_mm10	834	1	38978770	38979215	445	38978944	109	75.2143	14	0	0	1	Pdcl3	-8870	upstream
1_s0-1_ATAC_mm10	835	1	38987132	38988142	1010	38987664	348	158.75	32	1	1	1	Pdcl3	-150	upstream
1_s0-1_ATAC_mm10	836	1	39001275	39001476	201	39001344	45	38	7	0	0	1	Pdcl3	13530	downstream
1_s0-1_ATAC_mm10	837	1	39001633	39002593	960	39002240	100	56.5333	30	0	0	1	Pdcl3	14426	downstream
1_s0-1_ATAC_mm10	838	1	39017018	39017239	221	39017088	48	42.7143	7	0	0	0
1_s0-1_ATAC_mm10	839	1	39017846	39018296	450	39018048	104	73.5714	14	0	0	0
1_s0-1_ATAC_mm10	840	1	39046784	39047206	422	39046933	46	37.7857	14	0	0	0
1_s0-1_ATAC_mm10	841	1	39177365	39177893	528	39177728	48	40.7647	17	0	0	0
1_s0-1_ATAC_mm10	842	1	39178836	39179155	319	39178944	55	43.5	10	0	0	0
1_s0-1_ATAC_mm10	843	1	39192488	39192716	228	39192544	58	52.4286	7	0	1	1	Npas2	-1728	upstream
1_s0-1_ATAC_mm10	844	1	39194023	39195045	1022	39194712	48	43.25	32	1	1	1	Npas2	440	in gene
1_s0-1_ATAC_mm10	845	1	39211951	39212410	459	39212192	107	71.9286	14	0	0	1	Npas2	17920	in gene
1_s0-1_ATAC_mm10	846	1	39300958	39301426	468	39301216	133	84.0667	15	0	0	1	Npas2	106944	in gene
1_s0-1_ATAC_mm10	847	1	39305955	39306341	386	39306112	72	53.3333	12	0	0	2	Npas2, Gm3617	111840, -8752	in gene, upstream
1_s0-1_ATAC_mm10	848	1	39325732	39326309	577	39326016	246	140.778	18	0	0	1	Npas2	131744	in gene
1_s0-1_ATAC_mm10	849	1	39335836	39336260	424	39336128	44	33.6429	14	0	0	1	Npas2	141856	in gene
1_s0-1_ATAC_mm10	850	1	39341049	39341469	420	39341248	58	44.5385	13	0	0	1	Npas2	146976	in gene
1_s0-1_ATAC_mm10	851	1	39361718	39362746	1028	39361920	63	47.9375	32	0	1	3	Npas2, Rpl31, Tbc1d8	167648, -5931, 116827	in gene, upstream, downstream
1_s0-1_ATAC_mm10	852	1	39367560	39368269	709	39367808	589	279.091	22	1	1	3	Npas2, Rpl31, Tbc1d8	173536, -43, 110939	downstream, upstream, downstream
1_s0-1_ATAC_mm10	853	1	39392278	39392666	388	39392416	87	59.1667	12	0	0	1	Tbc1d8	86331	in gene
1_s0-1_ATAC_mm10	854	1	39404050	39404695	645	39404352	169	100.6	20	0	0	1	Tbc1d8	74395	in gene
1_s0-1_ATAC_mm10	855	1	39447823	39448154	331	39448000	69	51	10	0	0	1	Tbc1d8	30747	in gene
1_s0-1_ATAC_mm10	856	1	39466583	39466906	323	39466752	57	42.7	10	0	0	1	Tbc1d8	11995	in gene
1_s0-1_ATAC_mm10	857	1	39476585	39476787	202	39476672	61	56.5	6	0	1	1	Tbc1d8	2075	in gene
1_s0-1_ATAC_mm10	858	1	39478197	39479064	867	39478688	180	113.185	27	1	1	1	Tbc1d8	59	in gene
1_s0-1_ATAC_mm10	859	1	39492666	39493029	363	39492864	87	60.75	12	0	0	0
1_s0-1_ATAC_mm10	860	1	39494015	39494360	345	39494240	60	47.1818	11	0	0	0
1_s0-1_ATAC_mm10	861	1	39506822	39507384	562	39507136	159	102.353	17	0	0	0
1_s0-1_ATAC_mm10	862	1	39515151	39516012	861	39515584	141	81.037	27	0	0	0
1_s0-1_ATAC_mm10	863	1	39527459	39527705	246	39527584	54	44.5714	7	0	0	1	Cnot11	-8218	upstream
1_s0-1_ATAC_mm10	864	1	39534017	39534254	237	39534080	104	88.4286	7	0	1	1	Cnot11	-1722	upstream
1_s0-1_ATAC_mm10	865	1	39535385	39536293	908	39535680	397	218.138	29	1	1	1	Cnot11	-122	upstream
1_s0-1_ATAC_mm10	866	1	39576493	39578038	1545	39577344	307	154.729	48	1	1	1	Rnf149	3	in gene
1_s0-1_ATAC_mm10	867	1	39595549	39595790	241	39595680	55	44.375	8	0	0	0
1_s0-1_ATAC_mm10	868	1	39597152	39597394	242	39597216	52	42.625	8	0	0	0
1_s0-1_ATAC_mm10	869	1	39608888	39609467	579	39609216	93	62	18	0	0	1	Creg2	41966	downstream
1_s0-1_ATAC_mm10	870	1	39614258	39615155	897	39614784	65	49	28	0	0	1	Creg2	36398	downstream
1_s0-1_ATAC_mm10	871	1	39628574	39628956	382	39628704	44	35.9167	12	0	0	1	Creg2	22478	in gene
1_s0-1_ATAC_mm10	872	1	39633566	39633992	426	39633728	80	53	14	0	0	1	Creg2	17454	in gene
1_s0-1_ATAC_mm10	873	1	39649833	39650067	234	39649984	47	43.4286	7	0	1	1	Creg2	1198	in gene
1_s0-1_ATAC_mm10	874	1	39650160	39651331	1171	39650672	80	54.973	37	1	1	1	Creg2	510	in gene
1_s0-1_ATAC_mm10	875	1	39663950	39664516	566	39664288	148	82.3889	18	0	0	1	Rfx8	56701	downstream
1_s0-1_ATAC_mm10	876	1	39690209	39690519	310	39690352	58	46.2222	9	0	0	1	Rfx8	30637	in gene
1_s0-1_ATAC_mm10	877	1	39700571	39700788	217	39700672	38	34.2857	7	0	0	1	Rfx8	20317	in gene
1_s0-1_ATAC_mm10	878	1	39713750	39714576	826	39714240	202	98.8077	26	0	0	1	Rfx8	6749	in gene
1_s0-1_ATAC_mm10	879	1	39719882	39720173	291	39720064	42	35.8889	9	0	1	1	Rfx8	925	in gene
1_s0-1_ATAC_mm10	880	1	39720601	39720983	382	39720768	61	48.25	12	0	1	1	Rfx8	221	in gene
1_s0-1_ATAC_mm10	881	1	39735355	39735603	248	39735424	66	55.625	8	0	0	0
1_s0-1_ATAC_mm10	882	1	39736312	39736789	477	39736512	156	96.7333	15	0	0	0
1_s0-1_ATAC_mm10	883	1	39748509	39749126	617	39748864	164	90.4	20	0	0	0
1_s0-1_ATAC_mm10	884	1	39761300	39761841	541	39761488	44	37.6471	17	0	0	0
1_s0-1_ATAC_mm10	885	1	39762033	39762408	375	39762208	47	37.9167	12	0	0	0
1_s0-1_ATAC_mm10	886	1	39768034	39768957	923	39768256	182	98.1786	28	0	0	0
1_s0-1_ATAC_mm10	887	1	39777759	39778017	258	39777888	50	40.2222	9	0	0	0
1_s0-1_ATAC_mm10	888	1	39780593	39780844	251	39780720	42	35.75	8	0	0	0
1_s0-1_ATAC_mm10	889	1	39788560	39789084	524	39788864	61	43.3125	16	0	0	0
1_s0-1_ATAC_mm10	890	1	39810547	39810919	372	39810720	86	58	12	0	1	1	Gm3646	-5388	upstream
1_s0-1_ATAC_mm10	891	1	39812387	39812711	324	39812576	63	47.8	10	0	1	1	Gm3646	-7244	upstream
1_s0-1_ATAC_mm10	892	1	39834151	39834801	650	39834336	66	49.9	20	0	0	1	1700066B17Rik	12994	downstream
1_s0-1_ATAC_mm10	893	1	39834892	39835149	257	39835072	47	39.875	8	0	0	1	1700066B17Rik	12258	downstream
1_s0-1_ATAC_mm10	894	1	39839367	39839656	289	39839520	61	51.1111	9	0	0	1	1700066B17Rik	7810	downstream
1_s0-1_ATAC_mm10	895	1	39839860	39840387	527	39840128	160	98.9412	17	0	0	1	1700066B17Rik	7202	downstream
1_s0-1_ATAC_mm10	896	1	39845219	39845485	266	39845376	37	32.375	8	0	1	1	1700066B17Rik	1954	in gene
1_s0-1_ATAC_mm10	897	1	39891134	39891375	241	39891232	66	55.5	8	0	0	1	Map4k4	-9681	upstream
1_s0-1_ATAC_mm10	898	1	39893102	39893531	429	39893280	287	182.615	13	0	1	1	Map4k4	-7633	upstream
1_s0-1_ATAC_mm10	899	1	39899898	39900738	840	39900448	90	60.7778	27	1	1	1	Map4k4	-465	upstream
1_s0-1_ATAC_mm10	900	1	39907908	39908265	357	39908096	57	43	11	0	0	1	Map4k4	7183	in gene
1_s0-1_ATAC_mm10	901	1	39935674	39936006	332	39935840	99	71.4545	11	0	0	1	Map4k4	34927	in gene
1_s0-1_ATAC_mm10	902	1	39936324	39936838	514	39936672	92	64.5	16	0	0	1	Map4k4	35759	in gene
1_s0-1_ATAC_mm10	903	1	39948990	39949329	339	39949152	69	52.1818	11	0	0	1	Map4k4	48239	in gene
1_s0-1_ATAC_mm10	904	1	39950103	39950504	401	39950304	71	56.2308	13	0	0	1	Map4k4	49391	in gene
1_s0-1_ATAC_mm10	905	1	39965564	39966084	520	39965856	175	105.765	17	0	0	1	Map4k4	64943	in gene
1_s0-1_ATAC_mm10	906	1	40055303	40055916	613	40055584	68	47.2632	19	0	0	0
1_s0-1_ATAC_mm10	907	1	40085610	40085962	352	40085824	61	46.2727	11	0	2	2	Gm16894, Il1r2	27, 1056	in gene, in gene
1_s0-1_ATAC_mm10	908	1	40101446	40102016	570	40101792	53	39.3333	18	0	0	1	Il1r2	17024	in gene
1_s0-1_ATAC_mm10	909	1	40102315	40102547	232	40102384	45	39.1429	7	0	0	1	Il1r2	17616	in gene
1_s0-1_ATAC_mm10	910	1	40112987	40113529	542	40113280	313	180.412	17	0	0	1	Il1r2	28512	in gene
1_s0-1_ATAC_mm10	911	1	40116442	40116747	305	40116544	128	94.5	10	0	0	1	Il1r2	31776	in gene
1_s0-1_ATAC_mm10	912	1	40147926	40148510	584	40148160	92	68.7222	18	0	0	0
1_s0-1_ATAC_mm10	913	1	40164461	40164823	362	40164608	62	47	11	0	0	0
1_s0-1_ATAC_mm10	914	1	40211289	40212106	817	40211808	69	45.2692	26	0	0	0
1_s0-1_ATAC_mm10	915	1	40212534	40212922	388	40212704	50	38.5833	12	0	0	0
1_s0-1_ATAC_mm10	916	1	40266431	40267020	589	40266656	106	73.1053	19	1	0	1	Il1r1	41576	in gene
1_s0-1_ATAC_mm10	917	1	40274475	40275219	744	40274880	170	94	23	0	0	1	Il1r1	49800	in gene
1_s0-1_ATAC_mm10	918	1	40325879	40326419	540	40326240	51	41.3529	17	1	1	2	Il1r1, Il1rl2	101160, 1613	downstream, in gene
1_s0-1_ATAC_mm10	919	1	40347188	40347507	319	40347296	50	39.4	10	0	0	1	Il1rl2	22669	in gene
1_s0-1_ATAC_mm10	920	1	40380147	40380511	364	40380288	45	36.3636	11	0	0	0
1_s0-1_ATAC_mm10	921	1	40381002	40381364	362	40381152	53	43.4545	11	0	0	0
1_s0-1_ATAC_mm10	922	1	40404821	40405318	497	40405120	55	40.5625	16	0	0	0
1_s0-1_ATAC_mm10	923	1	40406908	40407329	421	40407179	45	36.0714	14	0	0	0
1_s0-1_ATAC_mm10	924	1	40414934	40415190	256	40415040	42	33.125	8	0	0	0
1_s0-1_ATAC_mm10	925	1	40458094	40458521	427	40458272	52	40	13	0	1	2	Il1rl1, Il18r1	18623, -7280	in gene, upstream
1_s0-1_ATAC_mm10	926	1	40465548	40465926	378	40465728	59	43	12	0	1	2	Il1rl1, Il18r1	26079, 176	downstream, in gene
1_s0-1_ATAC_mm10	927	1	40498590	40498815	225	40498720	33	28.7143	7	0	0	1	Il18r1	33168	in gene
1_s0-1_ATAC_mm10	928	1	40606819	40607068	249	40606944	45	38	7	0	0	1	Slc9a4	26717	in gene
1_s0-1_ATAC_mm10	929	1	40623938	40624325	387	40624128	86	61.75	12	0	0	1	Slc9a4	43901	in gene
1_s0-1_ATAC_mm10	930	1	40625345	40625700	355	40625536	60	47.0909	11	0	0	1	Slc9a4	45309	in gene
1_s0-1_ATAC_mm10	931	1	40671453	40671720	267	40671552	40	34	9	0	0	1	Slc9a2	-10160	upstream
1_s0-1_ATAC_mm10	932	1	40675398	40675748	350	40675568	53	40.7273	11	0	1	1	Slc9a2	-6144	upstream
1_s0-1_ATAC_mm10	933	1	40680307	40680557	250	40680416	48	40.25	8	0	1	1	Slc9a2	-1296	upstream
1_s0-1_ATAC_mm10	934	1	40680864	40681327	463	40681120	84	61.3333	15	1	1	1	Slc9a2	-592	upstream
1_s0-1_ATAC_mm10	935	1	40714092	40714773	681	40714336	238	124.095	21	0	0	1	Slc9a2	32624	in gene
1_s0-1_ATAC_mm10	936	1	40756314	40756558	244	40756416	39	31.75	8	0	0	1	Slc9a2	74704	in gene
1_s0-1_ATAC_mm10	937	1	40768667	40768876	209	40768704	30	28	7	0	0	2	Slc9a2, Mfsd9	86992, 21953	in gene, downstream
1_s0-1_ATAC_mm10	938	1	40790273	40790899	626	40790592	108	69.1053	19	1	1	1	Mfsd9	65	in gene
1_s0-1_ATAC_mm10	939	1	40797305	40797694	389	40797472	83	57.6667	12	0	1	2	Mfsd9, Tmem182	-6815, -8129	upstream, upstream
1_s0-1_ATAC_mm10	940	1	40850382	40850874	492	40850608	223	138.467	15	0	0	1	Tmem182	45007	in gene
1_s0-1_ATAC_mm10	941	1	40866734	40867159	425	40866912	73	52.2308	13	0	0	0
1_s0-1_ATAC_mm10	942	1	40887734	40888071	337	40887840	61	47.4545	11	0	0	0
1_s0-1_ATAC_mm10	943	1	40890298	40890669	371	40890480	63	46.3333	12	0	0	0
1_s0-1_ATAC_mm10	944	1	40914851	40915313	462	40915040	177	108.5	14	0	0	0
1_s0-1_ATAC_mm10	945	1	40954218	40954491	273	40954368	38	32.625	8	0	0	0
1_s0-1_ATAC_mm10	946	1	40970029	40970347	318	40970144	39	30.5	10	0	0	0
1_s0-1_ATAC_mm10	947	1	41055979	41056417	438	41056096	52	37.8571	14	0	0	0
1_s0-1_ATAC_mm10	948	1	41063050	41063283	233	41063136	41	35.7143	7	0	0	0
1_s0-1_ATAC_mm10	949	1	41157682	41158023	341	41157856	69	48	11	0	0	1	4930448I06Rik	23396	downstream
1_s0-1_ATAC_mm10	950	1	41194299	41194667	368	41194432	50	38.8333	12	0	0	0
1_s0-1_ATAC_mm10	951	1	41240398	41240627	229	41240544	37	32	7	0	0	0
1_s0-1_ATAC_mm10	952	1	41274966	41275188	222	41275008	28	25.2857	7	0	0	0
1_s0-1_ATAC_mm10	953	1	41343625	41343902	277	41343776	38	31.75	8	0	0	0
1_s0-1_ATAC_mm10	954	1	41360444	41360783	339	41360624	47	38.9091	11	0	0	0
1_s0-1_ATAC_mm10	955	1	41381348	41381680	332	41381632	38	34.9	10	0	0	0
1_s0-1_ATAC_mm10	956	1	41381789	41382182	393	41382016	68	48.3077	13	0	0	0
1_s0-1_ATAC_mm10	957	1	41383882	41384287	405	41384064	78	60.6667	12	0	0	0
1_s0-1_ATAC_mm10	958	1	41402604	41402915	311	41402720	75	54.4	10	0	0	0
1_s0-1_ATAC_mm10	959	1	41504975	41505493	518	41505184	181	112.875	16	0	0	0
1_s0-1_ATAC_mm10	960	1	41670452	41670806	354	41670624	46	35.0909	11	0	0	0
1_s0-1_ATAC_mm10	961	1	41676813	41677464	651	41677216	58	41.25	20	0	0	0
1_s0-1_ATAC_mm10	962	1	41744313	41744753	440	41744448	60	45.8571	14	0	0	0
1_s0-1_ATAC_mm10	963	1	41810461	41810675	214	41810528	34	29.7143	7	0	0	0
1_s0-1_ATAC_mm10	964	1	41823780	41824284	504	41823840	34	27.6	15	0	0	0
1_s0-1_ATAC_mm10	965	1	41891008	41891480	472	41891232	35	29.8	15	0	0	0
1_s0-1_ATAC_mm10	966	1	41900812	41901113	301	41900992	47	37.6667	9	0	0	0
1_s0-1_ATAC_mm10	967	1	41994000	41994329	329	41994176	58	44.4	10	0	0	0
1_s0-1_ATAC_mm10	968	1	42072076	42072457	381	42072256	60	43.0833	12	0	0	0
1_s0-1_ATAC_mm10	969	1	42102645	42102858	213	42102656	32	29	7	0	0	0
1_s0-1_ATAC_mm10	970	1	42230756	42231049	293	42230848	31	28.2222	9	0	1	1	Gm9915	1122	in gene
1_s0-1_ATAC_mm10	971	1	42242567	42242860	293	42242752	39	30.2222	9	0	0	0
1_s0-1_ATAC_mm10	972	1	42257820	42258085	265	42257952	34	30.4444	9	0	0	0
1_s0-1_ATAC_mm10	973	1	42258483	42258775	292	42258624	50	41.6667	9	0	0	0
1_s0-1_ATAC_mm10	974	1	42277667	42278209	542	42277856	263	138.118	17	0	0	0
1_s0-1_ATAC_mm10	975	1	42283926	42284188	262	42284096	44	36	8	0	0	0
1_s0-1_ATAC_mm10	976	1	42415929	42416129	200	42415989	31	28.5714	7	0	0	0
1_s0-1_ATAC_mm10	977	1	42530316	42530556	240	42530432	46	42	7	0	0	0
1_s0-1_ATAC_mm10	978	1	42539088	42539323	235	42539168	33	30.4286	7	0	0	0
1_s0-1_ATAC_mm10	979	1	42539734	42539984	250	42539808	36	31.375	8	0	0	0
1_s0-1_ATAC_mm10	980	1	42543246	42543446	200	42543408	28	27.1667	6	0	0	0
1_s0-1_ATAC_mm10	981	1	42587051	42587285	234	42587136	52	41.2857	7	0	0	0
1_s0-1_ATAC_mm10	982	1	42589378	42589801	423	42589536	69	50.6154	13	0	0	0
1_s0-1_ATAC_mm10	983	1	42606157	42606692	535	42606368	83	54.8824	17	0	0	0
1_s0-1_ATAC_mm10	984	1	42623661	42624053	392	42623840	45	37	12	0	0	0
1_s0-1_ATAC_mm10	985	1	42629637	42629858	221	42629680	36	31.7143	7	0	0	0
1_s0-1_ATAC_mm10	986	1	42683076	42683324	248	42683168	69	60.1429	7	0	0	1	2610017I09Rik	11657	in gene
1_s0-1_ATAC_mm10	987	1	42684193	42684675	482	42684480	106	82.8	15	1	0	1	2610017I09Rik	10345	in gene
1_s0-1_ATAC_mm10	988	1	42684862	42685125	263	42685024	79	61.7778	9	1	0	1	2610017I09Rik	9801	in gene
1_s0-1_ATAC_mm10	989	1	42686158	42686838	680	42686400	91	71.4762	21	1	0	1	2610017I09Rik	8425	in gene
1_s0-1_ATAC_mm10	990	1	42695506	42695997	491	42695680	265	175.067	15	0	3	3	2610017I09Rik, Pou3f3, 2900092D14Rik	-855, -1466, -4656	upstream, upstream, upstream
1_s0-1_ATAC_mm10	991	1	42703595	42704090	495	42703952	40	33.6667	15	0	0	3	2610017I09Rik, Pou3f3, 2900092D14Rik	-9127, 6806, 3616	upstream, downstream, downstream
1_s0-1_ATAC_mm10	992	1	42713148	42713769	621	42713248	63	45.55	20	0	0	1	2900092D14Rik	12912	downstream
1_s0-1_ATAC_mm10	993	1	42720743	42721335	592	42721024	337	201.778	18	0	0	0
1_s0-1_ATAC_mm10	994	1	42727225	42727462	237	42727328	39	32.875	8	0	0	0
1_s0-1_ATAC_mm10	995	1	42761234	42761522	288	42761408	38	31.8889	9	0	0	0
1_s0-1_ATAC_mm10	996	1	42780165	42780658	493	42780352	68	47.8	15	0	0	0
1_s0-1_ATAC_mm10	997	1	42791177	42791466	289	42791264	32	27.8889	9	0	0	0
1_s0-1_ATAC_mm10	998	1	42821932	42822217	285	42822080	39	32	9	0	0	0
1_s0-1_ATAC_mm10	999	1	42824687	42825091	404	42824928	32	29	13	0	0	0
1_s0-1_ATAC_mm10	1000	1	42838053	42838277	224	42838176	35	30.1429	7	0	0	0
1_s0-1_ATAC_mm10	1001	1	42850858	42851691	833	42851168	445	243.038	26	1	1	1	Mrps9	-65	upstream
1_s0-1_ATAC_mm10	1002	1	42917936	42918276	340	42918112	108	79.5455	11	0	0	0
1_s0-1_ATAC_mm10	1003	1	42923063	42923435	372	42923232	60	48.5	12	0	0	0
1_s0-1_ATAC_mm10	1004	1	42952530	42953547	1017	42952800	142	82.6562	32	1	1	1	Gpr45	-72	upstream
1_s0-1_ATAC_mm10	1005	1	42956314	42956585	271	42956480	65	53.6667	9	0	0	1	Gpr45	3608	in gene
1_s0-1_ATAC_mm10	1006	1	43006034	43006395	361	43006192	48	38.4545	11	0	0	1	Gpr45	53320	in gene
1_s0-1_ATAC_mm10	1007	1	43032577	43033355	778	43032896	69	55.8333	24	0	0	1	Gpr45	80024	in gene
1_s0-1_ATAC_mm10	1008	1	43091641	43092467	826	43092256	110	81.8077	26	1	1	2	Tgfbrap1, AI597479	6366, -6454	in gene, upstream
1_s0-1_ATAC_mm10	1009	1	43092547	43093077	530	43092704	115	79.875	16	1	1	2	Tgfbrap1, AI597479	5918, -6006	in gene, upstream
1_s0-1_ATAC_mm10	1010	1	43098190	43099163	973	43098624	233	140.033	30	1	2	2	Tgfbrap1, AI597479	-2, -86	upstream, upstream
1_s0-1_ATAC_mm10	1011	1	43104681	43105027	346	43104853	51	42	11	0	1	2	Tgfbrap1, AI597479	-6231, 6143	upstream, in gene
1_s0-1_ATAC_mm10	1012	1	43123535	43124436	901	43123872	77	51.8929	28	0	0	2	AI597479, Fhl2	25162, 40089	downstream, in gene
1_s0-1_ATAC_mm10	1013	1	43139569	43140027	458	43139808	121	75.5	14	0	0	1	Fhl2	24153	in gene
1_s0-1_ATAC_mm10	1014	1	43163568	43164360	792	43164032	71	49.04	25	1	1	1	Fhl2	-71	upstream
1_s0-1_ATAC_mm10	1015	1	43182611	43183213	602	43182816	103	61.2105	19	0	1	1	Gm8210	-6243	upstream
1_s0-1_ATAC_mm10	1016	1	43225800	43226389	589	43226176	45	33.7222	18	0	0	0
1_s0-1_ATAC_mm10	1017	1	43279812	43280388	576	43280064	128	78.3333	18	0	0	0
1_s0-1_ATAC_mm10	1018	1	43291793	43292375	582	43291968	46	34.2778	18	0	0	0
1_s0-1_ATAC_mm10	1019	1	43311241	43311653	412	43311424	60	44.2308	13	0	0	0
1_s0-1_ATAC_mm10	1020	1	43319607	43319958	351	43319744	63	44.1818	11	0	0	0
1_s0-1_ATAC_mm10	1021	1	43402132	43402413	281	43402208	41	33	9	0	0	0
1_s0-1_ATAC_mm10	1022	1	43408302	43409078	776	43408480	98	48.75	24	0	0	0
1_s0-1_ATAC_mm10	1023	1	43428633	43429076	443	43428832	127	87	14	0	0	0
1_s0-1_ATAC_mm10	1024	1	43444475	43444771	296	43444608	69	57.3	10	0	1	1	Nck2	-1143	upstream
1_s0-1_ATAC_mm10	1025	1	43445242	43446447	1205	43446016	119	78.2632	38	1	1	1	Nck2	265	in gene
1_s0-1_ATAC_mm10	1026	1	43457340	43458216	876	43457824	183	96.7143	28	0	1	2	Nck2, LOC100861934	12073, 551	in gene, in gene
1_s0-1_ATAC_mm10	1027	1	43497820	43498219	399	43498016	64	45.7692	13	0	0	1	Nck2	52265	in gene
1_s0-1_ATAC_mm10	1028	1	43511239	43511717	478	43511488	130	81.4667	15	0	0	1	Nck2	65737	in gene
1_s0-1_ATAC_mm10	1029	1	43553733	43554262	529	43553984	95	65.4375	16	1	0	1	Nck2	108233	in gene
1_s0-1_ATAC_mm10	1030	1	43680680	43680991	311	43680832	50	38.2222	9	0	0	0
1_s0-1_ATAC_mm10	1031	1	43690481	43690957	476	43690752	84	55.5333	15	0	0	0
1_s0-1_ATAC_mm10	1032	1	43730504	43731020	516	43730752	96	61.5625	16	0	1	1	1500015O10Rik	150	in gene
1_s0-1_ATAC_mm10	1033	1	43827045	43828205	1160	43827936	507	230.639	36	1	1	1	Uxs1	-228	upstream
1_s0-1_ATAC_mm10	1034	1	43882449	43883091	642	43882656	42	33.7	20	0	0	0
1_s0-1_ATAC_mm10	1035	1	43888190	43888499	309	43888336	37	32	10	0	0	0
1_s0-1_ATAC_mm10	1036	1	43898751	43899585	834	43899200	107	68.1481	27	0	0	0
1_s0-1_ATAC_mm10	1037	1	43933597	43934548	951	43933856	876	362.5	30	1	1	1	Tpp2	-151	upstream
1_s0-1_ATAC_mm10	1038	1	44026342	44026634	292	44026496	49	40.8889	9	0	1	1	Mettl21c	-6490	upstream
1_s0-1_ATAC_mm10	1039	1	44027110	44027405	295	44027296	53	41.1111	9	0	1	1	Mettl21c	-7290	upstream
1_s0-1_ATAC_mm10	1040	1	44034928	44035854	926	44035456	68	45.8276	29	0	0	0
1_s0-1_ATAC_mm10	1041	1	44042264	44042554	290	44042400	46	35.5556	9	0	0	0
1_s0-1_ATAC_mm10	1042	1	44081328	44081923	595	44081600	86	65.5789	19	0	0	1	Tex30	20788	downstream
1_s0-1_ATAC_mm10	1043	1	44083581	44083826	245	44083744	45	39.875	8	0	0	1	Tex30	18644	downstream
1_s0-1_ATAC_mm10	1044	1	44101904	44102778	874	44102432	359	195.852	27	1	1	2	Tex30, Kdelc1	-44, 16341	upstream, downstream
1_s0-1_ATAC_mm10	1045	1	44118640	44120134	1494	44118880	351	133.383	47	0	2	2	Kdelc1, Bivm	-107, -1088	upstream, upstream
1_s0-1_ATAC_mm10	1046	1	44147531	44148442	911	44147808	199	122.143	28	1	1	2	Bivm, Ercc5	27840, 64	downstream, in gene
1_s0-1_ATAC_mm10	1047	1	44166738	44167788	1050	44167040	71	48.3939	33	0	0	1	Ercc5	19296	in gene
1_s0-1_ATAC_mm10	1048	1	44198290	44198600	310	44198416	38	32.7	10	0	0	1	Mettl21e	20515	downstream
1_s0-1_ATAC_mm10	1049	1	44198681	44199106	425	44198848	55	44	14	0	0	1	Mettl21e	20083	downstream
1_s0-1_ATAC_mm10	1050	1	44202919	44203186	267	44203072	37	33.75	8	0	0	1	Mettl21e	15859	downstream
1_s0-1_ATAC_mm10	1051	1	44211928	44212506	578	44212160	40	33	18	0	0	1	Mettl21e	6771	in gene
1_s0-1_ATAC_mm10	1052	1	44212887	44213514	627	44213088	61	44.9	20	0	0	1	Mettl21e	5843	in gene
1_s0-1_ATAC_mm10	1053	1	44313598	44313869	271	44313696	45	37.2222	9	0	0	0
1_s0-1_ATAC_mm10	1054	1	44541706	44542049	343	44541888	36	30	11	0	0	1	Gulp1	-9783	upstream
1_s0-1_ATAC_mm10	1055	1	44551455	44552724	1269	44551808	88	63.8	40	1	1	1	Gulp1	137	in gene
1_s0-1_ATAC_mm10	1056	1	44644471	44645080	609	44644992	39	28	19	0	0	1	Gulp1	93321	in gene
1_s0-1_ATAC_mm10	1057	1	44685953	44686477	524	44686240	159	93.375	16	0	0	1	Gulp1	134569	in gene
1_s0-1_ATAC_mm10	1058	1	45331839	45332226	387	45332160	36	29	13	0	0	1	Col3a1	20622	in gene
1_s0-1_ATAC_mm10	1059	1	45438868	45439509	641	45439072	100	68.1	20	0	0	1	Col5a2	64210	in gene
1_s0-1_ATAC_mm10	1060	1	45502736	45503281	545	45503072	76	50.6471	17	0	1	1	Col5a2	210	in gene
1_s0-1_ATAC_mm10	1061	1	45519852	45520084	232	45520000	36	29.2857	7	0	0	0
1_s0-1_ATAC_mm10	1062	1	45520319	45520795	476	45520640	55	45.3333	15	0	0	0
1_s0-1_ATAC_mm10	1063	1	45587701	45588015	314	45587808	41	34.6	10	0	0	0
1_s0-1_ATAC_mm10	1064	1	45626375	45626709	334	45626496	69	51.3	10	0	0	0
1_s0-1_ATAC_mm10	1065	1	45637448	45637751	303	45637552	52	40.6667	9	0	0	0
1_s0-1_ATAC_mm10	1066	1	45724783	45725041	258	45724832	31	25.375	8	0	0	0
1_s0-1_ATAC_mm10	1067	1	45768887	45769661	774	45769472	56	38.0417	24	0	0	0
1_s0-1_ATAC_mm10	1068	1	45794930	45795895	965	45795424	327	178.333	30	1	1	1	Wdr75	-77	upstream
1_s0-1_ATAC_mm10	1069	1	45853202	45853435	233	45853312	37	32.1429	7	0	0	1	Gm5526	13359	downstream
1_s0-1_ATAC_mm10	1070	1	45925318	45926452	1134	45925664	220	125.086	35	0	1	1	Slc40a1	-70	upstream
1_s0-1_ATAC_mm10	1071	1	45968733	45968933	200	45968832	36	30.8571	7	0	0	0
1_s0-1_ATAC_mm10	1072	1	46011752	46012103	351	46011904	41	33.2727	11	0	1	2	Gm3852, Gm4776	359, 18533	in gene, downstream
1_s0-1_ATAC_mm10	1073	1	46040195	46040512	317	46040352	80	58.8	10	0	0	1	Gm4776	-9915	upstream
1_s0-1_ATAC_mm10	1074	1	46066602	46067304	702	46066848	153	83.8636	22	0	1	1	Dnahc7b	110	in gene
1_s0-1_ATAC_mm10	1075	1	46075915	46076164	249	46075968	144	120.125	8	0	0	1	Dnahc7b	9230	in gene
1_s0-1_ATAC_mm10	1076	1	46087532	46088160	628	46087776	325	182.25	20	0	0	1	Dnahc7b	21038	in gene
1_s0-1_ATAC_mm10	1077	1	46089193	46089393	200	46089264	55	51.8333	6	0	0	1	Dnahc7b	22526	in gene
1_s0-1_ATAC_mm10	1078	1	46222650	46223051	401	46222784	68	46.8462	13	0	0	1	Dnahc7b	156046	in gene
1_s0-1_ATAC_mm10	1079	1	46234887	46235692	805	46235424	329	163.76	25	0	0	1	Dnahc7b	168686	in gene
1_s0-1_ATAC_mm10	1080	1	46425265	46425977	712	46425504	109	71.5455	22	1	0	1	Dnahc7c	4451	in gene
1_s0-1_ATAC_mm10	1081	1	46461467	46461816	349	46461600	60	44.3636	11	0	0	1	Dnahc7c	40547	in gene
1_s0-1_ATAC_mm10	1082	1	46666777	46667686	909	46667296	266	166.793	29	0	0	1	Dnahc7c	246243	in gene
1_s0-1_ATAC_mm10	1083	1	46743660	46743926	266	46743776	53	39.25	8	0	0	1	Dnahc7c	322723	in gene
1_s0-1_ATAC_mm10	1084	1	46852624	46854169	1545	46853600	434	224.917	48	1	1	1	Slc39a10	-91	upstream
1_s0-1_ATAC_mm10	1085	1	46886264	46887218	954	46886816	242	131.3	30	0	0	0
1_s0-1_ATAC_mm10	1086	1	46887621	46888128	507	46887744	139	102.625	16	0	0	0
1_s0-1_ATAC_mm10	1087	1	46904937	46905474	537	46905280	122	79.2941	17	0	0	0
1_s0-1_ATAC_mm10	1088	1	46914323	46914690	367	46914496	74	51.75	12	0	0	0
1_s0-1_ATAC_mm10	1089	1	47096942	47097267	325	47097056	38	32.8	10	0	0	0
1_s0-1_ATAC_mm10	1090	1	47378619	47379086	467	47378848	142	86.8	15	0	0	0
1_s0-1_ATAC_mm10	1091	1	47431962	47432274	312	47432128	62	45.4	10	0	0	0
1_s0-1_ATAC_mm10	1092	1	47456528	47456728	200	47456640	36	31	6	0	0	0
1_s0-1_ATAC_mm10	1093	1	47563412	47564090	678	47563584	51	38.4286	21	0	0	0
1_s0-1_ATAC_mm10	1094	1	47827288	47827561	273	47827456	40	31.8889	9	0	0	0
1_s0-1_ATAC_mm10	1095	1	47915426	47915720	294	47915616	36	29.2222	9	0	0	0
1_s0-1_ATAC_mm10	1096	1	48117366	48117711	345	48117504	61	45.0909	11	0	0	0
1_s0-1_ATAC_mm10	1097	1	48323883	48324290	407	48324064	93	61.4615	13	0	0	0
1_s0-1_ATAC_mm10	1098	1	49029070	49029354	284	49029152	46	35.8889	9	0	0	0
1_s0-1_ATAC_mm10	1099	1	49210820	49211081	261	49210912	45	35.75	8	0	0	0
1_s0-1_ATAC_mm10	1100	1	49212033	49212494	461	49212256	58	43.7857	14	0	0	0
1_s0-1_ATAC_mm10	1101	1	49347624	49347824	200	49347776	35	31.5	6	0	0	1	C230029F24Rik	103160	downstream
1_s0-1_ATAC_mm10	1102	1	49544359	49544780	421	49544544	103	69.1538	13	0	0	0
1_s0-1_ATAC_mm10	1103	1	49707027	49707275	248	49707104	30	25.875	8	0	0	0
1_s0-1_ATAC_mm10	1104	1	49830102	49830401	299	49830256	54	42.3	10	0	0	0
1_s0-1_ATAC_mm10	1105	1	49845727	49845976	249	49845872	49	41.625	8	0	0	0
1_s0-1_ATAC_mm10	1106	1	49934682	49935122	440	49934880	62	48	14	0	0	0
1_s0-1_ATAC_mm10	1107	1	49987008	49987330	322	49987168	58	42.5455	11	0	0	0
1_s0-1_ATAC_mm10	1108	1	50024407	50024884	477	50024656	173	113.067	15	0	0	0
1_s0-1_ATAC_mm10	1109	1	50025624	50026329	705	50025984	143	75.7273	22	0	0	0
1_s0-1_ATAC_mm10	1110	1	50790014	50790382	368	50790224	50	39.4167	12	0	0	0
1_s0-1_ATAC_mm10	1111	1	50812073	50812681	608	50812288	264	145.895	19	0	0	0
1_s0-1_ATAC_mm10	1112	1	50900253	50900795	542	50900544	331	188.412	17	0	0	0
1_s0-1_ATAC_mm10	1113	1	50926408	50928277	1869	50927392	367	147.034	58	1	1	1	Tmeff2	-131	upstream
1_s0-1_ATAC_mm10	1114	1	50942511	50942740	229	50942608	37	33.8571	7	0	0	1	Tmeff2	15085	in gene
1_s0-1_ATAC_mm10	1115	1	51026721	51027015	294	51026848	57	46.7778	9	0	0	1	Tmeff2	99325	in gene
1_s0-1_ATAC_mm10	1116	1	51083247	51083468	221	51083328	32	28.8571	7	0	0	1	Tmeff2	155805	in gene
1_s0-1_ATAC_mm10	1117	1	51221750	51222245	495	51221952	127	75.75	16	0	0	1	9330175M20Rik	111827	in gene
1_s0-1_ATAC_mm10	1118	1	51230341	51230622	281	51230464	41	34	8	0	0	1	9330175M20Rik	103315	in gene
1_s0-1_ATAC_mm10	1119	1	51288757	51289077	320	51288896	53	45.3	10	0	1	2	9330175M20Rik, Sdpr	44883, -230	in gene, upstream
1_s0-1_ATAC_mm10	1120	1	51289186	51289985	799	51289696	70	46.2	25	0	1	2	9330175M20Rik, Sdpr	44083, 570	in gene, in gene
1_s0-1_ATAC_mm10	1121	1	51301171	51301431	260	51301248	34	31	8	0	0	2	9330175M20Rik, Sdpr	32531, 12122	in gene, in gene
1_s0-1_ATAC_mm10	1122	1	51333851	51334599	748	51334272	125	80	24	0	1	1	9330175M20Rik	-493	upstream
1_s0-1_ATAC_mm10	1123	1	51348343	51348566	223	51348352	31	27	7	0	0	0
1_s0-1_ATAC_mm10	1124	1	51371543	51371843	300	51371680	39	32.4	10	0	0	0
1_s0-1_ATAC_mm10	1125	1	51410451	51410800	349	51410560	42	34.5455	11	0	0	0
1_s0-1_ATAC_mm10	1126	1	51411523	51411921	398	51411648	44	36.1667	12	0	0	0
1_s0-1_ATAC_mm10	1127	1	51458772	51459741	969	51459200	113	72.9333	30	0	0	1	Nabp1	19199	downstream
1_s0-1_ATAC_mm10	1128	1	51478103	51478826	723	51478496	699	340.87	23	1	1	1	Nabp1	-97	upstream
1_s0-1_ATAC_mm10	1129	1	51483800	51484103	303	51483856	31	26.7	10	0	1	1	Nabp1	-5457	upstream
1_s0-1_ATAC_mm10	1130	1	51572494	51572786	292	51572512	36	31	9	0	0	0
1_s0-1_ATAC_mm10	1131	1	51596960	51597416	456	51597120	155	92.8667	15	0	0	0
1_s0-1_ATAC_mm10	1132	1	51690846	51691443	597	51691040	43	35.8947	19	0	0	0
1_s0-1_ATAC_mm10	1133	1	51697311	51697562	251	51697440	31	28.125	8	0	0	0
1_s0-1_ATAC_mm10	1134	1	51747530	51747893	363	51747712	80	59.9091	11	0	0	1	Myo1b	168262	downstream
1_s0-1_ATAC_mm10	1135	1	51797698	51798263	565	51797888	107	74.2941	17	0	0	1	Myo1b	118086	in gene
1_s0-1_ATAC_mm10	1136	1	51799530	51799823	293	51799616	64	52.1111	9	0	0	1	Myo1b	116358	in gene
1_s0-1_ATAC_mm10	1137	1	51914895	51916235	1340	51915136	238	147.643	42	1	1	1	Myo1b	838	in gene
1_s0-1_ATAC_mm10	1138	1	51922814	51923258	444	51923008	226	142.786	14	0	1	1	Myo1b	-7034	upstream
1_s0-1_ATAC_mm10	1139	1	51940939	51941574	635	51941104	55	36.05	20	0	1	1	Gm8420	195	in gene
1_s0-1_ATAC_mm10	1140	1	51962278	51962489	211	51962432	37	33.1667	6	0	0	0
1_s0-1_ATAC_mm10	1141	1	51978181	51978613	432	51978464	39	30.0769	13	0	0	0
1_s0-1_ATAC_mm10	1142	1	52008348	52008889	541	52008640	45	36.5882	17	0	1	1	Stat4	396	in gene
1_s0-1_ATAC_mm10	1143	1	52008982	52009298	316	52009184	43	36	10	0	1	1	Stat4	940	in gene
1_s0-1_ATAC_mm10	1144	1	52046849	52047340	491	52047040	78	54.0667	15	0	0	1	Stat4	38796	in gene
1_s0-1_ATAC_mm10	1145	1	52113421	52114091	670	52113856	313	156.667	21	1	1	2	Stat4, Stat1	105612, -5582	downstream, upstream
1_s0-1_ATAC_mm10	1146	1	52119066	52119935	869	52119424	330	165.333	27	1	1	1	Stat1	-14	upstream
1_s0-1_ATAC_mm10	1147	1	52166770	52167049	279	52166848	74	61.8889	9	0	0	2	Stat1, Gls	47410, 66384	downstream, in gene
1_s0-1_ATAC_mm10	1148	1	52170189	52170512	323	52170336	55	50.8	10	0	0	2	Stat1, Gls	50898, 62896	downstream, in gene
1_s0-1_ATAC_mm10	1149	1	52170781	52171172	391	52170976	70	58.1538	13	0	0	2	Stat1, Gls	51538, 62256	downstream, in gene
1_s0-1_ATAC_mm10	1150	1	52214969	52215695	726	52215424	114	58.3478	23	0	0	1	Gls	17808	in gene
1_s0-1_ATAC_mm10	1151	1	52232218	52232644	426	52232352	138	117.857	14	1	1	1	Gls	880	in gene
1_s0-1_ATAC_mm10	1152	1	52232914	52233734	820	52233312	920	472.615	26	1	1	1	Gls	-80	upstream
1_s0-1_ATAC_mm10	1153	1	52288183	52288784	601	52288384	51	39.6842	19	0	0	0
1_s0-1_ATAC_mm10	1154	1	52302392	52302829	437	52302688	39	29.1429	14	0	0	0
1_s0-1_ATAC_mm10	1155	1	52307047	52307247	200	52307120	35	31.5	6	0	0	0
1_s0-1_ATAC_mm10	1156	1	52349122	52349467	345	52349280	66	48.6	10	0	0	0
1_s0-1_ATAC_mm10	1157	1	52354044	52354484	440	52354160	45	35	14	0	0	0
1_s0-1_ATAC_mm10	1158	1	52361957	52362399	442	52362208	39	31.6923	13	0	0	0
1_s0-1_ATAC_mm10	1159	1	52392387	52392671	284	52392496	35	31.625	8	0	0	0
1_s0-1_ATAC_mm10	1160	1	52392771	52393272	501	52393056	52	38	15	0	0	0
1_s0-1_ATAC_mm10	1161	1	52431783	52432300	517	52432032	327	188.688	16	0	0	0
1_s0-1_ATAC_mm10	1162	1	52490506	52491067	561	52490720	160	100.059	17	0	0	1	Nab1	9728	in gene
1_s0-1_ATAC_mm10	1163	1	52499715	52500068	353	52499856	48	40.7273	11	1	1	1	Nab1	592	in gene
1_s0-1_ATAC_mm10	1164	1	52500571	52501015	444	52500800	67	50.5	14	1	1	1	Nab1	-352	upstream
1_s0-1_ATAC_mm10	1165	1	52529976	52530279	303	52530128	51	38.3	10	0	0	0
1_s0-1_ATAC_mm10	1166	1	52575818	52576131	313	52576000	67	50.2	10	0	0	0
1_s0-1_ATAC_mm10	1167	1	52597234	52597596	362	52597440	58	46.1818	11	0	0	0
1_s0-1_ATAC_mm10	1168	1	52597834	52598152	318	52598016	65	50.1	10	0	0	0
1_s0-1_ATAC_mm10	1169	1	52630408	52631345	937	52630688	263	139.414	29	1	1	1	Tmem194b	-17	upstream
1_s0-1_ATAC_mm10	1170	1	52686954	52687242	288	52687104	45	35	9	0	0	1	Mfsd6	40214	in gene
1_s0-1_ATAC_mm10	1171	1	52726280	52727502	1222	52726528	80	47.3158	38	1	1	1	Mfsd6	790	in gene
1_s0-1_ATAC_mm10	1172	1	52782738	52783206	468	52783008	65	46.0667	15	0	0	1	Inpp1	34680	downstream
1_s0-1_ATAC_mm10	1173	1	52789774	52790784	1010	52790592	74	45.3125	32	0	0	1	Inpp1	27096	in gene
1_s0-1_ATAC_mm10	1174	1	52816910	52817931	1021	52817472	109	69.875	32	1	1	1	Inpp1	216	in gene
1_s0-1_ATAC_mm10	1175	1	52844628	52845207	579	52844896	708	390.111	18	0	1	1	Hibch	-150	upstream
1_s0-1_ATAC_mm10	1176	1	52952553	52953401	848	52953024	78	60.5	26	1	1	1	1700019D03Rik	-184	upstream
1_s0-1_ATAC_mm10	1177	1	52964537	52965049	512	52964704	54	40.0625	16	0	0	0
1_s0-1_ATAC_mm10	1178	1	53019605	53019807	202	53019712	36	31	6	0	0	0
1_s0-1_ATAC_mm10	1179	1	53029213	53029725	512	53029408	183	115.062	16	0	0	0
1_s0-1_ATAC_mm10	1180	1	53054221	53054429	208	53054272	41	35.1667	6	0	1	1	Mstn	-7391	upstream
1_s0-1_ATAC_mm10	1181	1	53187151	53187931	780	53187424	92	57.0833	24	0	1	2	1700019A02Rik, Pms1	193, 109572	in gene, downstream
1_s0-1_ATAC_mm10	1182	1	53191229	53191545	316	53191392	46	38.4	10	0	1	2	1700019A02Rik, Pms1	-3775, 105604	upstream, in gene
1_s0-1_ATAC_mm10	1183	1	53296667	53297473	806	53297120	516	280.692	26	1	2	2	Pms1, Ormdl1	-124, 25	upstream, in gene
1_s0-1_ATAC_mm10	1184	1	53313409	53314050	641	53313728	129	76.15	20	0	1	2	Ormdl1, Osgepl1	16633, 65	downstream, in gene
1_s0-1_ATAC_mm10	1185	1	53352324	53352916	592	53352672	180	108.722	18	1	1	1	Asnsd1	27	in gene
1_s0-1_ATAC_mm10	1186	1	53394160	53394478	318	53394336	38	31.2	10	0	0	2	Gm6801, Dnahc7a	3921, 312448	downstream, downstream
1_s0-1_ATAC_mm10	1187	1	53426592	53426826	234	53426688	43	34.125	8	0	0	1	Dnahc7a	280096	in gene
1_s0-1_ATAC_mm10	1188	1	53680196	53680463	267	53680288	42	33.75	8	0	0	1	Dnahc7a	26496	in gene
1_s0-1_ATAC_mm10	1189	1	53706537	53707043	506	53706736	142	89.3125	16	1	1	1	Dnahc7a	48	in gene
1_s0-1_ATAC_mm10	1190	1	53784443	53785569	1126	53785184	199	99.8056	36	1	1	1	Stk17b	31	in gene
1_s0-1_ATAC_mm10	1191	1	53813278	53813858	580	53813472	45	34.0526	19	0	0	1	Hecw2	381562	in gene
1_s0-1_ATAC_mm10	1192	1	53867321	53867633	312	53867424	54	43.5	10	0	0	1	Hecw2	327610	in gene
1_s0-1_ATAC_mm10	1193	1	53925482	53925682	200	53925536	30	28.5	6	0	0	1	Hecw2	269498	in gene
1_s0-1_ATAC_mm10	1194	1	53975486	53975686	200	53975520	30	25.8571	7	0	0	1	Hecw2	219514	in gene
1_s0-1_ATAC_mm10	1195	1	54049736	54050258	522	54049952	89	64.3125	16	0	0	1	Hecw2	145082	in gene
1_s0-1_ATAC_mm10	1196	1	54184889	54185219	330	54185056	84	58.6364	11	0	0	1	Hecw2	9978	in gene
1_s0-1_ATAC_mm10	1197	1	54185446	54185807	361	54185696	30	25.3636	11	0	0	1	Hecw2	9338	in gene
1_s0-1_ATAC_mm10	1198	1	54191989	54192397	408	54192192	161	113.154	13	0	0	1	Hecw2	2842	in gene
1_s0-1_ATAC_mm10	1199	1	54194073	54194596	523	54194336	140	93.5294	17	1	1	1	Hecw2	698	in gene
1_s0-1_ATAC_mm10	1200	1	54194837	54195234	397	54195040	84	65.6154	13	1	1	1	Hecw2	-6	upstream
1_s0-1_ATAC_mm10	1201	1	54214550	54214856	306	54214720	47	38.9	10	0	0	0
1_s0-1_ATAC_mm10	1202	1	54250356	54251125	769	54250688	783	404.583	24	1	1	1	Ccdc150	5	in gene
1_s0-1_ATAC_mm10	1203	1	54438562	54439272	710	54438976	284	148.364	22	1	1	1	Gtf3c3	-5	upstream
1_s0-1_ATAC_mm10	1204	1	54557051	54558226	1175	54557600	274	136.541	37	1	1	1	Pgap1	84	in gene
1_s0-1_ATAC_mm10	1205	1	54566150	54566682	532	54566480	129	79.0625	16	0	0	1	Pgap1	-8796	upstream
1_s0-1_ATAC_mm10	1206	1	54570190	54570499	309	54570368	65	51	10	0	0	0
1_s0-1_ATAC_mm10	1207	1	54585388	54585809	421	54585632	64	47.3077	13	0	0	0
1_s0-1_ATAC_mm10	1208	1	54704573	54704907	334	54704704	66	45.3636	11	0	0	1	Ankrd44	221683	in gene
1_s0-1_ATAC_mm10	1209	1	54759840	54760197	357	54760000	82	53.75	12	0	0	1	Ankrd44	166387	in gene
1_s0-1_ATAC_mm10	1210	1	54776105	54776563	458	54776320	223	139.357	14	0	0	1	Ankrd44	150067	in gene
1_s0-1_ATAC_mm10	1211	1	54803298	54803498	200	54803456	33	30.3333	6	0	0	1	Ankrd44	122931	in gene
1_s0-1_ATAC_mm10	1212	1	54845779	54846249	470	54845952	53	38.8	15	0	0	1	Ankrd44	80435	in gene
1_s0-1_ATAC_mm10	1213	1	54864944	54865360	416	54865152	74	53.0769	13	0	0	1	Ankrd44	61235	in gene
1_s0-1_ATAC_mm10	1214	1	54913483	54913959	476	54913600	59	46.0667	15	0	0	1	Ankrd44	12787	in gene
1_s0-1_ATAC_mm10	1215	1	54925574	54926683	1109	54925984	198	123.265	34	1	1	1	Ankrd44	403	in gene
1_s0-1_ATAC_mm10	1216	1	54944649	54944991	342	54944800	56	41.7	10	0	0	0
1_s0-1_ATAC_mm10	1217	1	54945068	54945440	372	54945264	43	34.5	12	0	0	0
1_s0-1_ATAC_mm10	1218	1	54959251	54959451	200	54959328	33	30	6	0	0	0
1_s0-1_ATAC_mm10	1219	1	54959664	54959882	218	54959808	36	32	7	0	0	0
1_s0-1_ATAC_mm10	1220	1	54973469	54973735	266	54973600	38	30.8889	9	0	0	0
1_s0-1_ATAC_mm10	1221	1	54989286	54989634	348	54989424	50	40	11	0	0	1	Sf3b1	38054	in gene
1_s0-1_ATAC_mm10	1222	1	54998420	54998841	421	54998592	60	47.4615	13	0	0	1	Sf3b1	28886	in gene
1_s0-1_ATAC_mm10	1223	1	55026863	55027843	980	55027456	369	183.742	31	1	1	1	Sf3b1	22	in gene
1_s0-1_ATAC_mm10	1224	1	55052236	55053289	1053	55052768	773	344.667	33	1	1	1	Coq10b	-2	upstream
1_s0-1_ATAC_mm10	1225	1	55087280	55088563	1283	55088160	397	231.675	40	1	2	2	Hspd1, Hspe1	-228, 12	upstream, in gene
1_s0-1_ATAC_mm10	1226	1	55103356	55103572	216	55103456	39	32.5714	7	0	0	0
1_s0-1_ATAC_mm10	1227	1	55118186	55118914	728	55118400	118	65.5217	23	0	0	0
1_s0-1_ATAC_mm10	1228	1	55128023	55128283	260	55128160	64	54.875	8	0	1	1	Mob4	-3085	upstream
1_s0-1_ATAC_mm10	1229	1	55130945	55131782	837	55131136	178	113.538	26	1	1	1	Mob4	-109	upstream
1_s0-1_ATAC_mm10	1230	1	55132653	55132853	200	55132704	63	58.5	6	0	1	1	Mob4	1459	in gene
1_s0-1_ATAC_mm10	1231	1	55139087	55139529	442	55139264	118	78.3571	14	0	0	1	Mob4	8019	in gene
1_s0-1_ATAC_mm10	1232	1	55161932	55162343	411	55162144	63	49.6154	13	0	0	2	Mob4, Rftn2	30899, 64638	downstream, downstream
1_s0-1_ATAC_mm10	1233	1	55171848	55172486	638	55172128	220	124.6	20	0	0	1	Rftn2	54654	in gene
1_s0-1_ATAC_mm10	1234	1	55198469	55199138	669	55198912	98	59.7619	21	0	0	1	Rftn2	27870	in gene
1_s0-1_ATAC_mm10	1235	1	55208930	55209298	368	55209120	57	44.9091	11	0	0	1	Rftn2	17662	in gene
1_s0-1_ATAC_mm10	1236	1	55210241	55210739	498	55210624	39	34.1333	15	0	0	1	Rftn2	16158	in gene
1_s0-1_ATAC_mm10	1237	1	55226283	55226792	509	55226592	66	48.25	16	0	2	2	Rftn2, Gm10561	190, 294	in gene, in gene
1_s0-1_ATAC_mm10	1238	1	55236886	55237921	1035	55237216	338	149.394	33	1	1	2	Gm10561, Mars2	10918, 39	downstream, in gene
1_s0-1_ATAC_mm10	1239	1	55238453	55238914	461	55238752	80	70.9333	15	0	1	2	Gm10561, Mars2	12454, 1575	downstream, in gene
1_s0-1_ATAC_mm10	1240	1	55362153	55363992	1839	55362880	210	117.982	57	1	1	2	Boll, LOC101055993	589, 8663	in gene, downstream
1_s0-1_ATAC_mm10	1241	1	55377670	55378110	440	55377872	162	113.615	13	0	1	1	LOC101055993	-6329	upstream
1_s0-1_ATAC_mm10	1242	1	55383157	55383563	406	55383328	245	156.846	13	0	0	0
1_s0-1_ATAC_mm10	1243	1	55405504	55406541	1037	55405824	505	210.212	33	1	1	1	Plcl1	-122	upstream
1_s0-1_ATAC_mm10	1244	1	55438699	55439536	837	55438944	92	68.3462	26	0	0	1	Plcl1	32998	in gene
1_s0-1_ATAC_mm10	1245	1	55448952	55449460	508	55449152	253	146.812	16	0	0	1	Plcl1	43206	in gene
1_s0-1_ATAC_mm10	1246	1	55473709	55474136	427	55473920	86	60.3077	13	0	0	1	Plcl1	67974	in gene
1_s0-1_ATAC_mm10	1247	1	55499053	55499519	466	55499296	89	61.1429	14	0	0	1	Plcl1	93350	in gene
1_s0-1_ATAC_mm10	1248	1	55697848	55698066	218	55697984	36	30.7143	7	0	0	1	Plcl1	292038	in gene
1_s0-1_ATAC_mm10	1249	1	55730245	55730511	266	55730368	42	35.5	8	0	0	1	Plcl1	324422	in gene
1_s0-1_ATAC_mm10	1250	1	55736375	55736723	348	55736512	60	42.7273	11	0	0	1	Plcl1	330566	in gene
1_s0-1_ATAC_mm10	1251	1	55751170	55751579	409	55751392	51	39.3333	12	0	0	1	Plcl1	345446	in gene
1_s0-1_ATAC_mm10	1252	1	55836770	55837204	434	55836992	92	65.8462	13	0	0	0
1_s0-1_ATAC_mm10	1253	1	55874214	55874610	396	55874304	51	38.1667	12	0	0	0
1_s0-1_ATAC_mm10	1254	1	55874766	55875136	370	55874976	43	35.25	12	0	0	0
1_s0-1_ATAC_mm10	1255	1	55916064	55916275	211	55916160	33	28.2857	7	0	0	0
1_s0-1_ATAC_mm10	1256	1	55960333	55960592	259	55960416	56	42.25	8	0	0	1	9130227L01Rik	29175	in gene
1_s0-1_ATAC_mm10	1257	1	56171006	56171370	364	56171136	58	43.9167	12	0	0	0
1_s0-1_ATAC_mm10	1258	1	56253654	56254034	380	56253824	84	59.1667	12	0	0	0
1_s0-1_ATAC_mm10	1259	1	56595904	56596123	219	56595952	37	33	7	0	0	0
1_s0-1_ATAC_mm10	1260	1	56626881	56627651	770	56627424	122	60.3333	24	0	0	1	Hsfy2	10027	downstream
1_s0-1_ATAC_mm10	1261	1	56751156	56751560	404	56751360	67	47.6923	13	0	0	0
1_s0-1_ATAC_mm10	1262	1	56955734	56956097	363	56955872	75	53.5833	12	0	0	1	Satb2	15462	in gene
1_s0-1_ATAC_mm10	1263	1	56970914	56971202	288	56971072	79	69.3333	9	1	2	2	Satb2, 9130024F11Rik	262, -397	in gene, upstream
1_s0-1_ATAC_mm10	1264	1	56972170	56972405	235	56972256	88	73.2857	7	1	2	2	Satb2, 9130024F11Rik	-922, 787	upstream, in gene
1_s0-1_ATAC_mm10	1265	1	56972619	56973740	1121	56973408	154	106	35	1	2	2	Satb2, 9130024F11Rik	-2074, 1939	upstream, in gene
1_s0-1_ATAC_mm10	1266	1	56977208	56977599	391	56977408	90	75.5	12	1	1	2	Satb2, 9130024F11Rik	-6074, 5939	upstream, downstream
1_s0-1_ATAC_mm10	1267	1	56984462	56984871	409	56984800	40	34.1538	13	0	0	1	9130024F11Rik	13331	downstream
1_s0-1_ATAC_mm10	1268	1	57006290	57006712	422	57006496	79	57.1538	13	0	0	0
1_s0-1_ATAC_mm10	1269	1	57044614	57045143	529	57044896	57	43	16	0	0	0
1_s0-1_ATAC_mm10	1270	1	57155405	57155752	347	57155584	37	31.6364	11	0	0	0
1_s0-1_ATAC_mm10	1271	1	57195017	57195217	200	57195088	37	33.8333	6	0	0	1	BC055402	19908	downstream
1_s0-1_ATAC_mm10	1272	1	57205676	57205897	221	57205760	41	34.4286	7	0	0	1	BC055402	9236	in gene
1_s0-1_ATAC_mm10	1273	1	57224110	57224489	379	57224288	65	48.3333	12	0	0	1	BC055402	-9292	upstream
1_s0-1_ATAC_mm10	1274	1	57300120	57300454	334	57300288	82	55.3636	11	0	0	0
1_s0-1_ATAC_mm10	1275	1	57356718	57357176	458	57356880	64	48.2857	14	0	0	1	4930558J18Rik	20664	downstream
1_s0-1_ATAC_mm10	1276	1	57377285	57378266	981	57377536	341	151.4	30	1	2	3	4930558J18Rik, 1700066M21Rik, Tyw5	8, -84, 29138	in gene, upstream, downstream
1_s0-1_ATAC_mm10	1277	1	57406207	57407242	1035	57406624	285	150.485	33	1	2	2	Tyw5, 9430016H08Rik	50, 76	in gene, in gene
1_s0-1_ATAC_mm10	1278	1	57430169	57430487	318	57430336	39	30	10	0	0	0
1_s0-1_ATAC_mm10	1279	1	57518523	57518813	290	57518656	34	29	9	0	0	0
1_s0-1_ATAC_mm10	1280	1	57618840	57619376	536	57619168	62	45.9412	17	0	0	0
1_s0-1_ATAC_mm10	1281	1	57643774	57644079	305	57643936	50	38.3	10	0	0	0
1_s0-1_ATAC_mm10	1282	1	57774088	57775799	1711	57774464	111	80.7547	53	1	1	1	Spats2l	-397	upstream
1_s0-1_ATAC_mm10	1283	1	57849975	57850262	287	57850080	43	33.8889	9	0	0	1	Spats2l	75219	in gene
1_s0-1_ATAC_mm10	1284	1	57879778	57880124	346	57879936	61	45.5	10	0	0	1	Spats2l	105075	in gene
1_s0-1_ATAC_mm10	1285	1	57956176	57956384	208	57956320	38	35.1429	7	0	0	2	Spats2l, Kctd18	181459, 13764	downstream, in gene
1_s0-1_ATAC_mm10	1286	1	57969486	57970382	896	57970080	292	128.321	28	1	1	1	Kctd18	4	in gene
1_s0-1_ATAC_mm10	1287	1	57984129	57984579	450	57984320	193	126.143	14	0	1	1	Sgol2	-1020	upstream
1_s0-1_ATAC_mm10	1288	1	57988927	57989796	869	57989184	252	159.214	28	0	0	1	Sgol2	3844	in gene
1_s0-1_ATAC_mm10	1289	1	57995682	57996543	861	57996000	268	134.231	26	1	0	1	Sgol2	10660	in gene
1_s0-1_ATAC_mm10	1290	1	58013859	58014084	225	58013952	44	35.7143	7	0	0	1	Sgol2	28612	in gene
1_s0-1_ATAC_mm10	1291	1	58029677	58030485	808	58029920	67	46.88	25	0	1	2	Sgol2, Aox1	44580, -49	downstream, upstream
1_s0-1_ATAC_mm10	1292	1	58031232	58031483	251	58031392	52	43.75	8	0	1	2	Sgol2, Aox1	46052, 1423	downstream, in gene
1_s0-1_ATAC_mm10	1293	1	58052046	58052321	275	58052224	45	36.5556	9	0	0	1	Aox1	22255	in gene
1_s0-1_ATAC_mm10	1294	1	58105431	58106150	719	58105824	286	142.739	23	0	1	2	Aox1, Aox3	75855, -7312	in gene, upstream
1_s0-1_ATAC_mm10	1295	1	58112818	58113214	396	58113024	95	65.5	12	0	1	2	Aox1, Aox3	83055, -112	downstream, upstream
1_s0-1_ATAC_mm10	1296	1	58139119	58139411	292	58139200	48	38.7778	9	0	0	1	Aox3	26064	in gene
1_s0-1_ATAC_mm10	1297	1	58195542	58195933	391	58195744	64	47.5833	12	0	0	1	Aox3	82608	in gene
1_s0-1_ATAC_mm10	1298	1	58215349	58215770	421	58215552	171	114.385	13	0	0	1	Aox4	5155	in gene
1_s0-1_ATAC_mm10	1299	1	58228851	58229057	206	58228960	36	28.5714	7	0	0	1	Aox4	18563	in gene
1_s0-1_ATAC_mm10	1300	1	58236255	58236655	400	58236384	65	45.6923	13	0	0	1	Aox4	25987	in gene
1_s0-1_ATAC_mm10	1301	1	58278408	58278716	308	58278560	31	28.4444	9	0	1	2	Aox4, Aox3l1	68163, 234	downstream, in gene
1_s0-1_ATAC_mm10	1302	1	58322225	58322543	318	58322368	37	31.1	10	0	0	1	Aox3l1	44042	in gene
1_s0-1_ATAC_mm10	1303	1	58332948	58333248	300	58333104	50	38.7	10	0	0	1	Aox3l1	54778	in gene
1_s0-1_ATAC_mm10	1304	1	58363970	58364275	305	58364064	44	34.7778	9	0	0	1	Aox3l1	85738	in gene
1_s0-1_ATAC_mm10	1305	1	58364437	58364647	210	58364496	34	30.5714	7	0	0	1	Aox3l1	86170	in gene
1_s0-1_ATAC_mm10	1306	1	58392518	58393316	798	58392928	329	200.84	25	1	2	2	Gm6860, Bzw1	-3938, -208	upstream, upstream
1_s0-1_ATAC_mm10	1307	1	58393644	58393956	312	58393792	117	95.7	10	1	2	2	Gm6860, Bzw1	-4802, 656	upstream, in gene
1_s0-1_ATAC_mm10	1308	1	58409434	58409907	473	58409568	61	51.3333	15	0	0	2	Bzw1, Clk1	16432, 14520	downstream, downstream
1_s0-1_ATAC_mm10	1309	1	58423083	58424365	1282	58424000	151	80.575	40	1	1	2	Clk1, Ppil3	88, 21486	in gene, downstream
1_s0-1_ATAC_mm10	1310	1	58445069	58445792	723	58445408	424	241.87	23	1	2	2	Ppil3, Nif3l1	78, -2226	in gene, upstream
1_s0-1_ATAC_mm10	1311	1	58488840	58489164	324	58488992	45	36.9	10	0	0	1	Orc2	15927	in gene
1_s0-1_ATAC_mm10	1312	1	58504531	58505333	802	58505024	654	308.08	25	1	2	2	Orc2, Gm15834	-105, -124	upstream, upstream
1_s0-1_ATAC_mm10	1313	1	58562500	58562732	232	58562592	36	30.5714	7	0	0	1	Fam126b	23741	in gene
1_s0-1_ATAC_mm10	1314	1	58564155	58564450	295	58564256	37	29.6	10	0	0	1	Fam126b	22077	in gene
1_s0-1_ATAC_mm10	1315	1	58585608	58586837	1229	58586336	172	93.5789	38	1	2	2	Fam126b, Ndufb3	-3, -263	upstream, upstream
1_s0-1_ATAC_mm10	1316	1	58610754	58611000	246	58610816	38	33.4286	7	0	0	0
1_s0-1_ATAC_mm10	1317	1	58613866	58614145	279	58613952	59	40.5556	9	0	0	0
1_s0-1_ATAC_mm10	1318	1	58619332	58619776	444	58619520	191	111.571	14	0	0	0
1_s0-1_ATAC_mm10	1319	1	58652625	58652963	338	58652800	42	34.6364	11	0	1	3	Gm10068, Gm20257, Als2cr12	6207, 159, 43189	downstream, in gene, downstream
1_s0-1_ATAC_mm10	1320	1	58677647	58677886	239	58677728	31	28.2857	7	0	0	1	Als2cr12	18261	in gene
1_s0-1_ATAC_mm10	1321	1	58695814	58696074	260	58695936	47	36.75	8	0	1	1	Als2cr12	53	in gene
1_s0-1_ATAC_mm10	1322	1	58711149	58711954	805	58711584	118	82.92	25	1	1	1	Cflar	-1702	upstream
1_s0-1_ATAC_mm10	1323	1	58716286	58716571	285	58716384	63	52	9	0	0	1	Cflar	3098	in gene
1_s0-1_ATAC_mm10	1324	1	58736939	58737233	294	58737088	42	34.6667	9	0	0	1	Cflar	23802	in gene
1_s0-1_ATAC_mm10	1325	1	58746828	58747345	517	58747040	113	68.3125	16	0	0	1	Cflar	33754	in gene
1_s0-1_ATAC_mm10	1326	1	58795249	58795991	742	58795616	65	46.3478	23	1	1	1	Casp8	242	in gene
1_s0-1_ATAC_mm10	1327	1	58802392	58803025	633	58802592	64	40.8	20	0	0	1	Casp8	7218	in gene
1_s0-1_ATAC_mm10	1328	1	58888443	58888750	307	58888576	56	43.4	10	0	0	1	LOC101056017	-9813	upstream
1_s0-1_ATAC_mm10	1329	1	58973002	58974186	1184	58973472	311	145.351	37	1	2	2	Trak2, Stradb	10, -99	in gene, upstream
1_s0-1_ATAC_mm10	1330	1	59094480	59095014	534	59094848	62	44.5882	17	0	1	2	Als2cr11, Tmem237	52, 25248	in gene, downstream
1_s0-1_ATAC_mm10	1331	1	59119621	59120710	1089	59120064	225	123.765	34	1	1	2	Tmem237, Mpp4	32, 43325	in gene, downstream
1_s0-1_ATAC_mm10	1332	1	59236779	59237709	930	59237280	320	177.966	29	1	1	1	Als2	-49	upstream
1_s0-1_ATAC_mm10	1333	1	59247670	59248018	348	59247840	63	47.0909	11	0	0	1	Cdk15	-9067	upstream
1_s0-1_ATAC_mm10	1334	1	59254872	59255196	324	59255008	72	57.7	10	0	1	1	Cdk15	-1899	upstream
1_s0-1_ATAC_mm10	1335	1	59256824	59257053	229	59256880	43	39	7	0	1	1	Cdk15	-27	upstream
1_s0-1_ATAC_mm10	1336	1	59279650	59280197	547	59279904	128	78.7059	17	0	0	1	Cdk15	22997	in gene
1_s0-1_ATAC_mm10	1337	1	59315252	59315875	623	59315680	88	47.85	20	0	0	1	Cdk15	58773	in gene
1_s0-1_ATAC_mm10	1338	1	59322388	59322723	335	59322528	39	31.0909	11	0	0	1	Cdk15	65621	in gene
1_s0-1_ATAC_mm10	1339	1	59325786	59326035	249	59325936	33	29.375	8	0	0	1	Cdk15	69029	in gene
1_s0-1_ATAC_mm10	1340	1	59355404	59355859	455	59355584	160	102.357	14	0	0	1	Cdk15	98677	downstream
1_s0-1_ATAC_mm10	1341	1	59376123	59376565	442	59376320	65	45.7143	14	0	0	0
1_s0-1_ATAC_mm10	1342	1	59422900	59423265	365	59423040	54	42.4167	12	0	0	0
1_s0-1_ATAC_mm10	1343	1	59450642	59451145	503	59451056	43	36.3125	16	0	0	0
1_s0-1_ATAC_mm10	1344	1	59481645	59482656	1011	59482016	325	150.438	32	1	1	1	Fzd7	-131	upstream
1_s0-1_ATAC_mm10	1345	1	59482992	59483504	512	59483264	111	91.6875	16	1	1	1	Fzd7	1117	in gene
1_s0-1_ATAC_mm10	1346	1	59508610	59509046	436	59508832	70	50.1538	13	0	1	1	Gm973	-7432	upstream
1_s0-1_ATAC_mm10	1347	1	59516048	59516671	623	59516352	128	83.3158	19	0	1	1	Gm973	88	in gene
1_s0-1_ATAC_mm10	1348	1	59539248	59539486	238	59539360	68	55.2857	7	0	0	1	Gm973	23096	in gene
1_s0-1_ATAC_mm10	1349	1	59541050	59541370	320	59541184	48	42.1	10	0	0	1	Gm973	24920	in gene
1_s0-1_ATAC_mm10	1350	1	59542390	59542735	345	59542496	68	56.2727	11	0	0	1	Gm973	26232	in gene
1_s0-1_ATAC_mm10	1351	1	59562921	59563492	571	59563232	134	82.3889	18	0	0	1	Gm973	46968	in gene
1_s0-1_ATAC_mm10	1352	1	59574041	59574345	304	59574176	47	35.6	10	0	0	1	Gm973	57912	in gene
1_s0-1_ATAC_mm10	1353	1	59584667	59585127	460	59584784	62	45.6667	15	0	0	1	Gm973	68520	in gene
1_s0-1_ATAC_mm10	1354	1	59592341	59592725	384	59592512	52	37.4167	12	0	0	1	Gm973	76248	in gene
1_s0-1_ATAC_mm10	1355	1	59603897	59604523	626	59604160	102	68.45	20	0	0	1	Gm973	87896	in gene
1_s0-1_ATAC_mm10	1356	1	59606479	59606937	458	59606656	196	125.786	14	0	0	1	Gm973	90392	in gene
1_s0-1_ATAC_mm10	1357	1	59613714	59614192	478	59613952	128	84.8667	15	0	0	1	Gm973	97688	in gene
1_s0-1_ATAC_mm10	1358	1	59619199	59619620	421	59619424	91	64.0714	14	0	0	1	Gm973	103160	in gene
1_s0-1_ATAC_mm10	1359	1	59623357	59623679	322	59623456	76	57.1	10	0	0	1	Gm973	107192	in gene
1_s0-1_ATAC_mm10	1360	1	59668571	59668819	248	59668704	69	59.375	8	0	1	1	Sumo1	2130	in gene
1_s0-1_ATAC_mm10	1361	1	59670014	59671258	1244	59670784	253	107.308	39	1	1	1	Sumo1	50	in gene
1_s0-1_ATAC_mm10	1362	1	59684797	59685418	621	59684992	206	114.95	20	1	2	2	Nop58, Snord70	-14, -6966	upstream, upstream
1_s0-1_ATAC_mm10	1363	1	59685494	59685800	306	59685664	57	49.8	10	0	2	2	Nop58, Snord70	658, -6294	in gene, upstream
1_s0-1_ATAC_mm10	1364	1	59729154	59729545	391	59729344	48	38.75	12	0	0	0
1_s0-1_ATAC_mm10	1365	1	59738374	59738839	465	59738560	88	57.8571	14	0	0	0
1_s0-1_ATAC_mm10	1366	1	59745001	59745350	349	59745168	43	34.0909	11	0	0	0
1_s0-1_ATAC_mm10	1367	1	59761063	59761341	278	59761184	95	81.875	8	0	1	1	Bmpr2	-3453	upstream
1_s0-1_ATAC_mm10	1368	1	59762450	59764113	1663	59763264	186	107.904	52	1	1	1	Bmpr2	-1373	upstream
1_s0-1_ATAC_mm10	1369	1	59764610	59764898	288	59764736	101	84	9	0	1	1	Bmpr2	99	in gene
1_s0-1_ATAC_mm10	1370	1	59833657	59834097	440	59833856	248	151.929	14	0	0	1	Bmpr2	69219	in gene
1_s0-1_ATAC_mm10	1371	1	59860461	59860732	271	59860576	43	34.25	8	0	0	1	Bmpr2	95939	in gene
1_s0-1_ATAC_mm10	1372	1	59912473	59913313	840	59912928	425	192.185	27	1	1	1	Fam117b	-78	upstream
1_s0-1_ATAC_mm10	1373	1	59948103	59948371	268	59948256	41	34.25	8	0	0	1	Fam117b	35250	in gene
1_s0-1_ATAC_mm10	1374	1	59962412	59962724	312	59962592	47	37.1	10	0	0	1	Fam117b	49586	in gene
1_s0-1_ATAC_mm10	1375	1	60007326	60007691	365	60007472	64	48	12	0	0	1	Ica1l	35615	in gene
1_s0-1_ATAC_mm10	1376	1	60007921	60008202	281	60008032	41	33.7778	9	0	0	1	Ica1l	35055	in gene
1_s0-1_ATAC_mm10	1377	1	60014787	60015257	470	60014976	122	77.3571	14	0	0	1	Ica1l	28111	in gene
1_s0-1_ATAC_mm10	1378	1	60035869	60036137	268	60036000	45	35.1111	9	0	0	1	Ica1l	7087	in gene
1_s0-1_ATAC_mm10	1379	1	60042424	60043497	1073	60042880	169	94.2353	34	1	1	1	Ica1l	207	in gene
1_s0-1_ATAC_mm10	1380	1	60097495	60098761	1266	60098272	326	175.45	40	1	2	2	Wdr12, Carf	228, -9	in gene, upstream
1_s0-1_ATAC_mm10	1381	1	60117900	60118100	200	60118016	33	28	6	0	0	1	Carf	19735	in gene
1_s0-1_ATAC_mm10	1382	1	60118467	60118777	310	60118624	50	38.1111	9	0	0	1	Carf	20343	in gene
1_s0-1_ATAC_mm10	1383	1	60146596	60146868	272	60146688	44	37	8	0	0	1	Carf	48407	in gene
1_s0-1_ATAC_mm10	1384	1	60180095	60181220	1125	60180448	549	247.972	36	1	1	1	Nbeal1	-151	upstream
1_s0-1_ATAC_mm10	1385	1	60213223	60213986	763	60213376	46	33.625	24	0	0	1	Nbeal1	32777	in gene
1_s0-1_ATAC_mm10	1386	1	60342875	60343984	1109	60343424	254	128.057	35	1	1	2	Nbeal1, Cyp20a1	162825, 52	downstream, in gene
1_s0-1_ATAC_mm10	1387	1	60361239	60361902	663	60361440	107	57.7143	21	0	0	1	Cyp20a1	18068	in gene
1_s0-1_ATAC_mm10	1388	1	60369305	60369850	545	60369536	396	219.647	17	0	0	1	Cyp20a1	26164	in gene
1_s0-1_ATAC_mm10	1389	1	60372401	60372627	226	60372512	59	55	7	0	0	1	Cyp20a1	29140	in gene
1_s0-1_ATAC_mm10	1390	1	60409014	60410126	1112	60409376	256	147.943	35	1	1	1	Abi2	-243	upstream
1_s0-1_ATAC_mm10	1391	1	60488333	60488673	340	60488496	44	36.2727	11	0	0	2	Abi2, Raph1	78877, 78269	downstream, in gene
1_s0-1_ATAC_mm10	1392	1	60539362	60539711	349	60539520	56	41.5	10	0	0	1	Raph1	27245	in gene
1_s0-1_ATAC_mm10	1393	1	60566133	60567488	1355	60566688	164	114.674	43	1	1	1	Raph1	77	in gene
1_s0-1_ATAC_mm10	1394	1	60575067	60575404	337	60575216	51	40.5455	11	0	0	1	Raph1	-8451	upstream
1_s0-1_ATAC_mm10	1395	1	60593712	60593970	258	60593824	45	37.125	8	0	0	1	Gm11578	3384	in gene
1_s0-1_ATAC_mm10	1396	1	60626161	60626510	349	60626336	48	35.5455	11	0	0	0
1_s0-1_ATAC_mm10	1397	1	60753901	60754512	611	60754176	112	65.1053	19	0	0	1	Cd28	7788	in gene
1_s0-1_ATAC_mm10	1398	1	60780536	60780981	445	60780736	121	79.5714	14	0	1	2	Cd28, Gm11579	34348, 1098	downstream, in gene
1_s0-1_ATAC_mm10	1399	1	60822869	60823400	531	60823168	116	75.0588	17	0	0	0
1_s0-1_ATAC_mm10	1400	1	60853172	60853939	767	60853632	433	213.458	24	0	0	0
1_s0-1_ATAC_mm10	1401	1	60863074	60863399	325	60863248	30	26.6	10	0	0	0
1_s0-1_ATAC_mm10	1402	1	60920442	60921845	1403	60921104	92	66.4318	44	0	0	1	Ctla4	12079	downstream
1_s0-1_ATAC_mm10	1403	1	60946028	60946314	286	60946176	48	36.6667	9	0	0	0
1_s0-1_ATAC_mm10	1404	1	60962133	60962524	391	60962240	45	31	12	0	0	0
1_s0-1_ATAC_mm10	1405	1	61061854	61062153	299	61062000	55	40.5	10	0	0	0
1_s0-1_ATAC_mm10	1406	1	61140669	61141083	414	61140864	76	58.9231	13	0	0	0
1_s0-1_ATAC_mm10	1407	1	61181160	61181447	287	61181248	45	36.5556	9	0	0	0
1_s0-1_ATAC_mm10	1408	1	61185900	61186215	315	61186032	37	31.2	10	0	0	0
1_s0-1_ATAC_mm10	1409	1	61203162	61203486	324	61203328	52	42.4	10	0	0	0
1_s0-1_ATAC_mm10	1410	1	61301703	61301965	262	61301856	42	36.375	8	0	0	0
1_s0-1_ATAC_mm10	1411	1	61310127	61310525	398	61310288	66	51.5833	12	0	0	0
1_s0-1_ATAC_mm10	1412	1	61311593	61311887	294	61311744	47	36.8889	9	0	0	0
1_s0-1_ATAC_mm10	1413	1	61378426	61379003	577	61378528	57	45.0556	18	0	1	1	9530026F06Rik	96	in gene
1_s0-1_ATAC_mm10	1414	1	61397818	61398024	206	61397952	33	29.5714	7	0	0	1	9530026F06Rik	19520	downstream
1_s0-1_ATAC_mm10	1415	1	61419425	61420122	697	61419872	63	46.0476	21	0	0	0
1_s0-1_ATAC_mm10	1416	1	61426227	61426760	533	61426544	112	71.3529	17	0	0	0
1_s0-1_ATAC_mm10	1417	1	61528931	61529364	433	61529120	68	49	13	0	0	0
1_s0-1_ATAC_mm10	1418	1	61638487	61640100	1613	61638720	102	59.5098	51	1	1	1	Pard3b	-104	upstream
1_s0-1_ATAC_mm10	1419	1	61693523	61693923	400	61693696	114	72.1538	13	0	0	1	Pard3b	54872	in gene
1_s0-1_ATAC_mm10	1420	1	61783163	61783371	208	61783232	38	31.1429	7	0	0	1	Pard3b	144408	in gene
1_s0-1_ATAC_mm10	1421	1	61890634	61891134	500	61890848	168	105.467	15	0	0	1	Pard3b	252024	in gene
1_s0-1_ATAC_mm10	1422	1	61961613	61961879	266	61961760	31	26.375	8	0	0	1	Pard3b	322936	in gene
1_s0-1_ATAC_mm10	1423	1	62175570	62175797	227	62175664	35	32	7	0	0	1	Pard3b	536840	in gene
1_s0-1_ATAC_mm10	1424	1	62281889	62282149	260	62281984	56	42.375	8	0	0	1	Pard3b	643160	in gene
1_s0-1_ATAC_mm10	1425	1	62435858	62436160	302	62436000	35	27.6	10	0	0	1	Pard3b	797176	in gene
1_s0-1_ATAC_mm10	1426	1	62478339	62478611	272	62478400	56	45.125	8	0	0	1	Pard3b	839576	in gene
1_s0-1_ATAC_mm10	1427	1	62656947	62657147	200	62656992	33	27.5	6	0	0	0
1_s0-1_ATAC_mm10	1428	1	62701101	62701435	334	62701248	73	59.7	10	0	1	1	Nrp2	-2069	upstream
1_s0-1_ATAC_mm10	1429	1	62703130	62703680	550	62703392	141	103.722	18	1	1	1	Nrp2	75	in gene
1_s0-1_ATAC_mm10	1430	1	62706438	62707131	693	62706752	141	105.429	21	1	0	1	Nrp2	3435	in gene
1_s0-1_ATAC_mm10	1431	1	62722490	62722962	472	62722656	108	68.0667	15	0	0	1	Nrp2	19339	in gene
1_s0-1_ATAC_mm10	1432	1	62772308	62772825	517	62772608	231	132.938	16	0	0	1	Nrp2	69291	in gene
1_s0-1_ATAC_mm10	1433	1	62773760	62774131	371	62773952	92	64.6667	12	0	0	1	Nrp2	70635	in gene
1_s0-1_ATAC_mm10	1434	1	62783507	62783840	333	62783648	39	30.9091	11	0	0	2	Nrp2, 4930487H11Rik	80331, 11084	in gene, downstream
1_s0-1_ATAC_mm10	1435	1	62794298	62794905	607	62794688	69	49.7368	19	0	1	2	Nrp2, 4930487H11Rik	91371, 44	in gene, in gene
1_s0-1_ATAC_mm10	1436	1	62795749	62796102	353	62795904	60	45.1818	11	0	1	2	Nrp2, 4930487H11Rik	92587, -1172	in gene, upstream
1_s0-1_ATAC_mm10	1437	1	62927357	62927755	398	62927552	139	89.3077	13	0	0	0
1_s0-1_ATAC_mm10	1438	1	62941934	62942553	619	62942176	209	125.632	19	0	0	0
1_s0-1_ATAC_mm10	1439	1	62984388	62984878	490	62984512	61	44.2667	15	0	0	0
1_s0-1_ATAC_mm10	1440	1	62991040	62991448	408	62991200	89	60.9231	13	0	0	0
1_s0-1_ATAC_mm10	1441	1	63058178	63058737	559	63058592	32	26.6471	17	0	0	1	Ino80d	55675	in gene
1_s0-1_ATAC_mm10	1442	1	63110612	63111112	500	63110976	93	66.8125	16	0	1	2	Ino80d, Gm11602	3291, -3495	in gene, upstream
1_s0-1_ATAC_mm10	1443	1	63112950	63113667	717	63113152	95	68.7826	23	1	2	2	Ino80d, Gm11602	1115, -1319	in gene, upstream
1_s0-1_ATAC_mm10	1444	1	63114469	63114802	333	63114640	92	74.4	10	1	2	2	Ino80d, Gm11602	-373, 169	upstream, in gene
1_s0-1_ATAC_mm10	1445	1	63131597	63132143	546	63131936	97	57.5294	17	0	0	1	Gm11602	17465	in gene
1_s0-1_ATAC_mm10	1446	1	63139625	63140503	878	63139872	71	50.5926	27	0	0	2	Gm11602, Ndufs1	25401, 36950	in gene, downstream
1_s0-1_ATAC_mm10	1447	1	63149750	63150101	351	63149888	80	57.4545	11	0	0	2	Gm11602, Ndufs1	35417, 26934	in gene, in gene
1_s0-1_ATAC_mm10	1448	1	63176362	63177493	1131	63176960	218	134.314	35	1	3	4	Ndufs1, Eef1b2, Snora41, Gpr1	-138, 129, -2063, 37249	upstream, in gene, upstream, downstream
1_s0-1_ATAC_mm10	1449	1	63185470	63185833	363	63185632	97	66	12	0	0	4	Ndufs1, Eef1b2, Snora41, Gpr1	-8810, 8801, 6609, 28577	upstream, downstream, downstream, in gene
1_s0-1_ATAC_mm10	1450	1	63199923	63200694	771	63200256	71	58.25	24	0	0	1	Gpr1	13953	in gene
1_s0-1_ATAC_mm10	1451	1	63214033	63214248	215	63214080	36	30.2857	7	0	1	1	Gpr1	129	in gene
1_s0-1_ATAC_mm10	1452	1	63247016	63247494	478	63247200	101	69.6	15	0	0	0
1_s0-1_ATAC_mm10	1453	1	63247972	63248725	753	63248256	73	56.3043	23	1	0	0
1_s0-1_ATAC_mm10	1454	1	63261134	63261532	398	63261344	50	39.1667	12	0	0	0
1_s0-1_ATAC_mm10	1455	1	63266185	63266514	329	63266304	80	58.2	10	0	1	1	Zdbf2	-6965	upstream
1_s0-1_ATAC_mm10	1456	1	63272687	63272887	200	63272704	45	40	6	1	1	1	Zdbf2	-565	upstream
1_s0-1_ATAC_mm10	1457	1	63272992	63273841	849	63273184	93	66.3704	27	1	1	1	Zdbf2	-85	upstream
1_s0-1_ATAC_mm10	1458	1	63309604	63309977	373	63309792	46	38	11	0	0	1	Zdbf2	36523	in gene
1_s0-1_ATAC_mm10	1459	1	63323605	63323974	369	63323744	65	47.8333	12	0	0	1	Zdbf2	50475	downstream
1_s0-1_ATAC_mm10	1460	1	63364764	63365397	633	63364928	34	30	20	1	0	0
1_s0-1_ATAC_mm10	1461	1	63445305	63446533	1228	63445888	140	66.3077	39	1	1	1	Adam23	-16	upstream
1_s0-1_ATAC_mm10	1462	1	63545482	63545763	281	63545664	32	27.8889	9	0	0	1	Adam23	99760	in gene
1_s0-1_ATAC_mm10	1463	1	63614334	63614911	577	63614672	90	60.3333	18	0	0	1	Dytn	72255	downstream
1_s0-1_ATAC_mm10	1464	1	63658089	63658426	337	63658304	39	32.3	10	0	0	1	Dytn	28623	in gene
1_s0-1_ATAC_mm10	1465	1	63659653	63659973	320	63659776	50	36.2	10	0	0	1	Dytn	27151	in gene
1_s0-1_ATAC_mm10	1466	1	63664494	63664791	297	63664608	45	34.4444	9	0	0	1	Dytn	22319	in gene
1_s0-1_ATAC_mm10	1467	1	63700902	63701409	507	63701120	424	240.812	16	0	0	1	Mdh1b	29198	in gene
1_s0-1_ATAC_mm10	1468	1	63730254	63730883	629	63730624	110	63.55	20	0	2	2	Mdh1b, Fastkd2	-306, -1	upstream, upstream
1_s0-1_ATAC_mm10	1469	1	63918856	63919109	253	63919008	42	32.625	8	0	0	0
1_s0-1_ATAC_mm10	1470	1	63994335	63994666	331	63994464	46	32.2727	11	0	0	0
1_s0-1_ATAC_mm10	1471	1	64011847	64012112	265	64011984	48	41.125	8	0	0	0
1_s0-1_ATAC_mm10	1472	1	64019328	64019550	222	64019360	32	27.1429	7	0	0	0
1_s0-1_ATAC_mm10	1473	1	64066886	64067242	356	64067008	95	69.8182	11	0	0	1	Klf7	54381	in gene
1_s0-1_ATAC_mm10	1474	1	64088248	64088595	347	64088416	59	44.4545	11	0	0	1	Klf7	32973	in gene
1_s0-1_ATAC_mm10	1475	1	64119312	64119565	253	64119456	135	119.25	8	0	1	1	Klf7	1933	in gene
1_s0-1_ATAC_mm10	1476	1	64121506	64122546	1040	64121760	770	345.25	32	1	1	1	Klf7	-371	upstream
1_s0-1_ATAC_mm10	1477	1	64138521	64139205	684	64138880	54	43.4545	22	0	0	0
1_s0-1_ATAC_mm10	1478	1	64146125	64146380	255	64146240	55	44	8	0	0	0
1_s0-1_ATAC_mm10	1479	1	64224276	64224499	223	64224416	35	31.7143	7	0	0	0
1_s0-1_ATAC_mm10	1480	1	64255863	64256063	200	64255984	29	28	6	0	0	0
1_s0-1_ATAC_mm10	1481	1	64289020	64289729	709	64289312	103	63.913	23	0	0	0
1_s0-1_ATAC_mm10	1482	1	64305549	64305840	291	64305675	37	33.3333	9	0	0	0
1_s0-1_ATAC_mm10	1483	1	64308191	64308721	530	64308544	39	28.1765	17	0	0	0
1_s0-1_ATAC_mm10	1484	1	64323096	64323362	266	64323216	52	44.5556	9	0	0	0
1_s0-1_ATAC_mm10	1485	1	64336997	64337314	317	64337056	47	37.8	10	0	0	0
1_s0-1_ATAC_mm10	1486	1	64440657	64440865	208	64440800	48	42.2857	7	0	0	0
1_s0-1_ATAC_mm10	1487	1	64441059	64441935	876	64441696	164	80.1111	27	0	0	0
1_s0-1_ATAC_mm10	1488	1	64532054	64533168	1114	64532800	376	172.971	35	1	1	1	Creb1	-4	upstream
1_s0-1_ATAC_mm10	1489	1	64552953	64553380	427	64553152	122	75.9286	14	0	0	1	Creb1	20348	in gene
1_s0-1_ATAC_mm10	1490	1	64616766	64617934	1168	64617120	151	91	37	1	1	1	Mettl21a	48	in gene
1_s0-1_ATAC_mm10	1491	1	64654224	64654607	383	64654400	61	47.4167	12	0	0	0
1_s0-1_ATAC_mm10	1492	1	64673665	64674406	741	64674080	113	58.087	23	0	0	1	2810408I11Rik	16579	downstream
1_s0-1_ATAC_mm10	1493	1	64690396	64691053	657	64690720	703	366	21	1	2	2	2810408I11Rik, Ccnyl1	-61, -625	upstream, upstream
1_s0-1_ATAC_mm10	1494	1	64691330	64691664	334	64691520	95	82	10	1	2	2	2810408I11Rik, Ccnyl1	-861, 175	upstream, in gene
1_s0-1_ATAC_mm10	1495	1	64723781	64724040	259	64723872	49	41	8	0	0	2	Ccnyl1, Fzd5	32527, 13878	in gene, downstream
1_s0-1_ATAC_mm10	1496	1	64727270	64727496	226	64727424	36	32.5714	7	0	0	2	Ccnyl1, Fzd5	36079, 10326	downstream, downstream
1_s0-1_ATAC_mm10	1497	1	64736051	64736516	465	64736320	114	89.8	15	1	1	1	Fzd5	1430	in gene
1_s0-1_ATAC_mm10	1498	1	64737348	64738174	826	64737920	274	139.12	25	1	1	1	Fzd5	-170	upstream
1_s0-1_ATAC_mm10	1499	1	64753099	64753642	543	64753312	66	46.1765	17	0	0	0
1_s0-1_ATAC_mm10	1500	1	64897453	64898054	601	64897632	69	51.2632	19	0	0	1	Plekhm3	59192	in gene
1_s0-1_ATAC_mm10	1501	1	64941897	64942358	461	64942144	99	69.6429	14	0	0	1	Plekhm3	14680	in gene
1_s0-1_ATAC_mm10	1502	1	64942574	64942913	339	64942720	56	42.9091	11	0	0	1	Plekhm3	14104	in gene
1_s0-1_ATAC_mm10	1503	1	64956442	64957201	759	64956736	174	96.4167	24	1	1	1	Plekhm3	88	in gene
1_s0-1_ATAC_mm10	1504	1	64994380	64994678	298	64994528	30	25.6667	9	1	0	0
1_s0-1_ATAC_mm10	1505	1	65007950	65008341	391	65008128	67	48.8333	12	0	0	1	Akr1cl	24620	downstream
1_s0-1_ATAC_mm10	1506	1	65010220	65010596	376	65010400	75	51.5833	12	0	0	1	Akr1cl	22348	downstream
1_s0-1_ATAC_mm10	1507	1	65048758	65049019	261	65048880	52	44.25	8	0	1	1	Cryge	2283	in gene
1_s0-1_ATAC_mm10	1508	1	65050921	65051152	231	65051040	52	45.4286	7	0	1	1	Cryge	123	in gene
1_s0-1_ATAC_mm10	1509	1	65062977	65063441	464	65063328	36	29	14	0	1	2	Crygd, Crygc	112, 10193	in gene, downstream
1_s0-1_ATAC_mm10	1510	1	65073363	65073571	208	65073520	32	29	7	0	1	3	Crygd, Crygc, Crygb	-10080, 1, 8747	upstream, in gene, downstream
1_s0-1_ATAC_mm10	1511	1	65100391	65100897	506	65100576	39	29.1875	16	0	1	2	Cryga, D630023F18Rik	2787, 22617	in gene, downstream
1_s0-1_ATAC_mm10	1512	1	65102924	65103370	446	65103184	52	40.9286	14	0	1	2	Cryga, D630023F18Rik	179, 20009	in gene, downstream
1_s0-1_ATAC_mm10	1513	1	65109761	65110216	455	65109984	67	50.1429	14	0	1	2	Cryga, D630023F18Rik	-6621, 13209	upstream, in gene
1_s0-1_ATAC_mm10	1514	1	65178168	65179555	1387	65178432	282	173.5	44	1	1	2	Idh1, Pikfyve	8047, -8253	in gene, upstream
1_s0-1_ATAC_mm10	1515	1	65186134	65187048	914	65186624	410	210.586	29	1	2	2	Idh1, Pikfyve	-145, -61	upstream, upstream
1_s0-1_ATAC_mm10	1516	1	65311152	65311842	690	65311584	85	53.9091	22	0	1	1	Pth2r	327	in gene
1_s0-1_ATAC_mm10	1517	1	65329620	65330047	427	65329792	175	108.846	13	0	0	1	Pth2r	18535	in gene
1_s0-1_ATAC_mm10	1518	1	65363990	65364474	484	65364192	71	50.0667	15	0	0	1	Pth2r	52935	in gene
1_s0-1_ATAC_mm10	1519	1	65388324	65388756	432	65388512	108	74.5385	13	0	0	1	Pth2r	77255	in gene
1_s0-1_ATAC_mm10	1520	1	65406599	65407123	524	65406912	161	96.875	16	0	0	0
1_s0-1_ATAC_mm10	1521	1	65408010	65408390	380	65408160	146	99.3333	12	0	0	0
1_s0-1_ATAC_mm10	1522	1	65681956	65682343	387	65682144	65	47.4167	12	0	0	0
1_s0-1_ATAC_mm10	1523	1	65794610	65795081	471	65794816	71	51.8667	15	0	0	0
1_s0-1_ATAC_mm10	1524	1	65926527	65926834	307	65926640	42	35.3	10	0	1	1	Crygf	118	in gene
1_s0-1_ATAC_mm10	1525	1	66125224	66125552	328	66125376	72	50.9	10	0	0	0
1_s0-1_ATAC_mm10	1526	1	66174971	66175751	780	66175504	93	66.28	25	1	1	1	Map2	175	in gene
1_s0-1_ATAC_mm10	1527	1	66467770	66468612	842	66468096	112	67.6667	27	1	1	1	Unc80	-351	upstream
1_s0-1_ATAC_mm10	1528	1	66606432	66606849	417	66606752	48	35.0714	14	0	0	1	Unc80	138305	in gene
1_s0-1_ATAC_mm10	1529	1	66677950	66678335	385	66678112	63	44.25	12	0	0	1	Unc80	209665	in gene
1_s0-1_ATAC_mm10	1530	1	66700597	66701472	875	66700896	324	170.536	28	1	1	2	Unc80, Rpe	232449, 3	downstream, in gene
1_s0-1_ATAC_mm10	1531	1	66780955	66781209	254	66781056	40	35.375	8	0	0	1	Kansl1l	36539	in gene
1_s0-1_ATAC_mm10	1532	1	66816528	66818193	1665	66817920	150	86.4615	52	1	1	1	Kansl1l	-325	upstream
1_s0-1_ATAC_mm10	1533	1	66824189	66824884	695	66824512	110	60.1818	22	0	1	2	Kansl1l, Acadl	-6917, 38755	upstream, downstream
1_s0-1_ATAC_mm10	1534	1	66847556	66847858	302	66847648	50	38.6667	9	0	0	1	Acadl	15619	in gene
1_s0-1_ATAC_mm10	1535	1	66862756	66863541	785	66863152	77	56.6667	24	1	1	1	Acadl	115	in gene
1_s0-1_ATAC_mm10	1536	1	66960904	66961322	418	66961056	100	67.9231	13	0	0	0
1_s0-1_ATAC_mm10	1537	1	66987631	66988587	956	66987744	41	32.6	30	0	0	0
1_s0-1_ATAC_mm10	1538	1	67038496	67039103	607	67038880	169	94.6842	19	1	1	1	Lancl1	-8	upstream
1_s0-1_ATAC_mm10	1539	1	67059112	67059637	525	67059424	145	97.5	16	0	0	0
1_s0-1_ATAC_mm10	1540	1	67061499	67061817	318	67061664	76	57.7	10	0	0	0
1_s0-1_ATAC_mm10	1541	1	67130002	67130236	234	67130080	39	33.5714	7	0	0	1	Cps1	7014	in gene
1_s0-1_ATAC_mm10	1542	1	67397769	67398501	732	67397984	243	131.522	23	0	0	0
1_s0-1_ATAC_mm10	1543	1	67404941	67405587	646	67405376	129	71.15	20	0	0	0
1_s0-1_ATAC_mm10	1544	1	67436167	67436484	317	67436288	37	31.4	10	0	0	0
1_s0-1_ATAC_mm10	1545	1	67441992	67442353	361	67442208	48	40	11	0	0	0
1_s0-1_ATAC_mm10	1546	1	67457835	67458077	242	67457952	47	39.2857	7	0	0	0
1_s0-1_ATAC_mm10	1547	1	67545883	67546096	213	67545952	40	35.5714	7	0	0	0
1_s0-1_ATAC_mm10	1548	1	67706984	67707559	575	67707168	58	42.0556	18	0	0	0
1_s0-1_ATAC_mm10	1549	1	67800964	67801253	289	67801088	61	49.2222	9	0	0	0
1_s0-1_ATAC_mm10	1550	1	68039924	68040349	425	68040128	39	32.8462	13	0	0	1	Erbb4	1067931	in gene
1_s0-1_ATAC_mm10	1551	1	68047197	68047437	240	68047312	38	33.375	8	0	0	1	Erbb4	1060747	in gene
1_s0-1_ATAC_mm10	1552	1	68204073	68204332	259	68204192	53	40.75	8	0	0	1	Erbb4	903867	in gene
1_s0-1_ATAC_mm10	1553	1	68385740	68386188	448	68385952	159	98.1429	14	0	0	1	Erbb4	722107	in gene
1_s0-1_ATAC_mm10	1554	1	68558580	68558940	360	68558752	74	54.3636	11	0	0	1	Erbb4	549307	in gene
1_s0-1_ATAC_mm10	1555	1	68961612	68961850	238	68961696	33	29.7143	7	0	0	1	Erbb4	146363	in gene
1_s0-1_ATAC_mm10	1556	1	69031797	69032068	271	69031936	57	40.1111	9	0	0	1	Erbb4	76123	in gene
1_s0-1_ATAC_mm10	1557	1	69106966	69107214	248	69107104	61	52	8	1	1	1	Erbb4	955	in gene
1_s0-1_ATAC_mm10	1558	1	69108423	69108802	379	69108608	135	94.5	12	0	1	1	Erbb4	-549	upstream
1_s0-1_ATAC_mm10	1559	1	69153637	69154116	479	69154048	31	26.7333	15	0	0	0
1_s0-1_ATAC_mm10	1560	1	69220832	69221340	508	69220992	137	81.25	16	0	0	0
1_s0-1_ATAC_mm10	1561	1	69241943	69242172	229	69242032	36	32.8571	7	0	0	0
1_s0-1_ATAC_mm10	1562	1	69376869	69378516	1647	69377120	249	122.078	51	2	1	1	Pced1c-ps	-178	upstream
1_s0-1_ATAC_mm10	1563	1	69405651	69405874	223	69405824	35	31	7	0	0	0
1_s0-1_ATAC_mm10	1564	1	69437653	69437998	345	69437840	59	44.9091	11	0	0	0
1_s0-1_ATAC_mm10	1565	1	69459928	69460380	452	69460096	148	96.5	14	0	0	0
1_s0-1_ATAC_mm10	1566	1	69486294	69486545	251	69486336	41	36.75	8	0	0	0
1_s0-1_ATAC_mm10	1567	1	69492889	69493261	372	69493088	34	28.6667	12	0	0	0
1_s0-1_ATAC_mm10	1568	1	69608112	69608550	438	69608272	43	34.1429	14	0	0	1	Ikzf2	77688	in gene
1_s0-1_ATAC_mm10	1569	1	69687002	69688037	1035	69687232	110	71.1212	33	0	1	1	Ikzf2	-1272	upstream
1_s0-1_ATAC_mm10	1570	1	69731787	69732050	263	69731872	32	27.625	8	0	0	0
1_s0-1_ATAC_mm10	1571	1	69759671	69759921	250	69759776	42	35.375	8	0	0	0
1_s0-1_ATAC_mm10	1572	1	69826747	69827214	467	69826912	90	62.4667	15	1	1	1	Spag16	-76	upstream
1_s0-1_ATAC_mm10	1573	1	69829055	69829546	491	69829280	100	68.125	16	0	1	1	Spag16	2292	in gene
1_s0-1_ATAC_mm10	1574	1	69848116	69848812	696	69848288	51	37.6818	22	0	0	1	Spag16	21300	in gene
1_s0-1_ATAC_mm10	1575	1	69953073	69953360	287	69953152	44	35.2222	9	0	0	1	Spag16	126164	in gene
1_s0-1_ATAC_mm10	1576	1	70060946	70061649	703	70061280	76	49.3636	22	0	0	1	Spag16	234292	in gene
1_s0-1_ATAC_mm10	1577	1	70123129	70123370	241	70123296	41	34.5	8	0	0	1	Spag16	296308	in gene
1_s0-1_ATAC_mm10	1578	1	70182063	70182304	241	70182208	35	29.875	8	0	0	1	Spag16	355220	in gene
1_s0-1_ATAC_mm10	1579	1	70249214	70249469	255	70249312	42	34.375	8	0	0	1	Spag16	422324	in gene
1_s0-1_ATAC_mm10	1580	1	70332623	70332840	217	70332672	36	30.1429	7	0	0	1	Spag16	505684	in gene
1_s0-1_ATAC_mm10	1581	1	70477772	70478009	237	70477856	37	31.2857	7	0	0	1	Spag16	650868	in gene
1_s0-1_ATAC_mm10	1582	1	70725554	70726098	544	70725824	139	80.5294	17	0	1	2	Spag16, Vwc2l	898836, 109	downstream, in gene
1_s0-1_ATAC_mm10	1583	1	70839610	70840052	442	70839840	153	95.2143	14	0	0	1	Vwc2l	114125	in gene
1_s0-1_ATAC_mm10	1584	1	71102482	71103363	881	71103040	460	219.357	28	1	1	1	Bard1	-68	upstream
1_s0-1_ATAC_mm10	1585	1	71157809	71158150	341	71157952	57	41.9091	11	0	0	0
1_s0-1_ATAC_mm10	1586	1	71327454	71327806	352	71327632	40	31.6364	11	0	0	1	Abca12	87278	in gene
1_s0-1_ATAC_mm10	1587	1	71419727	71419981	254	71419840	35	30.125	8	0	1	1	Abca12	-4930	upstream
1_s0-1_ATAC_mm10	1588	1	71467951	71468581	630	71468128	76	53.6	20	0	0	0
1_s0-1_ATAC_mm10	1589	1	71507265	71507723	458	71507520	178	109.071	14	0	0	0
1_s0-1_ATAC_mm10	1590	1	71547388	71547869	481	71547648	37	31.3333	15	0	0	1	Atic	-9508	upstream
1_s0-1_ATAC_mm10	1591	1	71556794	71557568	774	71557088	526	235.28	25	1	1	1	Atic	-68	upstream
1_s0-1_ATAC_mm10	1592	1	71635221	71635674	453	71635296	39	33.4286	14	0	0	1	Fn1	17875	in gene
1_s0-1_ATAC_mm10	1593	1	71652582	71653534	952	71653184	311	197.517	29	1	2	2	Fn1, Apol7d	-13, -151	upstream, upstream
1_s0-1_ATAC_mm10	1594	1	71723988	71724970	982	71724576	71	46.5161	31	0	0	0
1_s0-1_ATAC_mm10	1595	1	71746529	71746967	438	71746720	159	105.231	13	0	0	0
1_s0-1_ATAC_mm10	1596	1	71776788	71777025	237	71776864	49	40.5	8	0	0	0
1_s0-1_ATAC_mm10	1597	1	71778258	71778663	405	71778432	92	64.3077	13	0	0	0
1_s0-1_ATAC_mm10	1598	1	71812171	71812803	632	71812448	611	314.85	20	0	0	0
1_s0-1_ATAC_mm10	1599	1	71865154	71865782	628	71865568	88	57.5789	19	0	0	0
1_s0-1_ATAC_mm10	1600	1	71877442	71877789	347	71877600	46	35.5	10	0	0	0
1_s0-1_ATAC_mm10	1601	1	71953275	71953780	505	71953472	69	46.25	16	0	0	1	4933417E11Rik	51723	downstream
1_s0-1_ATAC_mm10	1602	1	72025014	72025489	475	72025248	173	104.267	15	0	0	0
1_s0-1_ATAC_mm10	1603	1	72051388	72051679	291	72051488	38	32.4444	9	0	0	0
1_s0-1_ATAC_mm10	1604	1	72065366	72065668	302	72065440	32	26.9	10	0	0	0
1_s0-1_ATAC_mm10	1605	1	72087884	72088229	345	72088000	75	54.2727	11	0	0	0
1_s0-1_ATAC_mm10	1606	1	72121789	72122281	492	72121920	50	38.5	16	0	0	0
1_s0-1_ATAC_mm10	1607	1	72123617	72124008	391	72123808	79	56.9167	12	0	0	0
1_s0-1_ATAC_mm10	1608	1	72211620	72212526	906	72212320	86	56.7857	28	1	1	1	Mreg	-13	upstream
1_s0-1_ATAC_mm10	1609	1	72225716	72226977	1261	72226400	785	349.65	40	1	0	0
1_s0-1_ATAC_mm10	1610	1	72236239	72237446	1207	72236544	289	150.711	38	1	0	0
1_s0-1_ATAC_mm10	1611	1	72243680	72244696	1016	72244064	421	281.125	32	1	0	0
1_s0-1_ATAC_mm10	1612	1	72254628	72255838	1210	72255168	556	316.432	37	1	0	1	Pecr	29146	downstream
1_s0-1_ATAC_mm10	1613	1	72273330	72273551	221	72273440	33	29.2857	7	0	0	1	Pecr	10874	in gene
1_s0-1_ATAC_mm10	1614	1	72283905	72284620	715	72284256	522	259.273	22	0	2	2	Pecr, Tmem169	58, -117	in gene, upstream
1_s0-1_ATAC_mm10	1615	1	72297797	72298136	339	72297968	31	28.1	10	0	0	2	Tmem169, Xrcc5	13595, -9453	in gene, upstream
1_s0-1_ATAC_mm10	1616	1	72307222	72307805	583	72307456	172	100.111	18	0	1	2	Tmem169, Xrcc5	23083, 35	downstream, in gene
1_s0-1_ATAC_mm10	1617	1	72310450	72310745	295	72310624	57	48.1111	9	0	0	2	Tmem169, Xrcc5	26251, 3203	downstream, in gene
1_s0-1_ATAC_mm10	1618	1	72523533	72524406	873	72523712	95	62.7407	27	0	0	1	44624	12852	in gene
1_s0-1_ATAC_mm10	1619	1	72536756	72537558	802	72537136	169	98.96	25	1	1	1	44624	-572	upstream
1_s0-1_ATAC_mm10	1620	1	72550780	72551030	250	72550848	39	33	8	0	0	0
1_s0-1_ATAC_mm10	1621	1	72566583	72567510	927	72567136	62	48.6552	29	0	0	0
1_s0-1_ATAC_mm10	1622	1	72577348	72577771	423	72577504	48	41.3846	13	0	1	1	Smarcal1	-5747	upstream
1_s0-1_ATAC_mm10	1623	1	72582931	72583699	768	72583168	513	243.875	24	0	1	1	Smarcal1	-83	upstream
1_s0-1_ATAC_mm10	1624	1	72605542	72605779	237	72605696	48	42.4286	7	0	0	1	Smarcal1	22445	in gene
1_s0-1_ATAC_mm10	1625	1	72640662	72641397	735	72641152	98	65	23	1	0	2	Smarcal1, Ankar	57901, 59412	downstream, downstream
1_s0-1_ATAC_mm10	1626	1	72700411	72701026	615	72700736	68	45.05	20	0	1	1	Ankar	-172	upstream
1_s0-1_ATAC_mm10	1627	1	72710981	72711743	762	72711296	158	102.87	23	1	1	1	Rpl37a	36	in gene
1_s0-1_ATAC_mm10	1628	1	72717099	72717317	218	72717184	45	40	7	0	0	1	Rpl37a	5924	downstream
1_s0-1_ATAC_mm10	1629	1	72718919	72719218	299	72719040	56	47	9	0	0	1	Rpl37a	7780	downstream
1_s0-1_ATAC_mm10	1630	1	72764565	72764969	404	72764768	60	45.3077	13	0	0	0
1_s0-1_ATAC_mm10	1631	1	72814492	72815016	524	72814816	58	41.9412	17	0	0	1	Igfbp2	-9664	upstream
1_s0-1_ATAC_mm10	1632	1	72823768	72824307	539	72824096	153	108.118	17	0	1	1	Igfbp2	-384	upstream
1_s0-1_ATAC_mm10	1633	1	72824393	72825089	696	72824640	168	99.6364	22	1	1	1	Igfbp2	160	in gene
1_s0-1_ATAC_mm10	1634	1	72825322	72825567	245	72825440	63	59.1429	7	1	1	1	Igfbp2	960	in gene
1_s0-1_ATAC_mm10	1635	1	72854870	72855263	393	72855072	104	74.25	12	0	0	2	Igfbp2, Igfbp5	30592, 19793	downstream, downstream
1_s0-1_ATAC_mm10	1636	1	72870202	72870567	365	72870368	136	98.8333	12	0	0	1	Igfbp5	4497	in gene
1_s0-1_ATAC_mm10	1637	1	72871022	72871321	299	72871168	107	83.5556	9	0	0	1	Igfbp5	3697	in gene
1_s0-1_ATAC_mm10	1638	1	72872571	72872802	231	72872688	79	65.875	8	0	1	1	Igfbp5	2177	in gene
1_s0-1_ATAC_mm10	1639	1	72880126	72880330	204	72880208	32	30.7143	7	0	1	1	Igfbp5	-5343	upstream
1_s0-1_ATAC_mm10	1640	1	72936099	72936897	798	72936480	151	79.84	25	0	0	0
1_s0-1_ATAC_mm10	1641	1	72944884	72945191	307	72945056	43	35.3	10	0	0	0
1_s0-1_ATAC_mm10	1642	1	72952966	72953440	474	72953168	66	46.5333	15	0	0	0
1_s0-1_ATAC_mm10	1643	1	73036502	73037029	527	73036736	107	68.8235	17	0	0	0
1_s0-1_ATAC_mm10	1644	1	73051909	73052560	651	73052064	47	34.4	20	0	0	0
1_s0-1_ATAC_mm10	1645	1	73525421	73525804	383	73525600	49	38.1667	12	0	0	0
1_s0-1_ATAC_mm10	1646	1	73622137	73622371	234	73622208	40	31	8	0	0	1	6030407O03Rik	242258	in gene
1_s0-1_ATAC_mm10	1647	1	73630371	73630585	214	73630464	39	33.6667	6	0	0	1	6030407O03Rik	234002	in gene
1_s0-1_ATAC_mm10	1648	1	73644162	73644733	571	73644256	46	32.4706	17	0	0	1	6030407O03Rik	220210	in gene
1_s0-1_ATAC_mm10	1649	1	73664680	73664887	207	73664816	36	34.1667	6	0	0	1	6030407O03Rik	199650	in gene
1_s0-1_ATAC_mm10	1650	1	73791813	73792146	333	73791936	58	43.4	10	0	0	1	6030407O03Rik	72530	in gene
1_s0-1_ATAC_mm10	1651	1	73826338	73826666	328	73826528	86	64.8	10	0	0	1	6030407O03Rik	37938	in gene
1_s0-1_ATAC_mm10	1652	1	73828429	73828741	312	73828544	79	58.7	10	0	0	1	6030407O03Rik	35922	in gene
1_s0-1_ATAC_mm10	1653	1	73862724	73863223	499	73862944	83	58	15	0	1	1	6030407O03Rik	1522	in gene
1_s0-1_ATAC_mm10	1654	1	73901467	73901992	525	73901632	70	51	17	0	0	1	Tns1	222815	downstream
1_s0-1_ATAC_mm10	1655	1	73902411	73902761	350	73902560	45	37.0909	11	0	0	1	Tns1	221887	downstream
1_s0-1_ATAC_mm10	1656	1	73907114	73907521	407	73907248	50	41.0769	13	1	0	1	Tns1	217199	downstream
1_s0-1_ATAC_mm10	1657	1	73914022	73914308	286	73914208	40	32	9	0	0	1	Tns1	210239	in gene
1_s0-1_ATAC_mm10	1658	1	73996041	73996501	460	73996256	95	66.5	14	0	0	1	Tns1	128191	in gene
1_s0-1_ATAC_mm10	1659	1	74036611	74037373	762	74037088	94	68.3478	23	1	0	1	Tns1	87359	in gene
1_s0-1_ATAC_mm10	1660	1	74065449	74066010	561	74065760	148	87.1176	17	0	0	1	Tns1	58687	in gene
1_s0-1_ATAC_mm10	1661	1	74077405	74077665	260	74077504	54	40.1111	9	0	0	1	Tns1	46943	in gene
1_s0-1_ATAC_mm10	1662	1	74082812	74083203	391	74082976	71	47.8462	13	0	0	1	Tns1	41471	in gene
1_s0-1_ATAC_mm10	1663	1	74098354	74098935	581	74098752	50	39.3889	18	1	0	1	Tns1	25695	in gene
1_s0-1_ATAC_mm10	1664	1	74124189	74124432	243	74124320	45	39.75	8	1	2	2	Tns1, Rufy4	127, -1221	in gene, upstream
1_s0-1_ATAC_mm10	1665	1	74124859	74125110	251	74124928	42	36.125	8	1	2	2	Tns1, Rufy4	-481, -613	upstream, upstream
1_s0-1_ATAC_mm10	1666	1	74141476	74141676	200	74141568	36	30.3333	6	0	0	1	Rufy4	16027	in gene
1_s0-1_ATAC_mm10	1667	1	74141824	74142227	403	74142016	72	48.6923	13	0	0	1	Rufy4	16475	in gene
1_s0-1_ATAC_mm10	1668	1	74175722	74176206	484	74175936	213	135.2	15	0	0	0
1_s0-1_ATAC_mm10	1669	1	74192002	74192386	384	74192192	51	38.25	12	0	1	1	Cxcr1	2439	in gene
1_s0-1_ATAC_mm10	1670	1	74206039	74207111	1072	74206848	83	55	34	0	1	1	Mir1928	-228	upstream
1_s0-1_ATAC_mm10	1671	1	74236128	74237262	1134	74236480	219	96.8889	36	1	1	1	Arpc2	-70	upstream
1_s0-1_ATAC_mm10	1672	1	74244119	74244341	222	74244128	29	25.8571	7	0	0	1	Arpc2	7578	in gene
1_s0-1_ATAC_mm10	1673	1	74258753	74259143	390	74258944	63	48.3333	12	0	0	1	Arpc2	22394	in gene
1_s0-1_ATAC_mm10	1674	1	74271793	74272576	783	74272256	124	89.48	25	0	1	3	Arpc2, Gpbar1, Aamp	35706, -6344, 12482	downstream, upstream, downstream
1_s0-1_ATAC_mm10	1675	1	74284455	74285435	980	74284832	915	412.533	30	1	2	4	Gpbar1, Aamp, Pnkd, Tmbim1	6232, -94, -202, 19504	downstream, upstream, upstream, downstream
1_s0-1_ATAC_mm10	1676	1	74303578	74304447	869	74304128	122	85.2963	27	1	1	3	Pnkd, Tmbim1, LOC101055811	19094, 208, 8536	in gene, in gene, downstream
1_s0-1_ATAC_mm10	1677	1	74332187	74332852	665	74332448	386	225.81	21	1	0	1	Pnkd	47414	in gene
1_s0-1_ATAC_mm10	1678	1	74368073	74368695	622	74368352	168	102.579	19	0	1	2	Gm216, Slc11a1	6244, -6851	in gene, upstream
1_s0-1_ATAC_mm10	1679	1	74375881	74376273	392	74376080	50	39.0833	12	0	1	2	Gm216, Slc11a1	13972, 877	downstream, in gene
1_s0-1_ATAC_mm10	1680	1	74386667	74387359	692	74387040	496	292.714	21	0	2	3	Slc11a1, Ctdsp1, Mir26b	11837, -4569, -7270	downstream, upstream, upstream
1_s0-1_ATAC_mm10	1681	1	74391409	74391690	281	74391520	173	137.111	9	1	2	3	Slc11a1, Ctdsp1, Mir26b	16317, -89, -2790	downstream, upstream, upstream
1_s0-1_ATAC_mm10	1682	1	74391906	74392322	416	74391936	91	76.9231	13	1	2	3	Slc11a1, Ctdsp1, Mir26b	16733, 327, -2374	downstream, in gene, upstream
1_s0-1_ATAC_mm10	1683	1	74397177	74398401	1224	74397504	412	175.769	39	0	0	2	Ctdsp1, Mir26b	5895, 3194	downstream, downstream
1_s0-1_ATAC_mm10	1684	1	74412075	74412538	463	74412304	199	141.643	14	0	0	1	Vil1	2920	in gene
1_s0-1_ATAC_mm10	1685	1	74415051	74415729	678	74415248	112	86.4762	21	0	0	1	Vil1	5864	in gene
1_s0-1_ATAC_mm10	1686	1	74455694	74456083	389	74455936	37	30.9167	12	0	0	1	Usp37	88350	in gene
1_s0-1_ATAC_mm10	1687	1	74505411	74506826	1415	74505824	617	260.364	44	1	1	2	Usp37, Rqcd1	38462, -236	in gene, upstream
1_s0-1_ATAC_mm10	1688	1	74542420	74542840	420	74542560	59	44.3077	13	0	2	2	Usp37, Plcd4	1726, -329	in gene, upstream
1_s0-1_ATAC_mm10	1689	1	74587413	74588527	1114	74588192	692	318.886	35	1	2	3	Zfp142, Bcs1l, Rnf25	-164, -169, 13205	upstream, upstream, downstream
1_s0-1_ATAC_mm10	1690	1	74600951	74601861	910	74601344	119	77.8966	29	1	2	3	Bcs1l, Rnf25, Stk36	12983, 53, -111	downstream, in gene, upstream
1_s0-1_ATAC_mm10	1691	1	74661354	74662152	798	74661824	127	87	25	1	1	1	Ttll4	70	in gene
1_s0-1_ATAC_mm10	1692	1	74662547	74663161	614	74662880	322	192.474	19	0	1	1	Ttll4	1126	in gene
1_s0-1_ATAC_mm10	1693	1	74713213	74713900	687	74713568	71	46.4545	22	1	1	1	Cyp27a1	-6	upstream
1_s0-1_ATAC_mm10	1694	1	74730529	74730915	386	74730720	67	47.9167	12	0	0	2	Cyp27a1, Prkag3	17146, 18235	in gene, downstream
1_s0-1_ATAC_mm10	1695	1	74743919	74744139	220	74744016	44	37.8571	7	0	0	2	Cyp27a1, Prkag3	30442, 4939	downstream, in gene
1_s0-1_ATAC_mm10	1696	1	74748522	74749377	855	74748848	55	37.2963	27	1	1	1	Prkag3	107	in gene
1_s0-1_ATAC_mm10	1697	1	74773043	74773506	463	74773280	335	196.467	15	0	1	1	Wnt6	1388	in gene
1_s0-1_ATAC_mm10	1698	1	74784190	74784641	451	74784448	84	68.2667	15	1	1	2	Wnt6, Wnt10a	12556, -7571	in gene, upstream
1_s0-1_ATAC_mm10	1699	1	74787876	74788251	375	74788032	144	103.818	11	0	1	2	Wnt6, Wnt10a	16140, -3987	downstream, upstream
1_s0-1_ATAC_mm10	1700	1	74794561	74795156	595	74794720	73	58.5	18	0	0	2	Wnt6, Wnt10a	22828, 2701	downstream, in gene
1_s0-1_ATAC_mm10	1701	1	74800513	74801127	614	74800672	57	49.6842	19	1	0	1	Wnt10a	8653	in gene
1_s0-1_ATAC_mm10	1702	1	74803076	74803479	403	74803296	72	63.5	12	1	0	1	Wnt10a	11277	in gene
1_s0-1_ATAC_mm10	1703	1	74808070	74808546	476	74808320	243	145.533	15	0	0	1	Wnt10a	16301	downstream
1_s0-1_ATAC_mm10	1704	1	74809110	74809396	286	74809248	95	72.3333	9	0	0	1	Wnt10a	17229	downstream
1_s0-1_ATAC_mm10	1705	1	74816539	74817328	789	74816928	249	147.24	25	1	0	0
1_s0-1_ATAC_mm10	1706	1	74824778	74825286	508	74825024	101	69.75	16	0	0	0
1_s0-1_ATAC_mm10	1707	1	74848481	74848707	226	74848608	29	26.2857	7	0	1	1	Cdk5r2	-6421	upstream
1_s0-1_ATAC_mm10	1708	1	74854365	74855037	672	74854784	334	182.429	21	1	1	1	Cdk5r2	-245	upstream
1_s0-1_ATAC_mm10	1709	1	74858317	74858783	466	74858560	166	118.643	14	1	0	1	Cdk5r2	3531	downstream
1_s0-1_ATAC_mm10	1710	1	74870066	74870682	616	74870368	47	34.2632	19	0	0	0
1_s0-1_ATAC_mm10	1711	1	74877196	74877552	356	74877344	96	71.5455	11	0	0	1	Fev	8064	downstream
1_s0-1_ATAC_mm10	1712	1	74880821	74881189	368	74880992	91	71.4167	12	0	0	2	Fev, Cryba2	4416, 12143	downstream, downstream
1_s0-1_ATAC_mm10	1713	1	74882352	74882651	299	74882432	58	52.6667	9	1	0	2	Fev, Cryba2	2976, 10703	in gene, downstream
1_s0-1_ATAC_mm10	1714	1	74884569	74885034	465	74884704	71	54.4667	15	1	1	2	Fev, Cryba2	704, 8431	in gene, downstream
1_s0-1_ATAC_mm10	1715	1	74891601	74891832	231	74891680	56	48.4286	7	0	2	3	Fev, Cryba2, Mir375	-6272, 1455, 9041	upstream, in gene, downstream
1_s0-1_ATAC_mm10	1716	1	74892799	74893321	522	74893120	52	40.2941	17	1	2	4	Fev, Cryba2, Mir375, Ccdc108	-7712, 15, 7601, 42479	upstream, in gene, downstream, downstream
1_s0-1_ATAC_mm10	1717	1	74893406	74893712	306	74893600	60	51.8	10	0	1	4	Fev, Cryba2, Mir375, Ccdc108	-8192, -465, 7121, 41999	upstream, upstream, downstream, downstream
1_s0-1_ATAC_mm10	1718	1	74901294	74901891	597	74901664	112	76.1053	19	0	1	3	Cryba2, Mir375, Ccdc108	-8529, -943, 33935	upstream, upstream, downstream
1_s0-1_ATAC_mm10	1719	1	74915806	74916009	203	74915904	38	32.7143	7	0	0	1	Ccdc108	19695	in gene
1_s0-1_ATAC_mm10	1720	1	74935408	74935622	214	74935520	40	33.5714	7	0	1	2	Ccdc108, Ihh	79, 16131	in gene, downstream
1_s0-1_ATAC_mm10	1721	1	74951609	74951888	279	74951712	78	64	9	1	1	1	Ihh	-61	upstream
1_s0-1_ATAC_mm10	1722	1	75034492	75035226	734	75034816	103	72.2174	23	0	0	1	Nhej1	11837	in gene
1_s0-1_ATAC_mm10	1723	1	75124295	75125391	1096	75125024	254	119	34	1	0	2	Slc23a3, Cnppd1	8866, 17344	downstream, downstream
1_s0-1_ATAC_mm10	1724	1	75141451	75141842	391	75141632	72	62.9167	12	1	2	3	Slc23a3, Cnppd1, Fam134a	-7742, 736, -1154	upstream, in gene, upstream
1_s0-1_ATAC_mm10	1725	1	75142270	75143185	915	75142624	168	104.138	29	1	2	3	Slc23a3, Cnppd1, Fam134a	-8734, -256, -162	upstream, upstream, upstream
1_s0-1_ATAC_mm10	1726	1	75152704	75153008	304	75152816	42	33.5	10	0	0	1	Fam134a	10030	downstream
1_s0-1_ATAC_mm10	1727	1	75168188	75169445	1257	75168960	325	188.525	40	1	1	2	Zfand2b, Abcb6	314, 11323	in gene, downstream
1_s0-1_ATAC_mm10	1728	1	75179738	75180673	935	75180352	391	193.267	30	0	1	3	Zfand2b, Abcb6, Atg9a	11706, -69, 11571	downstream, upstream, downstream
1_s0-1_ATAC_mm10	1729	1	75191631	75192385	754	75192096	721	334.708	24	0	2	3	Atg9a, Ankzf1, Glb1l	-173, -64, 18682	upstream, upstream, downstream
1_s0-1_ATAC_mm10	1730	1	75204541	75205075	534	75204736	248	139.647	17	0	1	4	Ankzf1, Glb1l, Stk16, Tuba4a	12576, 6042, -6093, 14517	downstream, in gene, upstream, downstream
1_s0-1_ATAC_mm10	1731	1	75210375	75211159	784	75210848	248	135.75	24	1	2	4	Glb1l, Stk16, Tuba4a, A630095N17Rik	-70, 19, 8405, 21245	upstream, in gene, downstream, downstream
1_s0-1_ATAC_mm10	1732	1	75218825	75219828	1003	75219328	167	80.4516	31	1	1	4	Glb1l, Stk16, Tuba4a, A630095N17Rik	-8550, 8499, -75, 12765	upstream, downstream, upstream, downstream
1_s0-1_ATAC_mm10	1733	1	75236106	75237267	1161	75236608	79	64.7778	36	1	2	3	A630095N17Rik, Dnajb2, Ptprn	-4515, 185, 27600	upstream, in gene, downstream
1_s0-1_ATAC_mm10	1734	1	75244860	75245188	328	75245024	50	39.5455	11	0	0	2	Dnajb2, Ptprn	8601, 19184	in gene, downstream
1_s0-1_ATAC_mm10	1735	1	75251545	75252019	474	75251680	107	80.8667	15	1	0	2	Dnajb2, Ptprn	15257, 12528	downstream, in gene
1_s0-1_ATAC_mm10	1736	1	75254336	75254663	327	75254464	77	60.3636	11	0	0	2	Dnajb2, Ptprn	18041, 9744	downstream, in gene
1_s0-1_ATAC_mm10	1737	1	75263096	75263749	653	75263264	80	57.1905	21	0	1	2	Ptprn, Resp18	944, 15116	in gene, downstream
1_s0-1_ATAC_mm10	1738	1	75264187	75264583	396	75264288	48	40.9231	13	0	1	2	Ptprn, Resp18	-80, 14092	upstream, downstream
1_s0-1_ATAC_mm10	1739	1	75268399	75268645	246	75268480	59	49.875	8	0	1	2	Ptprn, Resp18	-4272, 9900	upstream, downstream
1_s0-1_ATAC_mm10	1740	1	75277299	75277841	542	75277600	86	64.0588	17	0	1	1	Resp18	780	in gene
1_s0-1_ATAC_mm10	1741	1	75289298	75289762	464	75289520	123	78.0667	15	0	0	0
1_s0-1_ATAC_mm10	1742	1	75317166	75318068	902	75317600	1299	648.321	28	1	1	1	Dnpep	37	in gene
1_s0-1_ATAC_mm10	1743	1	75342905	75343174	269	75343008	68	51	9	0	0	0
1_s0-1_ATAC_mm10	1744	1	75345452	75345935	483	75345728	61	47.6	15	0	0	0
1_s0-1_ATAC_mm10	1745	1	75360234	75360629	395	75360288	39	33.6667	12	1	1	2	Des, Gm15179	-56, 14727	upstream, downstream
1_s0-1_ATAC_mm10	1746	1	75360716	75360916	200	75360800	36	32.5	6	1	1	2	Des, Gm15179	456, 14215	in gene, downstream
1_s0-1_ATAC_mm10	1747	1	75369492	75369902	410	75369760	44	37.0769	13	1	1	3	Des, Gm15179, Speg	9416, 5255, -5537	downstream, in gene, upstream
1_s0-1_ATAC_mm10	1748	1	75375441	75375886	445	75375712	39	34.5714	14	1	2	3	Des, Gm15179, Speg	15368, -697, 415	downstream, upstream, in gene
1_s0-1_ATAC_mm10	1749	1	75380998	75381896	898	75381184	98	65.3214	28	1	1	2	Gm15179, Speg	-6169, 5887	upstream, in gene
1_s0-1_ATAC_mm10	1750	1	75382497	75382826	329	75382624	74	58.1	10	1	1	2	Gm15179, Speg	-7609, 7327	upstream, in gene
1_s0-1_ATAC_mm10	1751	1	75388800	75389208	408	75388960	52	46.8462	13	1	0	1	Speg	13663	in gene
1_s0-1_ATAC_mm10	1752	1	75398436	75399016	580	75398688	132	81.5	18	0	0	1	Speg	23391	in gene
1_s0-1_ATAC_mm10	1753	1	75423030	75423568	538	75423360	78	62.9412	17	1	0	1	Speg	48063	in gene
1_s0-1_ATAC_mm10	1754	1	75426725	75427059	334	75426880	66	53.6	10	0	0	2	Speg, Gmppa	51583, -9063	in gene, upstream
1_s0-1_ATAC_mm10	1755	1	75435666	75436265	599	75435968	134	89	19	0	1	2	Speg, Gmppa	60671, 25	downstream, in gene
1_s0-1_ATAC_mm10	1756	1	75445672	75446129	457	75445888	114	78.3571	14	0	1	2	Gmppa, Asic4	9945, -4622	downstream, upstream
1_s0-1_ATAC_mm10	1757	1	75456762	75457130	368	75456928	74	53.3333	12	0	0	1	Asic4	6418	in gene
1_s0-1_ATAC_mm10	1758	1	75458239	75458870	631	75458656	93	65.35	20	1	0	1	Asic4	8146	in gene
1_s0-1_ATAC_mm10	1759	1	75467649	75467928	279	75467744	39	32.75	8	0	0	2	Asic4, Chpf	17234, 11727	in gene, downstream
1_s0-1_ATAC_mm10	1760	1	75477298	75477503	205	75477408	102	90	6	0	2	4	Asic4, Chpf, Tmem198, Obsl1	26898, 2063, -2124, 29044	downstream, in gene, upstream, downstream
1_s0-1_ATAC_mm10	1761	1	75478962	75479823	861	75479424	384	218.519	27	1	2	4	Asic4, Chpf, Tmem198, Obsl1	28914, 47, -108, 27028	downstream, in gene, upstream, downstream
1_s0-1_ATAC_mm10	1762	1	75487365	75488093	728	75487584	136	81.8182	22	1	0	3	Chpf, Tmem198, Obsl1	-8113, 8052, 18868	upstream, downstream, in gene
1_s0-1_ATAC_mm10	1763	1	75492614	75492936	322	75492736	51	43.3	10	0	0	2	Tmem198, Obsl1	13204, 13716	downstream, in gene
1_s0-1_ATAC_mm10	1764	1	75503724	75503960	236	75503808	62	57.7143	7	1	2	2	Obsl1, Inha	2644, -3269	in gene, upstream
1_s0-1_ATAC_mm10	1765	1	75505256	75506015	759	75505600	105	84.7391	23	1	2	2	Obsl1, Inha	852, -1477	in gene, upstream
1_s0-1_ATAC_mm10	1766	1	75506113	75506587	474	75506304	96	76.0714	14	1	2	2	Obsl1, Inha	148, -773	in gene, upstream
1_s0-1_ATAC_mm10	1767	1	75509630	75509911	281	75509760	60	52.1111	9	0	1	2	Obsl1, Inha	-3308, 2683	upstream, in gene
1_s0-1_ATAC_mm10	1768	1	75521263	75522058	795	75521536	191	116.6	25	1	1	1	Stk11ip	7	in gene
1_s0-1_ATAC_mm10	1769	1	75546237	75546876	639	75546496	107	78.2	20	1	1	2	Stk11ip, Slc4a3	24967, 230	downstream, in gene
1_s0-1_ATAC_mm10	1770	1	75559403	75559906	503	75559680	190	129.625	16	0	0	1	Slc4a3	13414	downstream
1_s0-1_ATAC_mm10	1771	1	75601301	75602074	773	75601888	67	47.0833	24	0	0	0
1_s0-1_ATAC_mm10	1772	1	75653635	75654006	371	75653824	115	79.0909	11	0	0	0
1_s0-1_ATAC_mm10	1773	1	75654656	75654926	270	75654784	43	38.1111	9	0	0	0
1_s0-1_ATAC_mm10	1774	1	75660476	75660938	462	75660736	95	59.9333	15	0	0	0
1_s0-1_ATAC_mm10	1775	1	75670602	75671146	544	75670944	49	34.2941	17	0	0	0
1_s0-1_ATAC_mm10	1776	1	75685822	75686347	525	75685984	65	46.0588	17	0	0	0
1_s0-1_ATAC_mm10	1777	1	75704988	75705552	564	75705184	50	38.7222	18	0	0	0
1_s0-1_ATAC_mm10	1778	1	75738524	75738819	295	75738624	42	32	10	0	0	0
1_s0-1_ATAC_mm10	1779	1	75754294	75754623	329	75754432	75	54.3	10	0	0	0
1_s0-1_ATAC_mm10	1780	1	75845119	75845392	273	75845216	36	30.8889	9	0	0	0
1_s0-1_ATAC_mm10	1781	1	75888974	75889615	641	75889440	65	38.6	20	0	0	0
1_s0-1_ATAC_mm10	1782	1	75902025	75902352	327	75902176	58	43.3	10	0	0	0
1_s0-1_ATAC_mm10	1783	1	75925752	75926204	452	75925952	140	93.2857	14	0	0	0
1_s0-1_ATAC_mm10	1784	1	75996995	75997323	328	75997120	60	43.3	10	0	0	0
1_s0-1_ATAC_mm10	1785	1	76198929	76199428	499	76199168	442	248.875	16	0	0	0
1_s0-1_ATAC_mm10	1786	1	76225374	76225896	522	76225696	36	28.7647	17	0	0	0
1_s0-1_ATAC_mm10	1787	1	76650423	76650716	293	76650544	31	27.2222	9	0	0	0
1_s0-1_ATAC_mm10	1788	1	76731600	76731940	340	76731808	56	41.1818	11	0	0	0
1_s0-1_ATAC_mm10	1789	1	76866171	76866590	419	76866368	45	36.3077	13	0	0	0
1_s0-1_ATAC_mm10	1790	1	76895737	76896366	629	76896128	38	32.05	20	0	0	0
1_s0-1_ATAC_mm10	1791	1	77102587	77102956	369	77102752	48	36	12	0	0	0
1_s0-1_ATAC_mm10	1792	1	77227139	77227359	220	77227264	29	27.3333	6	0	0	0
1_s0-1_ATAC_mm10	1793	1	77339665	77340098	433	77339904	89	56.7143	14	0	0	0
1_s0-1_ATAC_mm10	1794	1	77374031	77374493	462	77374240	196	124.071	14	0	0	1	Epha4	140848	in gene
1_s0-1_ATAC_mm10	1795	1	77385035	77385239	204	77385120	32	29.1667	6	0	0	1	Epha4	129968	in gene
1_s0-1_ATAC_mm10	1796	1	77399604	77399963	359	77399744	72	52.6364	11	0	0	1	Epha4	115344	in gene
1_s0-1_ATAC_mm10	1797	1	77432500	77432742	242	77432576	46	38.75	8	0	0	1	Epha4	82512	in gene
1_s0-1_ATAC_mm10	1798	1	77434977	77435249	272	77435115	33	29.5	8	0	0	1	Epha4	79973	in gene
1_s0-1_ATAC_mm10	1799	1	77514632	77515449	817	77515104	277	137.16	25	1	1	1	Epha4	-16	upstream
1_s0-1_ATAC_mm10	1800	1	77516221	77516611	390	77516416	155	110.308	13	0	1	1	Epha4	-1328	upstream
1_s0-1_ATAC_mm10	1801	1	77522260	77522561	301	77522368	51	39.2	10	0	1	1	Epha4	-7280	upstream
1_s0-1_ATAC_mm10	1802	1	77547913	77548276	363	77548064	57	43.6364	11	0	0	0
1_s0-1_ATAC_mm10	1803	1	77711460	77711779	319	77711648	45	35.9	10	0	0	0
1_s0-1_ATAC_mm10	1804	1	77731991	77732281	290	77732160	44	35.8889	9	0	0	0
1_s0-1_ATAC_mm10	1805	1	77843733	77844106	373	77843920	60	45.6667	12	0	0	0
1_s0-1_ATAC_mm10	1806	1	77893531	77893868	337	77893696	50	37.4545	11	0	0	0
1_s0-1_ATAC_mm10	1807	1	77932257	77932503	246	77932352	39	34.2857	7	0	0	0
1_s0-1_ATAC_mm10	1808	1	77972326	77972711	385	77972480	57	44.0833	12	0	0	0
1_s0-1_ATAC_mm10	1809	1	77975851	77976576	725	77976192	129	77.4348	23	0	0	0
1_s0-1_ATAC_mm10	1810	1	77978728	77979018	290	77978848	61	46.5556	9	0	0	0
1_s0-1_ATAC_mm10	1811	1	78008770	78009189	419	78008960	145	90.3077	13	0	0	0
1_s0-1_ATAC_mm10	1812	1	78132050	78132526	476	78132224	43	35	15	0	0	1	Pax3	64912	in gene
1_s0-1_ATAC_mm10	1813	1	78167691	78168139	448	78167840	97	66.2143	14	0	0	1	Pax3	29296	in gene
1_s0-1_ATAC_mm10	1814	1	78189525	78190137	612	78189728	112	70.6316	19	1	0	1	Pax3	7408	in gene
1_s0-1_ATAC_mm10	1815	1	78192461	78192669	208	78192512	61	57	6	0	0	1	Pax3	4624	in gene
1_s0-1_ATAC_mm10	1816	1	78196454	78196798	344	78196544	74	59.5	10	1	1	1	Pax3	592	in gene
1_s0-1_ATAC_mm10	1817	1	78196906	78197186	280	78197024	68	57.3333	9	1	1	1	Pax3	112	in gene
1_s0-1_ATAC_mm10	1818	1	78200214	78200552	338	78200352	100	74	11	0	1	1	Pax3	-3216	upstream
1_s0-1_ATAC_mm10	1819	1	78215873	78216301	428	78216096	118	85.6923	13	1	1	1	Gm2102	2189	downstream
1_s0-1_ATAC_mm10	1820	1	78216387	78216621	234	78216416	51	43.5714	7	2	1	1	Gm2102	1869	downstream
1_s0-1_ATAC_mm10	1821	1	78217308	78217670	362	78217504	74	57.1667	12	1	1	1	Gm2102	781	in gene
1_s0-1_ATAC_mm10	1822	1	78263929	78264266	337	78264128	37	30.3636	11	0	0	0
1_s0-1_ATAC_mm10	1823	1	78267605	78267869	264	78267744	51	42	8	0	0	0
1_s0-1_ATAC_mm10	1824	1	78310070	78310353	283	78310176	60	50.4444	9	1	1	1	Sgpp2	-170	upstream
1_s0-1_ATAC_mm10	1825	1	78310987	78311211	224	78311072	56	50.1429	7	0	1	1	Sgpp2	726	in gene
1_s0-1_ATAC_mm10	1826	1	78314501	78314914	413	78314688	200	132.308	13	0	0	1	Sgpp2	4342	in gene
1_s0-1_ATAC_mm10	1827	1	78348656	78349482	826	78348864	59	35.7308	26	0	0	1	Sgpp2	38518	in gene
1_s0-1_ATAC_mm10	1828	1	78387773	78388584	811	78388256	256	167	26	0	0	1	Sgpp2	77910	in gene
1_s0-1_ATAC_mm10	1829	1	78412439	78413059	620	78412832	161	98.35	20	0	0	1	Sgpp2	102486	in gene
1_s0-1_ATAC_mm10	1830	1	78441396	78441746	350	78441568	82	59.0909	11	0	0	1	Farsb	47278	in gene
1_s0-1_ATAC_mm10	1831	1	78459658	78460220	562	78459904	98	63.0588	17	0	0	1	Farsb	28942	in gene
1_s0-1_ATAC_mm10	1832	1	78488390	78489418	1028	78489152	163	106.188	32	1	1	1	Farsb	-306	upstream
1_s0-1_ATAC_mm10	1833	1	78511577	78512221	644	78512000	108	64.6	20	1	1	1	Mogat1	940	in gene
1_s0-1_ATAC_mm10	1834	1	78525216	78525567	351	78525344	75	54.2727	11	0	0	1	Mogat1	14284	in gene
1_s0-1_ATAC_mm10	1835	1	78532100	78532553	453	78532288	146	96.5	14	0	0	1	Mogat1	21228	in gene
1_s0-1_ATAC_mm10	1836	1	78535427	78535846	419	78535616	181	122.077	13	0	0	1	Mogat1	24556	in gene
1_s0-1_ATAC_mm10	1837	1	78657487	78658413	926	78657760	445	217.207	29	1	2	2	Acsl3, Utp14b	-65, -65	upstream, upstream
1_s0-1_ATAC_mm10	1838	1	78673743	78673943	200	78673824	37	32.6667	6	0	0	2	Acsl3, Utp14b	15999, 15999	in gene, downstream
1_s0-1_ATAC_mm10	1839	1	78724475	78724953	478	78724672	74	44.1333	15	0	0	0
1_s0-1_ATAC_mm10	1840	1	78821494	78822119	625	78821792	60	42.15	20	0	0	1	Kcne4	4843	downstream
1_s0-1_ATAC_mm10	1841	1	79106127	79106620	493	79106400	62	45.2667	15	0	0	0
1_s0-1_ATAC_mm10	1842	1	79363121	79363608	487	79363328	79	54.6667	15	0	0	0
1_s0-1_ATAC_mm10	1843	1	79439788	79440205	417	79439968	121	79.4615	13	0	1	1	Scg2	122	in gene
1_s0-1_ATAC_mm10	1844	1	79450207	79450786	579	79450432	60	43.4211	19	0	0	0
1_s0-1_ATAC_mm10	1845	1	79581242	79581710	468	79581536	63	41.9333	15	0	0	0
1_s0-1_ATAC_mm10	1846	1	79649304	79649837	533	79649568	193	108.588	17	0	0	1	Ap1s3	22404	in gene
1_s0-1_ATAC_mm10	1847	1	79671594	79672414	820	79672112	253	137.76	25	1	1	1	Ap1s3	-140	upstream
1_s0-1_ATAC_mm10	1848	1	79760801	79762015	1214	79761664	135	76	37	1	2	2	Wdfy1, Gm10555	105, -1053	in gene, upstream
1_s0-1_ATAC_mm10	1849	1	79775839	79776434	595	79776096	284	158.789	19	1	1	1	Mrpl44	78	in gene
1_s0-1_ATAC_mm10	1850	1	79858070	79858549	479	79858432	38	28.9333	15	1	1	1	Serpine2	233	in gene
1_s0-1_ATAC_mm10	1851	1	79997972	79998456	484	79998304	47	34.4	15	0	0	0
1_s0-1_ATAC_mm10	1852	1	80180135	80180476	341	80180320	71	51.6	10	0	0	0
1_s0-1_ATAC_mm10	1853	1	80184403	80184893	490	80184672	91	63	15	0	0	0
1_s0-1_ATAC_mm10	1854	1	80200229	80200620	391	80200416	41	31.3333	12	0	0	1	Fam124b	13528	in gene
1_s0-1_ATAC_mm10	1855	1	80213135	80213595	460	80213248	39	35.2857	14	0	1	1	Fam124b	696	in gene
1_s0-1_ATAC_mm10	1856	1	80218171	80218715	544	80218464	173	104.294	17	0	1	1	Fam124b	-4520	upstream
1_s0-1_ATAC_mm10	1857	1	80239511	80239802	291	80239584	37	32.2222	9	0	0	0
1_s0-1_ATAC_mm10	1858	1	80244681	80245103	422	80244896	210	134.769	13	0	0	0
1_s0-1_ATAC_mm10	1859	1	80258784	80259128	344	80258928	52	46.8182	11	0	0	1	Cul3	81502	downstream
1_s0-1_ATAC_mm10	1860	1	80339682	80339986	304	80339872	108	87.7778	9	0	1	1	Cul3	558	in gene
1_s0-1_ATAC_mm10	1861	1	80340533	80341376	843	80340992	585	281.519	27	0	1	1	Cul3	-562	upstream
1_s0-1_ATAC_mm10	1862	1	80383565	80384584	1019	80384320	110	61.0625	32	0	1	1	Gm6189	865	in gene
1_s0-1_ATAC_mm10	1863	1	80476244	80476508	264	80476352	27	24.75	8	0	0	1	1700016L21Rik	30420	downstream
1_s0-1_ATAC_mm10	1864	1	80577028	80577243	215	80577120	39	31.3333	6	0	0	1	Dock10	181433	in gene
1_s0-1_ATAC_mm10	1865	1	80586755	80587165	410	80586944	62	48.4167	12	0	0	1	Dock10	171609	in gene
1_s0-1_ATAC_mm10	1866	1	80630279	80630534	255	80630368	45	34.875	8	0	0	1	Dock10	128185	in gene
1_s0-1_ATAC_mm10	1867	1	80709282	80709688	406	80709440	55	44.25	12	0	0	1	Dock10	49113	in gene
1_s0-1_ATAC_mm10	1868	1	80728237	80728580	343	80728416	81	57.7273	11	0	0	1	Dock10	30137	in gene
1_s0-1_ATAC_mm10	1869	1	80757317	80757649	332	80757440	38	33.7	10	0	1	1	Dock10	1113	in gene
1_s0-1_ATAC_mm10	1870	1	80758278	80758811	533	80758560	52	41.1875	16	1	1	1	Dock10	-7	upstream
1_s0-1_ATAC_mm10	1871	1	80839090	80839396	306	80839200	46	37.8	10	0	0	0
1_s0-1_ATAC_mm10	1872	1	81076880	81077119	239	81076928	32	26.8571	7	0	1	1	Nyap2	-389	upstream
1_s0-1_ATAC_mm10	1873	1	81191758	81191958	200	81191840	30	27.3333	6	0	0	1	Nyap2	114523	in gene
1_s0-1_ATAC_mm10	1874	1	81241560	81241910	350	81241760	31	28	11	0	0	1	Nyap2	164443	in gene
1_s0-1_ATAC_mm10	1875	1	81301752	81301967	215	81301824	35	32	7	0	0	0
1_s0-1_ATAC_mm10	1876	1	81443987	81444378	391	81444160	50	40.6667	12	0	0	0
1_s0-1_ATAC_mm10	1877	1	81537913	81538776	863	81538160	42	32.1481	27	0	0	0
1_s0-1_ATAC_mm10	1878	1	81593594	81594015	421	81593776	55	42.6154	13	0	0	0
1_s0-1_ATAC_mm10	1879	1	81612400	81612864	464	81612640	75	52.4	15	0	0	0
1_s0-1_ATAC_mm10	1880	1	81709543	81710062	519	81709824	283	162.562	16	0	0	0
1_s0-1_ATAC_mm10	1881	1	81900575	81901163	588	81900736	44	33.4737	19	0	0	0
1_s0-1_ATAC_mm10	1882	1	82150840	82151205	365	82151008	62	44.75	12	0	0	0
1_s0-1_ATAC_mm10	1883	1	82200729	82200973	244	82200864	37	32	8	0	0	0
1_s0-1_ATAC_mm10	1884	1	82241304	82241593	289	82241472	49	39.3333	9	0	0	1	Irs1	49967	in gene
1_s0-1_ATAC_mm10	1885	1	82253153	82253572	419	82253264	41	32.9231	13	0	0	1	Irs1	38175	in gene
1_s0-1_ATAC_mm10	1886	1	82256191	82256391	200	82256192	29	27.2857	7	0	0	1	Irs1	35247	in gene
1_s0-1_ATAC_mm10	1887	1	82269237	82269784	547	82269456	61	42.8824	17	0	0	1	Irs1	21983	in gene
1_s0-1_ATAC_mm10	1888	1	82283068	82283660	592	82283296	297	180.684	19	1	1	2	Irs1, Gm19537	8143, 1952	in gene, in gene
1_s0-1_ATAC_mm10	1889	1	82291417	82291710	293	82291616	121	101.667	9	1	2	2	Irs1, Gm19537	-177, -6368	upstream, upstream
1_s0-1_ATAC_mm10	1890	1	82292744	82293198	454	82292992	256	169.929	14	0	2	2	Irs1, Gm19537	-1553, -7744	upstream, upstream
1_s0-1_ATAC_mm10	1891	1	82316194	82317059	865	82316608	416	229	27	1	1	1	Rhbdd1	29	in gene
1_s0-1_ATAC_mm10	1892	1	82326396	82327167	771	82326976	58	45.5417	24	0	0	1	Rhbdd1	10397	in gene
1_s0-1_ATAC_mm10	1893	1	82340250	82340871	621	82340416	56	39.65	20	0	0	1	Rhbdd1	23837	in gene
1_s0-1_ATAC_mm10	1894	1	82358914	82359320	406	82359104	75	55	12	0	0	2	Rhbdd1, Gm19552	42525, 6887	in gene, downstream
1_s0-1_ATAC_mm10	1895	1	82409172	82409675	503	82409472	156	97.4375	16	0	0	1	Rhbdd1	92893	in gene
1_s0-1_ATAC_mm10	1896	1	82416387	82416750	363	82416560	44	36.2727	11	0	0	1	Rhbdd1	99981	in gene
1_s0-1_ATAC_mm10	1897	1	82476379	82476599	220	82476544	37	32.2857	7	0	0	1	Col4a4	110305	in gene
1_s0-1_ATAC_mm10	1898	1	82536005	82536429	424	82536192	105	73.0769	13	0	0	1	Col4a4	50657	in gene
1_s0-1_ATAC_mm10	1899	1	82554406	82554670	264	82554560	50	39.75	8	0	0	1	Col4a4	32289	in gene
1_s0-1_ATAC_mm10	1900	1	82554758	82554960	202	82554800	32	28.3333	6	0	0	1	Col4a4	32049	in gene
1_s0-1_ATAC_mm10	1901	1	82556647	82556918	271	82556832	54	45.875	8	0	0	1	Col4a4	30017	in gene
1_s0-1_ATAC_mm10	1902	1	82586597	82587047	450	82586773	52	43	14	0	2	2	Col4a4, Col4a3	76, -148	in gene, upstream
1_s0-1_ATAC_mm10	1903	1	82634615	82634825	210	82634688	33	28.5714	7	0	0	1	Col4a3	47767	in gene
1_s0-1_ATAC_mm10	1904	1	82635230	82635438	208	82635344	32	31	7	0	0	1	Col4a3	48423	in gene
1_s0-1_ATAC_mm10	1905	1	82641570	82641845	275	82641824	29	26	8	0	0	1	Col4a3	54903	in gene
1_s0-1_ATAC_mm10	1906	1	82682372	82682931	559	82682752	50	35.2941	17	0	0	1	Col4a3	95831	in gene
1_s0-1_ATAC_mm10	1907	1	82724657	82725376	719	82724896	226	121.957	23	1	1	2	Col4a3, Mff	137975, -22	downstream, upstream
1_s0-1_ATAC_mm10	1908	1	82770706	82771477	771	82771328	43	32.5417	24	0	1	1	Tm4sf20	-2872	upstream
1_s0-1_ATAC_mm10	1909	1	82796311	82796572	261	82796448	29	27.25	8	0	0	0
1_s0-1_ATAC_mm10	1910	1	82803668	82803943	275	82803760	45	35.6667	9	0	0	0
1_s0-1_ATAC_mm10	1911	1	82819196	82819429	233	82819232	44	36.875	8	0	0	0
1_s0-1_ATAC_mm10	1912	1	82820163	82820507	344	82820320	45	37.7	10	0	0	0
1_s0-1_ATAC_mm10	1913	1	82820627	82820838	211	82820736	42	33.5714	7	0	0	0
1_s0-1_ATAC_mm10	1914	1	82839014	82840016	1002	82839328	126	83.9355	31	1	1	1	Agfg1	-155	upstream
1_s0-1_ATAC_mm10	1915	1	82911052	82911379	327	82911200	53	44.2	10	0	1	1	A030005L19Rik	-2125	upstream
1_s0-1_ATAC_mm10	1916	1	82924863	82925079	216	82924917	32	30.5714	7	0	1	1	A030014E15Rik	0	in gene
1_s0-1_ATAC_mm10	1917	1	82959976	82960457	481	82960224	64	48	15	0	2	2	A030003K21Rik, Gm7544	-5358, -4211	upstream, upstream
1_s0-1_ATAC_mm10	1918	1	83000411	83000619	208	83000480	41	34.7143	7	0	0	0
1_s0-1_ATAC_mm10	1919	1	83003817	83004300	483	83004048	101	71.6667	15	0	0	1	Slc19a3	34400	downstream
1_s0-1_ATAC_mm10	1920	1	83038037	83038791	754	83038304	72	53.6667	24	0	1	2	Slc19a3, Krtap28-10	144, 4176	in gene, downstream
1_s0-1_ATAC_mm10	1921	1	83076184	83076490	306	83076352	56	41.6	10	0	0	0
1_s0-1_ATAC_mm10	1922	1	83138397	83138600	203	83138496	34	30.5714	7	0	0	0
1_s0-1_ATAC_mm10	1923	1	83138745	83139072	327	83138928	52	38.8182	11	0	0	0
1_s0-1_ATAC_mm10	1924	1	83159546	83160045	499	83159776	218	123.938	16	0	1	1	Daw1	14	in gene
1_s0-1_ATAC_mm10	1925	1	83214364	83214655	291	83214560	35	30.1111	9	0	0	1	Daw1	54798	downstream
1_s0-1_ATAC_mm10	1926	1	83214823	83215201	378	83215008	50	39.0833	12	0	0	1	Daw1	55246	downstream
1_s0-1_ATAC_mm10	1927	1	83276481	83276942	461	83276736	42	34.5	14	0	0	1	Sphkap	131464	in gene
1_s0-1_ATAC_mm10	1928	1	83277133	83277351	218	83277248	33	28.8571	7	0	0	1	Sphkap	130952	in gene
1_s0-1_ATAC_mm10	1929	1	83407074	83407638	564	83407456	53	40.7059	17	0	1	1	Sphkap	744	in gene
1_s0-1_ATAC_mm10	1930	1	83407863	83408482	619	83408128	71	54.1	20	0	1	1	Sphkap	72	in gene
1_s0-1_ATAC_mm10	1931	1	83727232	83727584	352	83727392	61	44	12	0	0	0
1_s0-1_ATAC_mm10	1932	1	83900206	83900416	210	83900288	36	30.7143	7	0	0	0
1_s0-1_ATAC_mm10	1933	1	83962343	83962958	615	83962592	88	55.2105	19	0	0	0
1_s0-1_ATAC_mm10	1934	1	84225782	84226813	1031	84226352	85	51.375	32	0	0	1	Pid1	58293	in gene
1_s0-1_ATAC_mm10	1935	1	84284296	84284722	426	84284448	104	72.6923	13	1	1	1	Pid1	197	in gene
1_s0-1_ATAC_mm10	1936	1	84286860	84287138	278	84286976	61	48.6667	9	0	1	1	Pid1	-2331	upstream
1_s0-1_ATAC_mm10	1937	1	84305684	84305899	215	84305760	32	28.5714	7	0	0	0
1_s0-1_ATAC_mm10	1938	1	84404826	84405202	376	84404992	44	34.0833	12	0	0	1	Dner	291229	in gene
1_s0-1_ATAC_mm10	1939	1	84622948	84623396	448	84623200	60	47.3571	14	0	0	1	Dner	73021	in gene
1_s0-1_ATAC_mm10	1940	1	84695164	84696616	1452	84696320	101	70.587	46	1	2	2	Dner, Mir5126	-99, 481	upstream, downstream
1_s0-1_ATAC_mm10	1941	1	84709422	84709731	309	84709536	49	38.1	10	0	0	0
1_s0-1_ATAC_mm10	1942	1	84709841	84710166	325	84710016	39	32	10	0	0	0
1_s0-1_ATAC_mm10	1943	1	84722147	84722617	470	84722464	68	59.2857	14	0	0	1	Trip12	116840	in gene
1_s0-1_ATAC_mm10	1944	1	84758436	84758762	326	84758560	69	50.7	10	0	0	1	Trip12	80744	in gene
1_s0-1_ATAC_mm10	1945	1	84797634	84797895	261	84797824	36	30.625	8	0	0	1	Trip12	41480	in gene
1_s0-1_ATAC_mm10	1946	1	84839288	84840479	1191	84839488	317	152.216	37	1	2	2	Trip12, Fbxo36	-184, -353	upstream, upstream
1_s0-1_ATAC_mm10	1947	1	84878255	84879019	764	84878528	263	151.208	24	0	0	1	Fbxo36	38687	in gene
1_s0-1_ATAC_mm10	1948	1	84882285	84882563	278	84882400	87	74.2222	9	0	0	1	Fbxo36	42559	in gene
1_s0-1_ATAC_mm10	1949	1	84891733	84892389	656	84892032	74	53.5714	21	0	0	1	Fbxo36	52191	in gene
1_s0-1_ATAC_mm10	1950	1	84933532	84934017	485	84933664	152	101.625	16	0	1	1	Slc16a14	1419	in gene
1_s0-1_ATAC_mm10	1951	1	84934219	84935308	1089	84934816	206	111.912	34	1	1	1	Slc16a14	267	in gene
1_s0-1_ATAC_mm10	1952	1	84949086	84949692	606	84949440	228	126.158	19	0	0	0
1_s0-1_ATAC_mm10	1953	1	85147601	85148023	422	85147808	44	33.5385	13	0	0	0
1_s0-1_ATAC_mm10	1954	1	85179561	85180040	479	85179904	49	34.1333	15	0	0	0
1_s0-1_ATAC_mm10	1955	1	85231197	85231397	200	85231312	36	31.2857	7	0	0	0
1_s0-1_ATAC_mm10	1956	1	85295093	85295293	200	85295168	39	36.8333	6	0	0	1	LOC101056250	28454	downstream
1_s0-1_ATAC_mm10	1957	1	85685986	85686389	403	85686112	40	33.75	12	0	0	1	Sp100	36062	in gene
1_s0-1_ATAC_mm10	1958	1	85703346	85704023	677	85703744	241	131.714	21	0	0	1	Sp100	53694	in gene
1_s0-1_ATAC_mm10	1959	1	85724474	85724971	497	85724736	256	157.312	16	0	0	1	A630001G21Rik	11870	in gene
1_s0-1_ATAC_mm10	1960	1	85735867	85736164	297	85735968	60	47.7	10	0	1	1	A630001G21Rik	638	in gene
1_s0-1_ATAC_mm10	1961	1	85736412	85736837	425	85736608	124	82.5714	14	0	1	1	A630001G21Rik	-2	upstream
1_s0-1_ATAC_mm10	1962	1	85758240	85758697	457	85758512	45	36.6667	15	0	0	0
1_s0-1_ATAC_mm10	1963	1	85763453	85763829	376	85763632	65	48.75	12	0	0	0
1_s0-1_ATAC_mm10	1964	1	85770886	85771385	499	85771168	85	64	15	0	0	0
1_s0-1_ATAC_mm10	1965	1	85771776	85772097	321	85771936	41	32.9091	11	0	0	0
1_s0-1_ATAC_mm10	1966	1	85793183	85793968	785	85793440	226	115.4	25	1	1	1	Cab39	-7	upstream
1_s0-1_ATAC_mm10	1967	1	85794071	85794707	636	85794432	147	106.35	20	1	1	1	Cab39	985	in gene
1_s0-1_ATAC_mm10	1968	1	85813662	85814293	631	85814048	144	76.7	20	0	0	1	Cab39	20601	in gene
1_s0-1_ATAC_mm10	1969	1	85855490	85856104	614	85855872	170	108.895	19	0	0	1	Cab39	62425	downstream
1_s0-1_ATAC_mm10	1970	1	85864410	85864734	324	85864576	75	51.8	10	0	0	0
1_s0-1_ATAC_mm10	1971	1	85894180	85894754	574	85894560	93	68.4444	18	1	1	1	Itm2c	50	in gene
1_s0-1_ATAC_mm10	1972	1	85895273	85895708	435	85895488	69	57	13	0	1	1	Itm2c	978	in gene
1_s0-1_ATAC_mm10	1973	1	85929316	85929829	513	85929632	117	85.875	16	0	1	2	4933407L21Rik, Gpr55	1149, 31423	in gene, downstream
1_s0-1_ATAC_mm10	1974	1	85933605	85934035	430	85933792	133	96.9231	13	0	0	2	4933407L21Rik, Gpr55	5309, 27263	downstream, downstream
1_s0-1_ATAC_mm10	1975	1	85966823	85967240	417	85967008	150	96.4615	13	0	1	1	Gpr55	-5953	upstream
1_s0-1_ATAC_mm10	1976	1	85981985	85982588	603	85982208	100	57.9444	18	0	0	0
1_s0-1_ATAC_mm10	1977	1	85991400	85991710	310	85991552	31	27	9	0	0	0
1_s0-1_ATAC_mm10	1978	1	86007785	86008179	394	86008000	106	68.6667	12	0	0	0
1_s0-1_ATAC_mm10	1979	1	86018247	86018833	586	86018400	70	53.8333	18	1	1	1	Spata3	-3542	upstream
1_s0-1_ATAC_mm10	1980	1	86022046	86022905	859	86022720	92	63.2593	27	0	1	1	Spata3	778	in gene
1_s0-1_ATAC_mm10	1981	1	86045706	86046640	934	86045984	96	69.1724	29	1	1	1	2810459M11Rik	121	in gene
1_s0-1_ATAC_mm10	1982	1	86059222	86059805	583	86059584	420	233.833	18	0	1	2	2810459M11Rik, Psmd1	13721, -5035	downstream, upstream
1_s0-1_ATAC_mm10	1983	1	86061321	86061526	205	86061408	119	101.333	6	0	1	2	2810459M11Rik, Psmd1	15545, -3211	downstream, upstream
1_s0-1_ATAC_mm10	1984	1	86064177	86064944	767	86064672	198	155.083	24	1	1	2	2810459M11Rik, Psmd1	18809, 53	downstream, in gene
1_s0-1_ATAC_mm10	1985	1	86066488	86066938	450	86066656	352	217.857	14	0	1	1	Psmd1	2037	in gene
1_s0-1_ATAC_mm10	1986	1	86107474	86107906	432	86107648	97	62.5	14	0	0	2	Psmd1, Htr2b	43029, 4322	in gene, in gene
1_s0-1_ATAC_mm10	1987	1	86126766	86127001	235	86126912	37	31.1429	7	0	0	1	Psmd1	62293	in gene
1_s0-1_ATAC_mm10	1988	1	86150521	86150875	354	86150688	179	133	11	0	1	1	Armc9	-4092	upstream
1_s0-1_ATAC_mm10	1989	1	86154097	86155034	937	86154688	668	267.069	29	1	1	1	Armc9	-92	upstream
1_s0-1_ATAC_mm10	1990	1	86178938	86179173	235	86179040	67	55	8	0	0	1	Armc9	24260	in gene
1_s0-1_ATAC_mm10	1991	1	86215275	86215965	690	86215712	96	61.381	21	0	0	1	Armc9	60932	in gene
1_s0-1_ATAC_mm10	1992	1	86257342	86257743	401	86257504	142	99.8462	13	0	0	1	Armc9	102724	in gene
1_s0-1_ATAC_mm10	1993	1	86302981	86304267	1286	86303712	132	93.35	40	1	1	1	B3gnt7	491	in gene
1_s0-1_ATAC_mm10	1994	1	86310574	86311203	629	86310944	122	88.45	20	0	0	1	B3gnt7	7723	downstream
1_s0-1_ATAC_mm10	1995	1	86313871	86314431	560	86314144	121	79.6471	17	0	0	2	B3gnt7, Gm5258	10923, -9123	downstream, upstream
1_s0-1_ATAC_mm10	1996	1	86339390	86339860	470	86339568	96	77.1333	15	0	0	1	Ncl	19887	downstream
1_s0-1_ATAC_mm10	1997	1	86358692	86359955	1263	86359424	922	465.282	39	1	4	4	Ncl, Snora75, Snord82, C130036L24Rik	31, -8139, -3097, -150	in gene, upstream, upstream, upstream
1_s0-1_ATAC_mm10	1998	1	86371974	86372557	583	86372160	59	40.3889	18	0	0	1	C130036L24Rik	12586	downstream
[truncated: 326,734+ more rows]

## Sheet: Genes
Gene ID	Gene Name	Chromosome	Gene Start	Gene End	Gene Length	Gene Strand	IntervalCount	Intervals	Interval Dists to Start	Interval Pos	1_s0-1_ATAC_mm10::1 Present	2_s0-2_ATAC_mm10::1 Present	3_s18-1_ATAC_mm10::1 Present	4_s18-2_ATAC_mm10::1 Present	5_s48-1_ATAC_mm10::1 Present	6_s48-2_ATAC_mm10::1 Present	7_s120-1_ATAC_mm10::1 Present	8_s120-2_ATAC_mm10::1 Present	1_s0-1_ATAC_mm10::1 AvgPeak	2_s0-2_ATAC_mm10::1 AvgPeak	3_s18-1_ATAC_mm10::1 AvgPeak	4_s18-2_ATAC_mm10::1 AvgPeak	5_s48-1_ATAC_mm10::1 AvgPeak	6_s48-2_ATAC_mm10::1 AvgPeak	7_s120-1_ATAC_mm10::1 AvgPeak	8_s120-2_ATAC_mm10::1 AvgPeak	MergedRegCount	Peak Sample	Peak Value	UCSC Link	Altsymbols	Full Description	RNA	Affy Tag	PROT
GeneID:497097	Xkr4	1	3214482	3671498	457016	-	32	1_s0-1_ATAC_mm10::1::1, 1_s0-1_ATAC_mm10::1::2, 1_s0-1_ATAC_mm10::1::3, 1_s0-1_ATAC_mm10::1::4, 1_s0-1_ATAC_mm10::1::5, 1_s0-1_ATAC_mm10::1::6, 1_s0-1_ATAC_mm10::1::7, 1_s0-1_ATAC_mm10::1::8, 1_s0-1_ATAC_mm10::1::9, 2_s0-2_ATAC_mm10::1::1, 2_s0-2_ATAC_mm10::1::2, 2_s0-2_ATAC_mm10::1::3, 2_s0-2_ATAC_mm10::1::4, 2_s0-2_ATAC_mm10::1::5, 2_s0-2_ATAC_mm10::1::6, 2_s0-2_ATAC_mm10::1::7, 3_s18-1_ATAC_mm…	332202, 310090, 139242, 138410, 138026, 114666, 618, 138, -278, 310090, 139738, 139098, 137898, 114570, 618, -246, 554, -278, -246, 602, -326, -854, 618, 106, -246, -854, 332170, 618, -278, 618, -246, -822	in gene, in gene, in gene, in gene, in gene, in gene, in gene, in gene, upstream, in gene, in gene, in gene, in gene, in gene, in gene, upstream, in gene, upstream, upstream, in gene, upstream, upstream, in gene, in gene, upstream, upstream, in gene, in gene, upstream, in gene, upstream, upstream	1	1	1	1	1	1	1	1	60.25	61.875	17.875	26.75	23.625	23.625	27.5	17.5	8	2_s0-2_ATAC_mm10::1	218	Gene Xkr4	Gm210, Xkr4, mKIAA1889, KIAA1889, AY534250, XRG4	X Kell blood group precursor related family member 4	NM_001011874.1	1435850_at	NP_001011874.1
GeneID:100038431	Gm10568	1	3680155	3681788	1633	+	21	1_s0-1_ATAC_mm10::1::7, 1_s0-1_ATAC_mm10::1::8, 1_s0-1_ATAC_mm10::1::9, 1_s0-1_ATAC_mm10::1::10, 2_s0-2_ATAC_mm10::1::6, 2_s0-2_ATAC_mm10::1::7, 3_s18-1_ATAC_mm10::1::0, 3_s18-1_ATAC_mm10::1::1, 4_s18-2_ATAC_mm10::1::0, 5_s48-1_ATAC_mm10::1::0, 5_s48-1_ATAC_mm10::1::1, 5_s48-1_ATAC_mm10::1::2, 6_s48-2_ATAC_mm10::1::0, 6_s48-2_ATAC_mm10::1::1, 6_s48-2_ATAC_mm10::1::2, 6_s48-2_ATAC_mm10::1::3, 7_s1…	-9275, -8795, -8379, 11365, -9275, -8411, -9211, -8379, -8411, -9259, -8331, -7803, -9275, -8763, -8411, -7803, -9275, -8379, -9275, -8411, -7835	upstream, upstream, upstream, downstream, upstream, upstream, upstream, upstream, upstream, upstream, upstream, upstream, upstream, upstream, upstream, upstream, upstream, upstream, upstream, upstream, upstream	1	1	1	1	1	1	1	1	112	119.5	36.5	48	34.5	44.5	48.5	28.5	2	2_s0-2_ATAC_mm10::1	218	Gene Gm10568	ENSMUSG00000073742, Gm10568	predicted gene 10568	XR_140426.1, XR_141892.1
GeneID:19888	Rp1	1	4290846	4409241	118395	-	5	1_s0-1_ATAC_mm10::1::12, 1_s0-1_ATAC_mm10::1::13, 2_s0-2_ATAC_mm10::1::9, 2_s0-2_ATAC_mm10::1::10, 4_s18-2_ATAC_mm10::1::2	62937, 14073, 56857, 14105, 56825	in gene, in gene, in gene, in gene, in gene	1	1	0	1	0	0	0	0	32.333	34.667	13	18.333	11.667	14.667	15.667	11	3	2_s0-2_ATAC_mm10::1	49	Gene Rp1	mG145, Orp1, Dcdc3, Rp1h, Rp1	retinitis pigmentosa 1 (human)	NM_011283.2, NM_001195662.1	1424963_at, 1424964_at	NP_035413.1, NP_001182591.1
GeneID:20671	Sox17	1	4490928	4496413	5485	-	15	1_s0-1_ATAC_mm10::1::16, 2_s0-2_ATAC_mm10::1::12, 2_s0-2_ATAC_mm10::1::13, 3_s18-1_ATAC_mm10::1::3, 3_s18-1_ATAC_mm10::1::4, 4_s18-2_ATAC_mm10::1::3, 4_s18-2_ATAC_mm10::1::4, 4_s18-2_ATAC_mm10::1::5, 4_s18-2_ATAC_mm10::1::6, 5_s48-1_ATAC_mm10::1::3, 5_s48-1_ATAC_mm10::1::4, 6_s48-2_ATAC_mm10::1::5, 7_s120-1_ATAC_mm10::1::3, 7_s120-1_ATAC_mm10::1::4, 8_s120-2_ATAC_mm10::1::3	3837, 3901, -1027, 3869, 3293, 4477, 3837, 3293, -1027, 4381, 3805, 3741, 3837, 3181, 3805	in gene, in gene, upstream, in gene, in gene, in gene, in gene, in gene, upstream, in gene, in gene, in gene, in gene, in gene, in gene	1	1	1	1	1	1	1	1	126	157.5	42.5	64.5	40.5	50	63.5	36.5	2	2_s0-2_ATAC_mm10::1	215	Gene Sox17	Sox, Sox17	SRY-box containing gene 17	NM_011441.4	1421657_a_at, 1429177_x_at	NP_035571.1
GeneID:27395	Mrpl15	1	4773198	4785726	12528	-	16	1_s0-1_ATAC_mm10::1::27, 1_s0-1_ATAC_mm10::1::28, 1_s0-1_ATAC_mm10::1::29, 2_s0-2_ATAC_mm10::1::24, 2_s0-2_ATAC_mm10::1::25, 2_s0-2_ATAC_mm10::1::26, 3_s18-1_ATAC_mm10::1::7, 4_s18-2_ATAC_mm10::1::9, 4_s18-2_ATAC_mm10::1::10, 5_s48-1_ATAC_mm10::1::7, 6_s48-2_ATAC_mm10::1::8, 6_s48-2_ATAC_mm10::1::9, 7_s120-1_ATAC_mm10::1::9, 7_s120-1_ATAC_mm10::1::10, 8_s120-2_ATAC_mm10::1::5, 8_s120-2_ATAC_mm10:…	18878, 18206, 94, 18814, 18302, 94, 158, 18814, 94, 110, 18238, 94, 18718, 62, 18814, 94	downstream, downstream, in gene, downstream, downstream, in gene, in gene, downstream, in gene, in gene, downstream, in gene, downstream, in gene, downstream, in gene	1	1	1	1	1	1	1	1	110.667	125.667	37.667	58	41.667	55.333	71	52.333	3	2_s0-2_ATAC_mm10::1	252	Gene Mrpl15	Rpml7, Mrpl15, MRP-L7, HSPC145	mitochondrial ribosomal protein L15	NM_001177658.1, NM_025300.4, NR_033530.1	1425189_a_at, 1430798_x_at, 1434970_a_at, 1434971_x_at, 1435232_x_at	NP_001171129.1, NP_079576.1
GeneID:18777	Lypla1	1	4807893	4846735	38842	+	10	1_s0-1_ATAC_mm10::1::30, 1_s0-1_ATAC_mm10::1::31, 1_s0-1_ATAC_mm10::1::32, 2_s0-2_ATAC_mm10::1::27, 3_s18-1_ATAC_mm10::1::8, 4_s18-2_ATAC_mm10::1::11, 5_s48-1_ATAC_mm10::1::8, 6_s48-2_ATAC_mm10::1::10, 7_s120-1_ATAC_mm10::1::11, 8_s120-2_ATAC_mm10::1::7	-181, 27979, 47723, -181, -181, -117, -117, -181, -117, -181	upstream, in gene, downstream, upstream, upstream, upstream, upstream, upstream, upstream, upstream	1	1	1	1	1	1	1	1	154.333	164	35	60	42.667	48.667	57.667	45.333	3	2_s0-2_ATAC_mm10::1	395	Gene Lypla1	Pla1a, Lypla1	lysophospholipase 1	NM_008866.2	1431607_at	NP_032892.1
GeneID:21399	Tcea1	1	4857694	4897909	40215	+	13	1_s0-1_ATAC_mm10::1::32, 1_s0-1_ATAC_mm10::1::33, 1_s0-1_ATAC_mm10::1::34, 2_s0-2_ATAC_mm10::1::28, 2_s0-2_ATAC_mm10::1::29, 3_s18-1_ATAC_mm10::1::9, 3_s18-1_ATAC_mm10::1::10, 4_s18-2_ATAC_mm10::1::12, 5_s48-1_ATAC_mm10::1::9, 6_s48-2_ATAC_mm10::1::11, 7_s120-1_ATAC_mm10::1::12, 8_s120-2_ATAC_mm10::1::8, 8_s120-2_ATAC_mm10::1::9	-2078, -30, 25026, 34, 25026, -30, 642, 34, -30, -30, -30, 34, 514	upstream, upstream, in gene, in gene, in gene, upstream, in gene, in gene, upstream, upstream, upstream, in gene, in gene	1	1	1	1	1	1	1	1	258.667	239	85.667	111.667	70.667	87.667	166.667	94.333	3	2_s0-2_ATAC_mm10::1	602	Gene Tcea1	Tcea1, S-II, MGC103154	transcription elongation factor A (SII) 1	NM_011541.4, NM_001159750.1, NM_001159751.1	1419257_at, 1419258_at	NP_035671.1, NP_001153222.1, NP_001153223.1
GeneID:58175	Rgs20	1	4909576	5070285	160709	-	30	1_s0-1_ATAC_mm10::1::35, 1_s0-1_ATAC_mm10::1::36, 1_s0-1_ATAC_mm10::1::37, 1_s0-1_ATAC_mm10::1::38, 1_s0-1_ATAC_mm10::1::39, 1_s0-1_ATAC_mm10::1::40, 1_s0-1_ATAC_mm10::1::41, 1_s0-1_ATAC_mm10::1::42, 1_s0-1_ATAC_mm10::1::43, 1_s0-1_ATAC_mm10::1::44, 2_s0-2_ATAC_mm10::1::30, 2_s0-2_ATAC_mm10::1::31, 2_s0-2_ATAC_mm10::1::32, 2_s0-2_ATAC_mm10::1::33, 2_s0-2_ATAC_mm10::1::34, 2_s0-2_ATAC_mm10::1::35,…	158157, 146317, 123021, 93549, 78509, 52141, 51501, 50829, 50285, 47341, 158221, 146381, 123021, 78477, 52109, 50893, 47341, 78541, 50925, 78493, 50893, 78509, 51565, 50861, 158221, 78493, 50877, 78493, 51693, 50893	in gene, in gene, in gene, in gene, in gene, in gene, in gene, in gene, in gene, in gene, in gene, in gene, in gene, in gene, in gene, in gene, in gene, in gene, in gene, in gene, in gene, in gene, in gene, in gene, in gene, in gene, in gene, in gene, in gene, in gene	1	1	1	1	1	1	1	0	95.778	93.111	34.889	37.444	28	34.444	33.556	18.889	9	1_s0-1_ATAC_mm10::1	307	Gene Rgs20	MGC151302, MGC151306, Rgs20, 2900073E09Rik, Rgsz1	regulator of G-protein signaling 20	NM_001177795.1, NM_021374.4	1421493_a_at	NP_001171266.1, NP_067349.2
GeneID:108664	Atp6v1h	1	5083173	5162549	79376	+	27	1_s0-1_ATAC_mm10::1::45, 1_s0-1_ATAC_mm10::1::46, 1_s0-1_ATAC_mm10::1::47, 1_s0-1_ATAC_mm10::1::48, 1_s0-1_ATAC_mm10::1::49, 1_s0-1_ATAC_mm10::1::50, 2_s0-2_ATAC_mm10::1::37, 2_s0-2_ATAC_mm10::1::38, 2_s0-2_ATAC_mm10::1::39, 2_s0-2_ATAC_mm10::1::40, 2_s0-2_ATAC_mm10::1::41, 2_s0-2_ATAC_mm10::1::42, 3_s18-1_ATAC_mm10::1::13, 3_s18-1_ATAC_mm10::1::14, 3_s18-1_ATAC_mm10::1::15, 4_s18-2_ATAC_mm10::1:…	27, 31419, 31883, 75739, 82795, 87451, -37, 31867, 54075, 75675, 82747, 87451, -37, 75707, 87291, -37, 75755, 82843, 87451, 27, 87451, -37, 87451, -5, 87451, -37, 87451	in gene, in gene, in gene, in gene, downstream, downstream, upstream, in gene, in gene, in gene, downstream, downstream, upstream, in gene, downstream, upstream, in gene, downstream, downstream, in gene, downstream, upstream, downstream, upstream, downstream, upstream, downstream	1	1	1	1	1	1	1	1	91.714	121	34.857	50.857	32.286	41.714	47.429	40.143	7	2_s0-2_ATAC_mm10::1	356	Gene Atp6v1h	Atp6v1h, 0710001F19Rik, VMA13, SFD, AU022349, MGC11985, CGI-11, SFDbeta, SFDalpha	ATPase, H+ transporting, lysosomal V1 subunit H	NM_133826.4	1415826_at	NP_598587.2
GeneID:18387	Oprk1	1	5588493	5606133	17640	+	6	1_s0-1_ATAC_mm10::1::54, 2_s0-2_ATAC_mm10::1::46, 3_s18-1_ATAC_mm10::1::16, 4_s18-2_ATAC_mm10::1::19, 5_s48-1_ATAC_mm10::1::15, 6_s48-2_ATAC_mm10::1::17	-13, -141, -141, -93, -13, -141	upstream, upstream, upstream, upstream, upstream, upstream	1	1	1	1	1	1	0	0	120	114	39	59	38	52	26	17	1	1_s0-1_ATAC_mm10::1	120	Gene Oprk1	MGC151172, R21, KOR, Oprk1, KOR-1, Oprk2	opioid receptor, kappa 1	NM_001204371.1, NM_011011.2		NP_001191300.1, NP_035141.1
GeneID:226304	Npbwr1	1	5913707	5917398	3691	-	9	1_s0-1_ATAC_mm10::1::56, 2_s0-2_ATAC_mm10::1::49, 3_s18-1_ATAC_mm10::1::17, 4_s18-2_ATAC_mm10::1::20, 4_s18-2_ATAC_mm10::1::21, 6_s48-2_ATAC_mm10::1::18, 6_s48-2_ATAC_mm10::1::19, 6_s48-2_ATAC_mm10::1::20, 7_s120-1_ATAC_mm10::1::18	854, 662, 406, 790, 214, 1270, 902, 182, 502	in gene, in gene, in gene, in gene, in gene, in gene, in gene, in gene, in gene	1	1	1	1	0	1	1	0	78	87	31	35	28	45	42	26	1	2_s0-2_ATAC_mm10::1	87	Gene Npbwr1	Nbpwr1, Gpr7, Npbwr1	neuropeptides B/W receptor 1	NM_010342.1		NP_034472.1
GeneID:12421	Rb1cc1	1	6214662	6276104	61442	+	16	1_s0-1_ATAC_mm10::1::59, 1_s0-1_ATAC_mm10::1::60, 1_s0-1_ATAC_mm10::1::61, 2_s0-2_ATAC_mm10::1::51, 2_s0-2_ATAC_mm10::1::52, 3_s18-1_ATAC_mm10::1::18, 4_s18-2_ATAC_mm10::1::22, 4_s18-2_ATAC_mm10::1::23, 4_s18-2_ATAC_mm10::1::24, 5_s48-1_ATAC_mm10::1::16, 6_s48-2_ATAC_mm10::1::21, 6_s48-2_ATAC_mm10::1::22, 6_s48-2_ATAC_mm10::1::23, 7_s120-1_ATAC_mm10::1::19, 7_s120-1_ATAC_mm10::1::20, 8_s120-2_ATA…	26, 62202, 67962, -70, 67930, -70, -70, 666, 67962, -166, -70, 554, 67962, -70, 67946, -70	in gene, downstream, downstream, upstream, downstream, upstream, upstream, in gene, downstream, upstream, upstream, in gene, downstream, upstream, downstream, upstream	1	1	1	1	1	1	1	1	122	151	38.667	59	38.333	56.667	71.333	40.667	3	2_s0-2_ATAC_mm10::1	310	Gene Rb1cc1	LaXp180, 5930404L04Rik, 2900055E04Rik, FIP200, Cc1, Rb1cc1	RB1-inducible coiled-coil 1	NM_009826.4	1418968_at, 1431605_at	NP_033956.2
GeneID:620393	Fam150a	1	6359331	6394731	35400	+	10	1_s0-1_ATAC_mm10::1::62, 1_s0-1_ATAC_mm10::1::63, 1_s0-1_ATAC_mm10::1::64, 2_s0-2_ATAC_mm10::1::53, 2_s0-2_ATAC_mm10::1::54, 2_s0-2_ATAC_mm10::1::55, 4_s18-2_ATAC_mm10::1::25, 6_s48-2_ATAC_mm10::1::24, 7_s120-1_ATAC_mm10::1::21, 8_s120-2_ATAC_mm10::1::13	-2211, -3, 23645, -2243, -99, 23645, -35, -291, -131, 23709	upstream, upstream, in gene, upstream, upstream, in gene, upstream, upstream, upstream, in gene	1	1	0	1	0	1	1	1	54.667	58	15	25.333	20.333	28.667	24.333	20.333	3	2_s0-2_ATAC_mm10::1	71	Gene Fam150a	EG620393, Fam150a	family with sequence similarity 150, member A	NM_001195732.1		NP_001182661.1
GeneID:100039302	Gm2147	1	6380394	6381032	638	+	3	1_s0-1_ATAC_mm10::1::64, 2_s0-2_ATAC_mm10::1::55, 8_s120-2_ATAC_mm10::1::13	2582, 2582, 2646	downstream, downstream, downstream	1	1	0	0	0	0	0	1	65	71	12	27	27	27	24	33	1	2_s0-2_ATAC_mm10::1	71	Gene Gm2147	Gm2147	predicted gene 2147
GeneID:240690	St18	1	6487231	6860940	373709	+	2	1_s0-1_ATAC_mm10::1::68, 2_s0-2_ATAC_mm10::1::59	273441, 273537	in gene, in gene	1	1	0	0	0	0	0	0	35	51	11	16	16	14	13	7	1	2_s0-2_ATAC_mm10::1	51	Gene St18	St18, Myt3, Nzf3, NZF-3, AV348974, mKIAA0535	suppression of tumorigenicity 18	NM_001244692.1, NM_001244693.1, NM_173868.2, NR_045188.1, NR_045189.1		NP_001231621.1, NP_001231622.1, NP_776293.1
GeneID:319263	Pcmtd1	1	7088920	7173628	84708	+	28	1_s0-1_ATAC_mm10::1::71, 1_s0-1_ATAC_mm10::1::72, 1_s0-1_ATAC_mm10::1::73, 1_s0-1_ATAC_mm10::1::74, 1_s0-1_ATAC_mm10::1::75, 2_s0-2_ATAC_mm10::1::62, 2_s0-2_ATAC_mm10::1::63, 2_s0-2_ATAC_mm10::1::64, 2_s0-2_ATAC_mm10::1::65, 2_s0-2_ATAC_mm10::1::66, 2_s0-2_ATAC_mm10::1::67, 2_s0-2_ATAC_mm10::1::68, 3_s18-1_ATAC_mm10::1::20, 3_s18-1_ATAC_mm10::1::21, 3_s18-1_ATAC_mm10::1::22, 4_s18-2_ATAC_mm10::1:…	-56, 9608, 13784, 37224, 88968, -56, 9544, 13800, 37192, 50824, 88968, 90056, -56, 13736, 37192, -88, 13864, 37192, -24, 37203, -88, 13800, 37192, -88, 13864, 37224, -56, 13864	upstream, in gene, in gene, in gene, downstream, upstream, in gene, in gene, in gene, in gene, downstream, downstream, upstream, in gene, in gene, upstream, in gene, in gene, upstream, in gene, upstream, in gene, in gene, upstream, in gene, in gene, upstream, in gene	1	1	1	1	1	1	1	1	166	196.286	53.571	69.857	45.857	64.143	115.714	82.143	7	2_s0-2_ATAC_mm10::1	864	Gene Pcmtd1	A030012M09Rik, MGC117877, Pcmtd1, 8430411F12Rik	protein-L-isoaspartate (D-aspartate) O-methyltransferase domain containing 1	NM_183028.3	1429429_s_at, 1429430_at, 1435634_at, 1435635_at	NP_898849.1
GeneID:71096	Sntg1	1	8362661	9299730	937069	-	36	1_s0-1_ATAC_mm10::1::85, 1_s0-1_ATAC_mm10::1::86, 1_s0-1_ATAC_mm10::1::87, 1_s0-1_ATAC_mm10::1::88, 1_s0-1_ATAC_mm10::1::89, 1_s0-1_ATAC_mm10::1::90, 1_s0-1_ATAC_mm10::1::91, 1_s0-1_ATAC_mm10::1::92, 2_s0-2_ATAC_mm10::1::79, 2_s0-2_ATAC_mm10::1::80, 2_s0-2_ATAC_mm10::1::81, 2_s0-2_ATAC_mm10::1::82, 2_s0-2_ATAC_mm10::1::83, 3_s18-1_ATAC_mm10::1::24, 4_s18-2_ATAC_mm10::1::31, 6_s48-2_ATAC_mm10::1::…	830962, 809746, 809314, 735250, 494098, 477330, 443730, 440306, 830898, 809330, 494098, 440338, 360690, 440306, 440338, 494034, 440338, 149074, 148210, 75058, 1106, -14, 75090, 1106, -174, 1106, -142, 1202, -206, 1106, -238, 1106, -78, 1202, -78, -110	in gene, in gene, in gene, in gene, in gene, in gene, in gene, in gene, in gene, in gene, in gene, in gene, in gene, in gene, in gene, in gene, in gene, in gene, in gene, in gene, in gene, upstream, in gene, in gene, upstream, in gene, upstream, in gene, upstream, in gene, upstream, in gene, upstream, in gene, upstream, upstream	1	1	1	1	1	1	1	1	71.714	66	19.5	24.214	14.786	28.846	16.571	11.429	14	2_s0-2_ATAC_mm10::1	238	Gene Sntg1	Sntg1, 4933426D16Rik, SYN4, G1SYN	syntrophin, gamma 1	NM_027671.4	1432287_a_at	NP_081947.2
GeneID:59014	Rrs1	1	9545408	9547455	2047	+	9	1_s0-1_ATAC_mm10::1::100, 2_s0-2_ATAC_mm10::1::89, 3_s18-1_ATAC_mm10::1::28, 4_s18-2_ATAC_mm10::1::35, 5_s48-1_ATAC_mm10::1::25, 6_s48-2_ATAC_mm10::1::36, 6_s48-2_ATAC_mm10::1::37, 7_s120-1_ATAC_mm10::1::29, 8_s120-2_ATAC_mm10::1::19	-96, -160, -160, -96, -64, -9136, -128, -160, -128	upstream, upstream, upstream, upstream, upstream, upstream, upstream, upstream, upstream	1	1	1	1	1	1	1	1	415.5	472.5	162.5	239.5	144	182	269	224	2	2_s0-2_ATAC_mm10::1	926	Gene Rrs1	Rrs1, D1Ertd701e, 5730466A07Rik, Rrr, AA415037	RRS1 ribosome biogenesis regulator homolog (S. cerevisiae)	NM_021511.2	1416998_at	NP_067486.2
GeneID:76187	Adhfe1	1	9548046	9577968	29922	+	11	1_s0-1_ATAC_mm10::1::100, 1_s0-1_ATAC_mm10::1::101, 2_s0-2_ATAC_mm10::1::89, 2_s0-2_ATAC_mm10::1::90, 2_s0-2_ATAC_mm10::1::91, 3_s18-1_ATAC_mm10::1::28, 4_s18-2_ATAC_mm10::1::35, 5_s48-1_ATAC_mm10::1::25, 6_s48-2_ATAC_mm10::1::37, 7_s120-1_ATAC_mm10::1::29, 8_s120-2_ATAC_mm10::1::19	-2734, 22802, -2798, 22754, 25330, -2798, -2734, -2702, -2766, -2798, -2766	upstream, in gene, upstream, in gene, in gene, upstream, upstream, upstream, upstream, upstream, upstream	1	1	1	1	1	1	1	1	304	340.333	113.333	162	102	123.333	186.667	152.667	3	2_s0-2_ATAC_mm10::1	926	Gene Adhfe1	Adh8, Adhfe1, 6330565B14Rik, AI043035	alcohol dehydrogenase, iron containing, 1	NM_175236.4, NR_027664.1	1424392_at, 1424393_s_at	NP_780445.1
GeneID:72481	2610203C22Rik	1	9560832	9631092	70260	-	10	1_s0-1_ATAC_mm10::1::101, 1_s0-1_ATAC_mm10::1::102, 1_s0-1_ATAC_mm10::1::103, 2_s0-2_ATAC_mm10::1::90, 2_s0-2_ATAC_mm10::1::91, 2_s0-2_ATAC_mm10::1::92, 2_s0-2_ATAC_mm10::1::93, 3_s18-1_ATAC_mm10::1::29, 5_s48-1_ATAC_mm10::1::26, 6_s48-2_ATAC_mm10::1::38	60244, 29524, -5516, 60292, 57716, 29492, 28884, -5516, -5644, -5516	in gene, in gene, upstream, in gene, in gene, in gene, in gene, upstream, upstream, upstream	1	1	1	0	1	1	0	0	47.5	41.75	22.5	22.25	21	24	22	14	4	1_s0-1_ATAC_mm10::1	58	Gene 2610203C22Rik	2310007M24Rik, 2610203C22Rik	RIKEN cDNA 2610203C22 gene	NR_015470.1
GeneID:76982	3110035E14Rik	1	9601267	9627142	25875	+	7	1_s0-1_ATAC_mm10::1::102, 1_s0-1_ATAC_mm10::1::103, 2_s0-2_ATAC_mm10::1::92, 2_s0-2_ATAC_mm10::1::93, 3_s18-1_ATAC_mm10::1::29, 5_s48-1_ATAC_mm10::1::26, 6_s48-2_ATAC_mm10::1::38	301, 35341, 333, 941, 35341, 35469, 35341	in gene, downstream, in gene, in gene, downstream, downstream, downstream	1	1	1	0	1	1	0	0	48	36	29	27	28	30.5	26	15	2	1_s0-1_ATAC_mm10::1	52	Gene 3110035E14Rik	3110035E14Rik, AI415019, AV164974, R75066	RIKEN cDNA 3110035E14 gene	NM_178399.4	1428184_at	NP_848486.1
GeneID:17864	Mybl1	1	9668831	9700209	31378	-	23	1_s0-1_ATAC_mm10::1::106, 1_s0-1_ATAC_mm10::1::107, 1_s0-1_ATAC_mm10::1::108, 1_s0-1_ATAC_mm10::1::109, 1_s0-1_ATAC_mm10::1::110, 2_s0-2_ATAC_mm10::1::95, 2_s0-2_ATAC_mm10::1::96, 2_s0-2_ATAC_mm10::1::97, 2_s0-2_ATAC_mm10::1::98, 3_s18-1_ATAC_mm10::1::30, 3_s18-1_ATAC_mm10::1::31, 4_s18-2_ATAC_mm10::1::37, 4_s18-2_ATAC_mm10::1::38, 4_s18-2_ATAC_mm10::1::39, 5_s48-1_ATAC_mm10::1::27, 5_s48-1_ATAC_…	41105, 17105, 833, -143, -2511, 41073, 17169, 881, -143, 881, 209, 17169, 881, -143, 881, 305, -559, 881, -111, 881, -111, 849, -143	downstream, in gene, in gene, upstream, upstream, downstream, in gene, in gene, upstream, in gene, in gene, in gene, in gene, upstream, in gene, in gene, upstream, in gene, upstream, in gene, upstream, in gene, upstream	1	1	1	1	1	1	1	1	129	126.5	46.75	57	32.25	53.5	66.5	29.5	4	2_s0-2_ATAC_mm10::1	312	Gene Mybl1	A-myb, G1-419-6, MGC123416, Mybl1, repro9	myeloblastosis oncogene-like 1	NM_008651.2		NP_032677.2
GeneID:70675	Vcpip1	1	9723192	9748382	25190	-	14	1_s0-1_ATAC_mm10::1::111, 1_s0-1_ATAC_mm10::1::112, 2_s0-2_ATAC_mm10::1::99, 2_s0-2_ATAC_mm10::1::100, 3_s18-1_ATAC_mm10::1::32, 4_s18-2_ATAC_mm10::1::40, 5_s48-1_ATAC_mm10::1::30, 6_s48-2_ATAC_mm10::1::42, 6_s48-2_ATAC_mm10::1::43, 6_s48-2_ATAC_mm10::1::44, 7_s120-1_ATAC_mm10::1::32, 7_s120-1_ATAC_mm10::1::33, 8_s120-2_ATAC_mm10::1::22, 8_s120-2_ATAC_mm10::1::23	31294, -98, 31326, -98, -98, -98, -98, 31294, 510, -34, 31326, -98, 31294, -66	downstream, upstream, downstream, upstream, upstream, upstream, upstream, downstream, in gene, upstream, downstream, upstream, downstream, upstream	1	1	1	1	1	1	1	1	495.5	570.5	185.5	261.5	141	185	373.5	272	2	2_s0-2_ATAC_mm10::1	1050	Gene Vcpip1	5730421J18Rik, Vcpip1, 4932442A08, 5730538E15Rik, mKIAA1850, VCIP135	valosin containing protein (p97)/p47 complex interacting protein 1	NM_173443.2	1434706_at	NP_775619.2
GeneID:73331	1700034P13Rik	1	9747648	9771256	23608	+	16	1_s0-1_ATAC_mm10::1::112, 1_s0-1_ATAC_mm10::1::113, 2_s0-2_ATAC_mm10::1::100, 2_s0-2_ATAC_mm10::1::101, 3_s18-1_ATAC_mm10::1::32, 3_s18-1_ATAC_mm10::1::33, 4_s18-2_ATAC_mm10::1::40, 4_s18-2_ATAC_mm10::1::41, 5_s48-1_ATAC_mm10::1::30, 6_s48-2_ATAC_mm10::1::43, 6_s48-2_ATAC_mm10::1::44, 6_s48-2_ATAC_mm10::1::45, 7_s120-1_ATAC_mm10::1::33, 7_s120-1_ATAC_mm10::1::34, 8_s120-2_ATAC_mm10::1::23, 8_s120…	832, 21216, 832, 21280, 832, 21120, 832, 20944, 832, 224, 768, 21248, 832, 21152, 800, 21040	in gene, in gene, in gene, in gene, in gene, in gene, in gene, in gene, in gene, in gene, in gene, in gene, in gene, in gene, in gene, in gene	1	1	1	1	1	1	1	1	530	614	189.5	272.5	143	194.5	367	267.5	2	2_s0-2_ATAC_mm10::1	1050	Gene 1700034P13Rik	1700034P13Rik	RIKEN cDNA 1700034P13 gene	NR_040462.1	1431585_at
GeneID:170755	Sgk3	1	9798130	9902570	104440	+	52	1_s0-1_ATAC_mm10::1::114, 1_s0-1_ATAC_mm10::1::115, 1_s0-1_ATAC_mm10::1::116, 1_s0-1_ATAC_mm10::1::117, 1_s0-1_ATAC_mm10::1::118, 1_s0-1_ATAC_mm10::1::119, 1_s0-1_ATAC_mm10::1::120, 1_s0-1_ATAC_mm10::1::121, 1_s0-1_ATAC_mm10::1::122, 1_s0-1_ATAC_mm10::1::123, 2_s0-2_ATAC_mm10::1::102, 2_s0-2_ATAC_mm10::1::103, 2_s0-2_ATAC_mm10::1::104, 2_s0-2_ATAC_mm10::1::105, 2_s0-2_ATAC_mm10::1::106, 2_s0-2_AT…	-10002, -9138, -2722, -242, 366, 8830, 49774, 50318, 55374, 110542, -10066, -9138, -178, 8910, 50318, 55374, 110542, -10066, 49646, 50222, 55374, 110462, -9970, 366, 8782, 49646, 50190, 55406, 110510, -10066, -274, 366, 50318, 55342, 110558, -10066, -178, 366, 50286, 55374, 110542, -10066, -178, 302, 50286, 55390, 110542, 355, 49662, 50350, 55374, 110574	upstream, upstream, upstream, upstream, in gene, in gene, in gene, in gene, in gene, downstream, upstream, upstream, upstream, in gene, in gene, in gene, downstream, upstream, in gene, in gene, in gene, downstream, upstream, in gene, in gene, in gene, in gene, in gene, downstream, upstream, upstream, in gene, in gene, in gene, downstream, upstream, upstream, in gene, in gene, in gene, downstream,…	1	1	1	1	1	1	1	1	120.25	142.25	42.25	53.5	41.5	49.625	47.625	28.625	8	2_s0-2_ATAC_mm10::1	291	Gene Sgk3	fz, 2510015P22Rik, A330005P07Rik, fy, Cisk, Sgk3	serum/glucocorticoid regulated kinase 3	NM_177547.3, NM_001037759.1, NM_133220.2	1420918_at, 1420919_at	NP_808215.2, NP_001032848.1, NP_573483.1
GeneID:620986	Gm6195	1	9802103	9802553	450	-	15	1_s0-1_ATAC_mm10::1::116, 1_s0-1_ATAC_mm10::1::117, 1_s0-1_ATAC_mm10::1::118, 1_s0-1_ATAC_mm10::1::119, 2_s0-2_ATAC_mm10::1::104, 2_s0-2_ATAC_mm10::1::105, 4_s18-2_ATAC_mm10::1::43, 4_s18-2_ATAC_mm10::1::44, 5_s48-1_ATAC_mm10::1::32, 5_s48-1_ATAC_mm10::1::33, 6_s48-2_ATAC_mm10::1::47, 6_s48-2_ATAC_mm10::1::48, 7_s120-1_ATAC_mm10::1::36, 7_s120-1_ATAC_mm10::1::37, 8_s120-2_ATAC_mm10::1::25	7145, 4665, 4057, -4407, 4601, -4487, 4057, -4359, 4697, 4057, 4601, 4057, 4601, 4121, 4068	downstream, downstream, downstream, upstream, downstream, upstream, downstream, upstream, downstream, downstream, downstream, downstream, downstream, downstream, downstream	1	1	0	1	1	1	1	1	69.333	81	26.667	42.667	31.667	35.333	31.333	21	3	2_s0-2_ATAC_mm10::1	111	Gene Gm6195	EG620986, Gm6195	predicted pseudogene 6195	XM_885368.2, XM_912995.3		XP_890461.1, XP_918088.1
GeneID:240697	Mcmdc2	1	9908638	9940954	32316	+	16	1_s0-1_ATAC_mm10::1::123, 1_s0-1_ATAC_mm10::1::124, 2_s0-2_ATAC_mm10::1::108, 2_s0-2_ATAC_mm10::1::109, 3_s18-1_ATAC_mm10::1::38, 3_s18-1_ATAC_mm10::1::39, 4_s18-2_ATAC_mm10::1::48, 4_s18-2_ATAC_mm10::1::49, 5_s48-1_ATAC_mm10::1::36, 5_s48-1_ATAC_mm10::1::37, 6_s48-2_ATAC_mm10::1::51, 6_s48-2_ATAC_mm10::1::52, 7_s120-1_ATAC_mm10::1::40, 7_s120-1_ATAC_mm10::1::41, 8_s120-2_ATAC_mm10::1::29, 8_s120…	34, 35490, 34, 35490, -46, 35490, 2, 35490, 50, 35490, 34, 35490, 34, 35490, 66, 35490	in gene, downstream, in gene, downstream, upstream, downstream, in gene, downstream, in gene, downstream, in gene, downstream, in gene, downstream, in gene, downstream	1	1	1	1	1	1	1	1	320.5	466	120	182.5	131	153	274	207	2	2_s0-2_ATAC_mm10::1	641	Gene Mcmdc2	Mcmdc2, 6030422M02Rik	minichromosome maintenance domain containing 2	NM_177722.3		NP_808390.2
GeneID:73824	Snhg6	1	9942025	9944118	2093	-	8	1_s0-1_ATAC_mm10::1::124, 2_s0-2_ATAC_mm10::1::109, 3_s18-1_ATAC_mm10::1::39, 4_s18-2_ATAC_mm10::1::49, 5_s48-1_ATAC_mm10::1::37, 6_s48-2_ATAC_mm10::1::52, 7_s120-1_ATAC_mm10::1::41, 8_s120-2_ATAC_mm10::1::30	-10, -10, -10, -10, -10, -10, -10, -10	upstream, upstream, upstream, upstream, upstream, upstream, upstream, upstream	1	1	1	1	1	1	1	1	445	641	163	268	195	225	469	367	1	2_s0-2_ATAC_mm10::1	641	Gene Snhg6	1110008H02Rik, Snhg6	small nucleolar RNA host gene (non-protein coding) 6	NR_024067.2	1436506_a_at
GeneID:266793	Snord87	1	9942470	9942543	73	-	8	1_s0-1_ATAC_mm10::1::124, 2_s0-2_ATAC_mm10::1::109, 3_s18-1_ATAC_mm10::1::39, 4_s18-2_ATAC_mm10::1::49, 5_s48-1_ATAC_mm10::1::37, 6_s48-2_ATAC_mm10::1::52, 7_s120-1_ATAC_mm10::1::41, 8_s120-2_ATAC_mm10::1::30	-1585, -1585, -1585, -1585, -1585, -1585, -1585, -1585	upstream, upstream, upstream, upstream, upstream, upstream, upstream, upstream	1	1	1	1	1	1	1	1	445	641	163	268	195	225	469	367	1	2_s0-2_ATAC_mm10::1	641	Gene Snord87	MBII-276, Snord87, U87, Rnu87	small nucleolar RNA, C/D box 87	NR_004410.1
GeneID:100038398	Gm10567	1	9960164	9962809	2645	-	17	1_s0-1_ATAC_mm10::1::125, 1_s0-1_ATAC_mm10::1::126, 2_s0-2_ATAC_mm10::1::110, 2_s0-2_ATAC_mm10::1::111, 3_s18-1_ATAC_mm10::1::40, 3_s18-1_ATAC_mm10::1::41, 3_s18-1_ATAC_mm10::1::42, 4_s18-2_ATAC_mm10::1::50, 4_s18-2_ATAC_mm10::1::51, 5_s48-1_ATAC_mm10::1::38, 5_s48-1_ATAC_mm10::1::39, 6_s48-2_ATAC_mm10::1::53, 6_s48-2_ATAC_mm10::1::54, 6_s48-2_ATAC_mm10::1::55, 7_s120-1_ATAC_mm10::1::42, 8_s120-2…	-4359, -5127, -5063, -6311, 5241, -4391, -5063, -4423, -5063, -4615, -5223, -4359, -5191, -6279, -5063, 5385, -5159	upstream, upstream, upstream, upstream, downstream, upstream, upstream, upstream, upstream, upstream, upstream, upstream, upstream, upstream, upstream, downstream, upstream	1	1	1	1	1	1	1	1	126.667	141.333	51	64	50	54.667	75.333	51	3	2_s0-2_ATAC_mm10::1	307	Gene Gm10567	ENSMUSG00000073738, Gm10567	predicted gene 10567	XR_140429.1, XR_141896.1
GeneID:100039596	Tcf24	1	9963408	9967485	4077	-	17	1_s0-1_ATAC_mm10::1::125, 1_s0-1_ATAC_mm10::1::126, 2_s0-2_ATAC_mm10::1::110, 2_s0-2_ATAC_mm10::1::111, 3_s18-1_ATAC_mm10::1::40, 3_s18-1_ATAC_mm10::1::41, 3_s18-1_ATAC_mm10::1::42, 4_s18-2_ATAC_mm10::1::50, 4_s18-2_ATAC_mm10::1::51, 5_s48-1_ATAC_mm10::1::38, 5_s48-1_ATAC_mm10::1::39, 6_s48-2_ATAC_mm10::1::53, 6_s48-2_ATAC_mm10::1::54, 6_s48-2_ATAC_mm10::1::55, 7_s120-1_ATAC_mm10::1::42, 8_s120-2…	317, -451, -387, -1635, 9917, 285, -387, 253, -387, 61, -547, 317, -515, -1603, -387, 10061, -483	in gene, upstream, upstream, upstream, downstream, in gene, upstream, in gene, upstream, in gene, upstream, in gene, upstream, upstream, upstream, downstream, upstream	1	1	1	1	1	1	1	1	126.667	141.333	51	64	50	54.667	75.333	51	3	2_s0-2_ATAC_mm10::1	307	Gene Tcf24	Tcf24, Gm2330	transcription factor 24	XM_003688767.1, XM_003689325.1		XP_003688815.1, XP_003689373.1
GeneID:69312	Ppp1r42	1	9968624	10009130	40506	-	26	1_s0-1_ATAC_mm10::1::125, 1_s0-1_ATAC_mm10::1::126, 1_s0-1_ATAC_mm10::1::127, 1_s0-1_ATAC_mm10::1::128, 1_s0-1_ATAC_mm10::1::129, 1_s0-1_ATAC_mm10::1::130, 2_s0-2_ATAC_mm10::1::110, 2_s0-2_ATAC_mm10::1::111, 2_s0-2_ATAC_mm10::1::112, 2_s0-2_ATAC_mm10::1::113, 2_s0-2_ATAC_mm10::1::114, 3_s18-1_ATAC_mm10::1::41, 3_s18-1_ATAC_mm10::1::42, 4_s18-2_ATAC_mm10::1::50, 4_s18-2_ATAC_mm10::1::51, 4_s18-2_A…	41962, 41194, 25530, 106, -6710, -7190, 41258, 40010, -86, -5558, -7126, 41930, 41258, 41898, 41258, -6710, 41706, 41098, -6838, 41962, 41130, 40042, -38, -6806, 41258, 41162	downstream, downstream, in gene, in gene, upstream, upstream, downstream, in gene, upstream, upstream, upstream, downstream, downstream, downstream, downstream, upstream, downstream, downstream, upstream, downstream, downstream, in gene, upstream, upstream, downstream, downstream	1	1	1	1	1	1	1	1	83.5	101.333	33	43.167	37.167	40.667	47.333	31	6	2_s0-2_ATAC_mm10::1	307	Gene Ppp1r42	TLRR, Ppp1r42, 4930418G15Rik, 1700011J18Rik, Lrrc67	protein phosphatase 1, regulatory subunit 42	NM_145692.1, NM_027033.4	1424977_at, 1430283_s_at, 1432425_at	NP_663730.1, NP_081309.1
GeneID:26754	Cops5	1	10024830	10037898	13068	-	23	1_s0-1_ATAC_mm10::1::129, 1_s0-1_ATAC_mm10::1::130, 1_s0-1_ATAC_mm10::1::131, 1_s0-1_ATAC_mm10::1::132, 2_s0-2_ATAC_mm10::1::114, 2_s0-2_ATAC_mm10::1::115, 2_s0-2_ATAC_mm10::1::116, 3_s18-1_ATAC_mm10::1::43, 3_s18-1_ATAC_mm10::1::44, 4_s18-2_ATAC_mm10::1::52, 4_s18-2_ATAC_mm10::1::53, 4_s18-2_ATAC_mm10::1::54, 5_s48-1_ATAC_mm10::1::40, 5_s48-1_ATAC_mm10::1::41, 5_s48-1_ATAC_mm10::1::42, 6_s48-2_A…	22058, 21578, -214, -1750, 21642, -246, -1750, -246, -2134, 22058, -214, -1734, 21930, -118, -2038, 21962, -86, -1206, -1718, -150, -1686, -150, -1702	downstream, downstream, upstream, upstream, downstream, upstream, upstream, upstream, upstream, downstream, upstream, upstream, downstream, upstream, upstream, downstream, upstream, upstream, upstream, upstream, upstream, upstream, upstream	1	1	1	1	1	1	1	1	126	179.667	61.667	80	74	64	134	87.333	3	2_s0-2_ATAC_mm10::1	290	Gene Cops5	Cops5, Jab1, Sgn5, Mov34, AI303502, CSN5	COP9 (constitutive photomorphogenic) homolog, subunit 5 (Arabidopsis thaliana)	NM_013715.1		NP_038743.1
GeneID:211660	Cspp1	1	10038218	10136768	98550	+	26	1_s0-1_ATAC_mm10::1::131, 1_s0-1_ATAC_mm10::1::132, 1_s0-1_ATAC_mm10::1::133, 1_s0-1_ATAC_mm10::1::134, 2_s0-2_ATAC_mm10::1::115, 2_s0-2_ATAC_mm10::1::116, 2_s0-2_ATAC_mm10::1::117, 2_s0-2_ATAC_mm10::1::118, 3_s18-1_ATAC_mm10::1::43, 3_s18-1_ATAC_mm10::1::44, 3_s18-1_ATAC_mm10::1::45, 4_s18-2_ATAC_mm10::1::53, 4_s18-2_ATAC_mm10::1::54, 4_s18-2_ATAC_mm10::1::55, 4_s18-2_ATAC_mm10::1::56, 5_s48-1_A…	-106, 1430, 24150, 64054, -74, 1430, 24150, 57238, -74, 1814, 24150, -106, 1414, 24150, 64006, -202, 1718, 24150, -234, 886, 1398, 77622, -170, 1366, -170, 1382	upstream, in gene, in gene, in gene, upstream, in gene, in gene, in gene, upstream, in gene, in gene, upstream, in gene, in gene, in gene, upstream, in gene, in gene, upstream, in gene, in gene, in gene, upstream, in gene, upstream, in gene	1	1	1	1	1	1	1	1	102.667	127.167	42.333	58.833	48.167	43.833	76.333	49.667	6	2_s0-2_ATAC_mm10::1	290	Gene Cspp1	2310020J12Rik, Cspp2, AA387550, Cspp3, 4930413O22Rik, BC055915, Cspp1	centrosome and spindle pole associated protein 1	NM_026493.3	1420340_at, 1431405_a_at	NP_080769.3
GeneID:211673	Arfgef1	1	10137507	10232670	95163	-	13	1_s0-1_ATAC_mm10::1::135, 1_s0-1_ATAC_mm10::1::136, 1_s0-1_ATAC_mm10::1::137, 2_s0-2_ATAC_mm10::1::119, 3_s18-1_ATAC_mm10::1::46, 3_s18-1_ATAC_mm10::1::47, 3_s18-1_ATAC_mm10::1::48, 4_s18-2_ATAC_mm10::1::57, 4_s18-2_ATAC_mm10::1::58, 5_s48-1_ATAC_mm10::1::44, 6_s48-2_ATAC_mm10::1::62, 7_s120-1_ATAC_mm10::1::45, 8_s120-2_ATAC_mm10::1::35	67374, 286, -386, -418, 222, -386, -6530, 382, -514, -546, -514, -386, -386	in gene, in gene, upstream, upstream, in gene, upstream, upstream, in gene, upstream, upstream, upstream, upstream, upstream	1	1	1	1	1	1	1	1	83.667	99.333	35.667	43.333	39.333	37	56.667	60.667	3	2_s0-2_ATAC_mm10::1	252	Gene Arfgef1	Arfgef1, D730028O18Rik, D130059B05Rik, ARFGEP1, BIG1, P200	ADP-ribosylation factor guanine nucleotide-exchange factor 1(brefeldin A-inhibited)	NM_001102430.1	1415711_at	NP_001095900.1
GeneID:329093	Cpa6	1	10324727	10719943	395216	-	11	1_s0-1_ATAC_mm10::1::140, 1_s0-1_ATAC_mm10::1::141, 1_s0-1_ATAC_mm10::1::142, 2_s0-2_ATAC_mm10::1::122, 2_s0-2_ATAC_mm10::1::123, 3_s18-1_ATAC_mm10::1::51, 3_s18-1_ATAC_mm10::1::52, 4_s18-2_ATAC_mm10::1::61, 5_s48-1_ATAC_mm10::1::47, 6_s48-2_ATAC_mm10::1::65, 6_s48-2_ATAC_mm10::1::66	340487, 205159, 24759, 340583, 24775, 340583, 24647, 340583, 24615, 340551, 24455	in gene, in gene, in gene, in gene, in gene, in gene, in gene, in gene, in gene, in gene, in gene	1	1	1	1	1	1	0	0	41	47.333	29	26	22.333	29	18.333	12.667	3	2_s0-2_ATAC_mm10::1	71	Gene Cpa6	9030616D13Rik, MGC141282, Cpa6	carboxypeptidase A6	NM_177834.3		NP_808502.2
GeneID:109294	Prex2	1	10993465	11303682	310217	+	12	1_s0-1_ATAC_mm10::1::145, 1_s0-1_ATAC_mm10::1::146, 1_s0-1_ATAC_mm10::1::147, 1_s0-1_ATAC_mm10::1::148, 2_s0-2_ATAC_mm10::1::126, 2_s0-2_ATAC_mm10::1::127, 2_s0-2_ATAC_mm10::1::128, 2_s0-2_ATAC_mm10::1::129, 3_s18-1_ATAC_mm10::1::53, 4_s18-2_ATAC_mm10::1::62, 6_s48-2_ATAC_mm10::1::67, 7_s120-1_ATAC_mm10::1::47	295, 3367, 72039, 284487, 359, 3431, 71879, 301959, 3431, 3367, 3367, 3335	in gene, in gene, in gene, in gene, in gene, in gene, in gene, in gene, in gene, in gene, in gene, in gene	1	1	1	1	0	1	1	0	63.4	61.8	18.6	22.8	19.6	24.8	22	17.4	5	2_s0-2_ATAC_mm10::1	162	Gene Prex2	D430013K02, AI553603, P-Rex2, C030045D06Rik, AI316880, Prex2, Depdc2, 6230420N16Rik	phosphatidylinositol-3,4,5-trisphosphate-dependent Rac exchange factor 2	NM_029525.1, NM_001033636.4, XM_003946036.1	1432047_at, 1436569_at	NP_083801.1, NP_001028808.1, XP_003946085.1
GeneID:320492	A830018L16Rik	1	11414105	11975902	561797	+	9	1_s0-1_ATAC_mm10::1::151, 1_s0-1_ATAC_mm10::1::152, 2_s0-2_ATAC_mm10::1::132, 3_s18-1_ATAC_mm10::1::54, 4_s18-2_ATAC_mm10::1::63, 5_s48-1_ATAC_mm10::1::49, 6_s48-2_ATAC_mm10::1::68, 7_s120-1_ATAC_mm10::1::48, 8_s120-2_ATAC_mm10::1::36	7, 174279, 135, 231, 295, 7, 103, 231, 295	in gene, in gene, in gene, in gene, in gene, in gene, in gene, in gene, in gene	1	1	1	1	1	1	1	1	74.5	63.5	26.5	24.5	23.5	43	31	19.5	2	1_s0-1_ATAC_mm10::1	110	Gene A830018L16Rik	A830018L16Rik, VEST1	RIKEN cDNA A830018L16 gene	NM_001160371.2, NM_001160370.2, NM_001160369.2, NM_177173.6		NP_001153843.1, NP_001153842.1, NP_001153841.1, NP_796147.2
GeneID:329096	Gm17644	1	12667563	12673090	5527	+	3	3_s18-1_ATAC_mm10::1::55, 6_s48-2_ATAC_mm10::1::69, 8_s120-2_ATAC_mm10::1::37	-9915, -9899, -9867	upstream, upstream, upstream	0	0	1	0	0	1	0	1	16	24	35	22	11	37	28	31	1	6_s48-2_ATAC_mm10::1	37	Gene Gm17644	4932411L15, Gm17644	predicted gene, 17644	NR_045297.1
GeneID:240725	Sulf1	1	12692430	12860372	167942	+	52	1_s0-1_ATAC_mm10::1::155, 1_s0-1_ATAC_mm10::1::156, 1_s0-1_ATAC_mm10::1::157, 1_s0-1_ATAC_mm10::1::158, 1_s0-1_ATAC_mm10::1::159, 1_s0-1_ATAC_mm10::1::160, 1_s0-1_ATAC_mm10::1::161, 1_s0-1_ATAC_mm10::1::162, 1_s0-1_ATAC_mm10::1::163, 1_s0-1_ATAC_mm10::1::164, 1_s0-1_ATAC_mm10::1::165, 1_s0-1_ATAC_mm10::1::166, 1_s0-1_ATAC_mm10::1::167, 2_s0-2_ATAC_mm10::1::135, 2_s0-2_ATAC_mm10::1::136, 2_s0-2_AT…	18, 530, 15314, 19026, 25746, 37330, 59026, 84242, 115794, 148210, 158599, 163922, 173010, 18, 530, 15314, 25810, 37330, 84210, 115762, 148306, 158546, 163922, 173042, 25746, 37330, 127858, 163954, 172658, 18, 37330, 84178, 127842, 163922, 172786, 18, 25842, 37362, 127826, 163922, 173074, 82, 37330, 127858, 163922, 173042, 37330, 127826, 163922, 37330, 127858, 163906	in gene, in gene, in gene, in gene, in gene, in gene, in gene, in gene, in gene, in gene, in gene, in gene, downstream, in gene, in gene, in gene, in gene, in gene, in gene, in gene, in gene, in gene, in gene, downstream, in gene, in gene, in gene, in gene, downstream, in gene, in gene, in gene, in gene, in gene, downstream, in gene, in gene, in gene, in gene, in gene, downstream, in gene, in gen…	1	1	1	1	1	1	1	1	82.143	94.143	41	45.286	35.643	39	40.571	26	14	2_s0-2_ATAC_mm10::1	316	Gene Sulf1	Sulf1, AI467640, AW121680, mKIAA1077	sulfatase 1	NM_172294.1, NM_001198565.1, NM_001198566.1	1436319_at	NP_758498.1, NP_001185494.1, NP_001185495.1
GeneID:240726	Slco5a1	1	12866549	12991135	124586	-	37	1_s0-1_ATAC_mm10::1::166, 1_s0-1_ATAC_mm10::1::167, 1_s0-1_ATAC_mm10::1::168, 1_s0-1_ATAC_mm10::1::169, 1_s0-1_ATAC_mm10::1::170, 1_s0-1_ATAC_mm10::1::171, 1_s0-1_ATAC_mm10::1::172, 1_s0-1_ATAC_mm10::1::173, 1_s0-1_ATAC_mm10::1::174, 2_s0-2_ATAC_mm10::1::144, 2_s0-2_ATAC_mm10::1::145, 2_s0-2_ATAC_mm10::1::146, 2_s0-2_ATAC_mm10::1::147, 2_s0-2_ATAC_mm10::1::148, 2_s0-2_ATAC_mm10::1::149, 2_s0-2_AT…	134783, 125695, 59119, 55199, 51359, 735, -1057, -1521, -5345, 134783, 125663, 115423, 55199, 51359, 767, 47, -1537, -5313, 134751, 126047, 703, -1569, 125919, 751, 255, -1505, 125631, 735, 134783, 125663, 51423, 735, -1521, 735, -1537, 831, -1569	downstream, downstream, in gene, in gene, in gene, in gene, upstream, upstream, upstream, downstream, downstream, in gene, in gene, in gene, in gene, in gene, upstream, upstream, downstream, downstream, in gene, upstream, downstream, in gene, in gene, upstream, downstream, in gene, downstream, downstream, in gene, in gene, upstream, in gene, upstream, in gene, upstream	1	1	1	1	1	1	1	1	94.889	97.667	35.889	39.444	29.333	37	32.667	21.889	9	2_s0-2_ATAC_mm10::1	221	Gene Slco5a1	4732454B15, AA407151, Slco5a1, A630033C23Rik	solute carrier organic anion transporter family, member 5A1	NM_172841.2		NP_766429.2
GeneID:383491	Prdm14	1	13113428	13127163	13735	-	11	1_s0-1_ATAC_mm10::1::186, 1_s0-1_ATAC_mm10::1::187, 1_s0-1_ATAC_mm10::1::188, 1_s0-1_ATAC_mm10::1::189, 2_s0-2_ATAC_mm10::1::163, 2_s0-2_ATAC_mm10::1::164, 2_s0-2_ATAC_mm10::1::165, 3_s18-1_ATAC_mm10::1::63, 7_s120-1_ATAC_mm10::1::55, 7_s120-1_ATAC_mm10::1::56, 8_s120-2_ATAC_mm10::1::43	23035, 18171, 5307, -1541, 23099, 18139, 5307, 5307, 23083, 2235, 2235	downstream, downstream, in gene, upstream, downstream, downstream, in gene, in gene, downstream, in gene, in gene	1	1	1	0	0	0	1	1	85.8	80.2	31.6	29.8	27.2	29.8	50	31.8	5	1_s0-1_ATAC_mm10::1	148	Gene Prdm14	Prdm14	PR domain containing 14	NM_001081209.2		NP_001074678.2
GeneID:17978	Ncoa2	1	13139159	13374083	234924	-	18	1_s0-1_ATAC_mm10::1::190, 1_s0-1_ATAC_mm10::1::191, 1_s0-1_ATAC_mm10::1::192, 2_s0-2_ATAC_mm10::1::166, 2_s0-2_ATAC_mm10::1::167, 2_s0-2_ATAC_mm10::1::168, 2_s0-2_ATAC_mm10::1::169, 3_s18-1_ATAC_mm10::1::64, 3_s18-1_ATAC_mm10::1::65, 4_s18-2_ATAC_mm10::1::77, 4_s18-2_ATAC_mm10::1::78, 4_s18-2_ATAC_mm10::1::79, 5_s48-1_ATAC_mm10::1::57, 6_s48-2_ATAC_mm10::1::79, 7_s120-1_ATAC_mm10::1::57, 7_s120-1…	13219, 1507, 419, 13267, 1507, 547, -29, 13251, 1539, 13251, 1507, 675, 1507, 1571, 1507, 579, 1507, 643	in gene, in gene, in gene, in gene, in gene, in gene, upstream, in gene, in gene, in gene, in gene, in gene, in gene, in gene, in gene, in gene, in gene, in gene	1	1	1	1	1	1	1	1	257.5	348.25	119.5	173.25	110.25	134.25	272.5	220	4	2_s0-2_ATAC_mm10::1	1006	Gene Ncoa2	SRC-2, 9530095N19, TIF2, D1Ertd433e, Grip1, bHLHe75, Ncoa2, GRIP-1, TIF-2, KAT13C	nuclear receptor coactivator 2	NM_008678.2, NM_001077695.1	1435233_at, 1435234_at	NP_032704.2, NP_001071163.1
GeneID:72265	Tram1	1	13564702	13589864	25162	-	10	1_s0-1_ATAC_mm10::1::202, 2_s0-2_ATAC_mm10::1::175, 3_s18-1_ATAC_mm10::1::68, 4_s18-2_ATAC_mm10::1::83, 5_s48-1_ATAC_mm10::1::61, 5_s48-1_ATAC_mm10::1::62, 5_s48-1_ATAC_mm10::1::63, 6_s48-2_ATAC_mm10::1::82, 7_s120-1_ATAC_mm10::1::61, 8_s120-2_ATAC_mm10::1::47	72, 72, -248, -248, 744, 184, -248, -248, 72, 200	in gene, in gene, upstream, upstream, in gene, in gene, upstream, upstream, in gene, in gene	1	1	1	1	1	1	1	1	185	188	57	84	69	75	122	96	1	2_s0-2_ATAC_mm10::1	188	Gene Tram1	1810049E02Rik, TRAMP, MGC1174, Tram1	translocating chain-associating membrane protein 1	NM_028173.4	1423732_at	NP_082449.1
GeneID:212442	Lactb2	1	13625898	13660509	34611	-	10	1_s0-1_ATAC_mm10::1::203, 1_s0-1_ATAC_mm10::1::204, 2_s0-2_ATAC_mm10::1::176, 2_s0-2_ATAC_mm10::1::177, 3_s18-1_ATAC_mm10::1::69, 4_s18-2_ATAC_mm10::1::84, 5_s48-1_ATAC_mm10::1::64, 6_s48-2_ATAC_mm10::1::83, 7_s120-1_ATAC_mm10::1::62, 8_s120-2_ATAC_mm10::1::48	38717, -3, 38717, -3, 349, 77, 333, 221, -3, -3	downstream, upstream, downstream, upstream, in gene, in gene, in gene, in gene, upstream, upstream	1	1	1	1	1	1	1	1	58	76.5	34	35.5	28.5	34	55.5	57	2	2_s0-2_ATAC_mm10::1	119	Gene Lactb2	MGC7674, Lactb2, E430032H21Rik, Cgi-83	lactamase, beta 2	NM_145381.2	1425140_at, 1425141_at	NP_663356.1
GeneID:381246	Xkr9	1	13668771	13701723	32952	+	9	1_s0-1_ATAC_mm10::1::204, 1_s0-1_ATAC_mm10::1::205, 2_s0-2_ATAC_mm10::1::177, 3_s18-1_ATAC_mm10::1::69, 4_s18-2_ATAC_mm10::1::84, 5_s48-1_ATAC_mm10::1::64, 6_s48-2_ATAC_mm10::1::83, 7_s120-1_ATAC_mm10::1::62, 8_s120-2_ATAC_mm10::1::48	-8259, 37693, -8259, -8611, -8339, -8595, -8483, -8259, -8259	upstream, downstream, upstream, upstream, upstream, upstream, upstream, upstream, upstream	1	1	1	1	1	1	1	1	58.5	71.5	31.5	32.5	28.5	31	56	51.5	2	2_s0-2_ATAC_mm10::1	119	Gene Xkr9	Xkr9, Gm1620, XRG9	X Kell blood group precursor related family member 9 homolog	NM_001011873.2		NP_001011873.1
GeneID:14048	Eya1	1	14168958	14310199	141241	-	14	1_s0-1_ATAC_mm10::1::215, 1_s0-1_ATAC_mm10::1::216, 1_s0-1_ATAC_mm10::1::217, 1_s0-1_ATAC_mm10::1::218, 2_s0-2_ATAC_mm10::1::183, 2_s0-2_ATAC_mm10::1::184, 2_s0-2_ATAC_mm10::1::185, 2_s0-2_ATAC_mm10::1::186, 3_s18-1_ATAC_mm10::1::72, 4_s18-2_ATAC_mm10::1::88, 5_s48-1_ATAC_mm10::1::67, 6_s48-2_ATAC_mm10::1::86, 7_s120-1_ATAC_mm10::1::65, 8_s120-2_ATAC_mm10::1::50	123479, 21847, 5527, 343, 123479, 21415, 5591, 279, 255, 279, 375, 247, 279, 279	in gene, in gene, in gene, in gene, in gene, in gene, in gene, in gene, in gene, in gene, in gene, in gene, in gene, in gene	1	1	1	1	1	1	1	1	66.75	84.75	24.25	30.5	16.75	25	26.5	18.75	4	2_s0-2_ATAC_mm10::1	153	Gene Eya1	Eya1, bor	eyes absent 1 homolog (Drosophila)	NM_010164.2, NM_001252192.1	1421727_at	NP_034294.2, NP_001239121.1
GeneID:17681	Msc	1	14753346	14755966	2620	-	10	1_s0-1_ATAC_mm10::1::232, 1_s0-1_ATAC_mm10::1::233, 2_s0-2_ATAC_mm10::1::197, 2_s0-2_ATAC_mm10::1::198, 3_s18-1_ATAC_mm10::1::77, 4_s18-2_ATAC_mm10::1::92, 5_s48-1_ATAC_mm10::1::71, 6_s48-2_ATAC_mm10::1::90, 7_s120-1_ATAC_mm10::1::68, 8_s120-2_ATAC_mm10::1::53	606, -994, 606, -1058, 670, 510, 606, 606, 638, 606	in gene, upstream, in gene, upstream, in gene, in gene, in gene, in gene, in gene, in gene	1	1	1	1	1	1	1	1	82.5	75	32	29.5	35.5	33	35.5	23.5	2	1_s0-1_ATAC_mm10::1	104	Gene Msc	bHLHa22, MyoR, Msc	musculin	NM_010827.2	1418417_at	NP_034957.1
GeneID:277328	Trpa1	1	14872648	14918862	46214	-	7	1_s0-1_ATAC_mm10::1::238, 1_s0-1_ATAC_mm10::1::239, 2_s0-2_ATAC_mm10::1::201, 2_s0-2_ATAC_mm10::1::202, 2_s0-2_ATAC_mm10::1::203, 6_s48-2_ATAC_mm10::1::91, 6_s48-2_ATAC_mm10::1::92	750, 62, -18, -562, -1074, 110, -562	in gene, in gene, upstream, upstream, upstream, in gene, upstream	1	1	0	0	0	1	0	0	43	48	16	17	16.5	26.25	17.75	11.5	4	2_s0-2_ATAC_mm10::1	80	Gene Trpa1	Trpa1, Anktm1	transient receptor potential cation channel, subfamily A, member 1	NM_177781.4		NP_808449.1
GeneID:98741	Kcnb2	1	15312452	15714214	401762	+	20	1_s0-1_ATAC_mm10::1::245, 1_s0-1_ATAC_mm10::1::246, 1_s0-1_ATAC_mm10::1::247, 1_s0-1_ATAC_mm10::1::248, 1_s0-1_ATAC_mm10::1::249, 1_s0-1_ATAC_mm10::1::250, 1_s0-1_ATAC_mm10::1::251, 1_s0-1_ATAC_mm10::1::252, 2_s0-2_ATAC_mm10::1::207, 2_s0-2_ATAC_mm10::1::208, 2_s0-2_ATAC_mm10::1::209, 2_s0-2_ATAC_mm10::1::210, 2_s0-2_ATAC_mm10::1::211, 2_s0-2_ATAC_mm10::1::212, 3_s18-1_ATAC_mm10::1::78, 4_s18-2_A…	204, 732, 111388, 322460, 331836, 338748, 347356, 398236, 111388, 322460, 331932, 338748, 339484, 347068, 398332, 111356, 322476, 338652, 111356, 111356	in gene, in gene, in gene, in gene, in gene, in gene, in gene, in gene, in gene, in gene, in gene, in gene, in gene, in gene, in gene, in gene, in gene, in gene, in gene, in gene	1	1	1	1	0	1	1	0	48.778	44.333	20.333	22.222	15.556	20.889	14.667	13.667	9	1_s0-1_ATAC_mm10::1	112	Gene Kcnb2	9630047L19Rik, Kcnb2, BB130875, Kv2.2	potassium voltage gated channel, Shab-related subfamily, member 2	NM_001098528.2		NP_001091998.1
GeneID:21749	Terf1	1	15805658	15843429	37771	+	9	1_s0-1_ATAC_mm10::1::254, 2_s0-2_ATAC_mm10::1::213, 2_s0-2_ATAC_mm10::1::214, 3_s18-1_ATAC_mm10::1::79, 4_s18-2_ATAC_mm10::1::97, 5_s48-1_ATAC_mm10::1::72, 6_s48-2_ATAC_mm10::1::95, 7_s120-1_ATAC_mm10::1::71, 8_s120-2_ATAC_mm10::1::56	-90, -90, 35590, -90, -90, -90, -90, -90, -90	upstream, upstream, in gene, upstream, upstream, upstream, upstream, upstream, upstream	1	1	1	1	1	1	1	1	268.5	326.5	102.5	149.5	96	99	211	185	2	2_s0-2_ATAC_mm10::1	604	Gene Terf1	Trbf1, Terf1, Pin2, Trf1	telomeric repeat binding factor 1	NM_009352.2	1418380_at, 1431332_a_at	NP_033378.1
GeneID:226866	Sbspon	1	15853862	15892722	38860	-	14	1_s0-1_ATAC_mm10::1::255, 1_s0-1_ATAC_mm10::1::256, 2_s0-2_ATAC_mm10::1::215, 2_s0-2_ATAC_mm10::1::216, 3_s18-1_ATAC_mm10::1::80, 4_s18-2_ATAC_mm10::1::98, 4_s18-2_ATAC_mm10::1::99, 5_s48-1_ATAC_mm10::1::73, 5_s48-1_ATAC_mm10::1::74, 6_s48-2_ATAC_mm10::1::96, 6_s48-2_ATAC_mm10::1::97, 7_s120-1_ATAC_mm10::1::72, 7_s120-1_ATAC_mm10::1::73, 7_s120-1_ATAC_mm10::1::74	9042, 114, 8978, 82, 9010, 9010, 82, 9042, 18, 9010, -78, 9074, 530, -14	in gene, in gene, in gene, in gene, in gene, in gene, in gene, in gene, in gene, in gene, upstream, in gene, in gene, upstream	1	1	1	1	1	1	1	0	123	142	30.5	35.5	39	38.5	41	19	2	2_s0-2_ATAC_mm10::1	182	Gene Sbspon	Sbspon, Rpesp, Gm106	somatomedin B and thrombospondin, type 1 domain containing	NM_001033288.3		NP_001028460.1
GeneID:75799	4930444P10Rik	1	16065979	16093041	27062	-	15	1_s0-1_ATAC_mm10::1::260, 1_s0-1_ATAC_mm10::1::261, 1_s0-1_ATAC_mm10::1::262, 2_s0-2_ATAC_mm10::1::219, 3_s18-1_ATAC_mm10::1::82, 4_s18-2_ATAC_mm10::1::101, 5_s48-1_ATAC_mm10::1::75, 5_s48-1_ATAC_mm10::1::76, 6_s48-2_ATAC_mm10::1::99, 6_s48-2_ATAC_mm10::1::100, 7_s120-1_ATAC_mm10::1::75, 7_s120-1_ATAC_mm10::1::76, 7_s120-1_ATAC_mm10::1::77, 8_s120-2_ATAC_mm10::1::57, 8_s120-2_ATAC_mm10::1::58	24369, -271, -5967, -271, -335, -319, -319, -783, -367, -5871, 24369, -335, -5903, -351, -687	in gene, upstream, upstream, upstream, upstream, upstream, upstream, upstream, upstream, upstream, in gene, upstream, upstream, upstream, upstream	1	1	1	1	1	1	1	1	111	99.667	37.333	45.667	34.333	41.667	56.333	23.667	3	2_s0-2_ATAC_mm10::1	235	Gene 4930444P10Rik	4930444P10Rik	RIKEN cDNA 4930444P10 gene	NM_001243238.1	1431450_at	NP_001230167.1
GeneID:19989	Rpl7	1	16101295	16104433	3138	-	26	1_s0-1_ATAC_mm10::1::261, 1_s0-1_ATAC_mm10::1::262, 1_s0-1_ATAC_mm10::1::263, 1_s0-1_ATAC_mm10::1::264, 1_s0-1_ATAC_mm10::1::265, 2_s0-2_ATAC_mm10::1::219, 2_s0-2_ATAC_mm10::1::220, 2_s0-2_ATAC_mm10::1::221, 3_s18-1_ATAC_mm10::1::82, 3_s18-1_ATAC_mm10::1::83, 4_s18-2_ATAC_mm10::1::101, 4_s18-2_ATAC_mm10::1::102, 5_s48-1_ATAC_mm10::1::75, 5_s48-1_ATAC_mm10::1::76, 5_s48-1_ATAC_mm10::1::77, 5_s48-1…	11121, 5425, -367, -1903, -2191, 11121, -335, -1775, 11057, -303, 11073, -367, 11073, 10609, -399, -1071, 11025, 5521, -399, 11057, 5489, -335, -2255, 11041, 10705, -303	downstream, downstream, upstream, upstream, upstream, downstream, upstream, upstream, downstream, upstream, downstream, upstream, downstream, downstream, upstream, upstream, downstream, downstream, upstream, downstream, downstream, upstream, upstream, downstream, downstream, upstream	1	1	1	1	1	1	1	1	149.4	164.2	56	69.6	57.6	69.2	102.2	69.8	5	2_s0-2_ATAC_mm10::1	362	Gene Rpl7	Rpl7, MGC102113, Rpl7a, Surf-3	ribosomal protein L7	NM_011291.5	1415979_x_at, 1426162_a_at, 1426163_x_at, 1427452_at	NP_035421.2
GeneID:98711	Rdh10	1	16105882	16132550	26668	+	22	1_s0-1_ATAC_mm10::1::262, 1_s0-1_ATAC_mm10::1::263, 1_s0-1_ATAC_mm10::1::264, 1_s0-1_ATAC_mm10::1::265, 1_s0-1_ATAC_mm10::1::266, 2_s0-2_ATAC_mm10::1::220, 2_s0-2_ATAC_mm10::1::221, 2_s0-2_ATAC_mm10::1::222, 2_s0-2_ATAC_mm10::1::223, 3_s18-1_ATAC_mm10::1::83, 4_s18-2_ATAC_mm10::1::102, 5_s48-1_ATAC_mm10::1::77, 5_s48-1_ATAC_mm10::1::78, 5_s48-1_ATAC_mm10::1::79, 6_s48-2_ATAC_mm10::1::100, 6_s48-2…	-6874, -1082, 454, 742, 25414, -1114, 326, 24806, 25414, -1146, -1082, -1050, -378, 25430, -6970, -1050, 25398, -6938, -1114, 806, 25446, -1146	upstream, upstream, in gene, in gene, in gene, upstream, in gene, in gene, in gene, upstream, upstream, upstream, upstream, in gene, upstream, upstream, in gene, upstream, upstream, in gene, in gene, upstream	1	1	1	1	1	1	1	1	114.333	123	42.167	51	46.5	55.5	86	58	6	2_s0-2_ATAC_mm10::1	362	Gene Rdh10	AI875664, AW549993, Rdh10, D1Ertd762e, 3110069K09Rik, m366Asp, 4921506A21Rik	retinol dehydrogenase 10 (all-trans)	NM_133832.3	1426968_a_at	NP_598593.1
GeneID:29819	Stau2	1	16228810	16519302	290492	-	22	1_s0-1_ATAC_mm10::1::272, 1_s0-1_ATAC_mm10::1::273, 1_s0-1_ATAC_mm10::1::274, 1_s0-1_ATAC_mm10::1::275, 2_s0-2_ATAC_mm10::1::227, 2_s0-2_ATAC_mm10::1::228, 2_s0-2_ATAC_mm10::1::229, 3_s18-1_ATAC_mm10::1::84, 3_s18-1_ATAC_mm10::1::85, 4_s18-2_ATAC_mm10::1::105, 4_s18-2_ATAC_mm10::1::106, 5_s48-1_ATAC_mm10::1::80, 5_s48-1_ATAC_mm10::1::81, 6_s48-2_ATAC_mm10::1::104, 6_s48-2_ATAC_mm10::1::105, 6_s48…	28006, 582, 166, -618, 27910, 102, -650, -90, -698, 70, -650, 582, 118, 147126, -90, -666, 582, 102, -666, 582, 102, -618	in gene, in gene, in gene, upstream, in gene, in gene, upstream, upstream, upstream, in gene, upstream, in gene, in gene, in gene, upstream, upstream, in gene, in gene, upstream, in gene, in gene, upstream	1	1	1	1	1	1	1	1	67.75	90	42.5	51.25	37	47.5	55	53.5	4	2_s0-2_ATAC_mm10::1	152	Gene Stau2	Stau2		NM_001111272.1, NM_025303.3	1425533_a_at, 1425534_at	NP_001104742.1, NP_079579.2
GeneID:66799	Ube2w	1	16540788	16619338	78550	-	10	1_s0-1_ATAC_mm10::1::276, 2_s0-2_ATAC_mm10::1::230, 2_s0-2_ATAC_mm10::1::231, 3_s18-1_ATAC_mm10::1::86, 4_s18-2_ATAC_mm10::1::107, 5_s48-1_ATAC_mm10::1::82, 6_s48-2_ATAC_mm10::1::107, 6_s48-2_ATAC_mm10::1::108, 7_s120-1_ATAC_mm10::1::85, 8_s120-2_ATAC_mm10::1::63	10, 15402, 10, 42, 10, 42, 15402, 10, 10, 10	in gene, in gene, in gene, in gene, in gene, in gene, in gene, in gene, in gene, in gene	1	1	1	1	1	1	1	1	202.5	289	87	124.5	79	104	196.5	151.5	2	2_s0-2_ATAC_mm10::1	537	Gene Ube2w	6130401J04Rik, Ube2w	ubiquitin-conjugating enzyme E2W (putative)	NM_001271016.1, NM_001271017.1, NR_073122.1, NM_025773.3	1426398_at	NP_001257945.1, NP_001257946.1, NP_080049.2
GeneID:67923	Tceb1	1	16642765	16656865	14100	-	16	1_s0-1_ATAC_mm10::1::277, 1_s0-1_ATAC_mm10::1::278, 2_s0-2_ATAC_mm10::1::232, 2_s0-2_ATAC_mm10::1::233, 3_s18-1_ATAC_mm10::1::87, 3_s18-1_ATAC_mm10::1::88, 4_s18-2_ATAC_mm10::1::108, 4_s18-2_ATAC_mm10::1::109, 5_s48-1_ATAC_mm10::1::83, 5_s48-1_ATAC_mm10::1::84, 6_s48-2_ATAC_mm10::1::109, 6_s48-2_ATAC_mm10::1::110, 7_s120-1_ATAC_mm10::1::86, 7_s120-1_ATAC_mm10::1::87, 8_s120-2_ATAC_mm10::1::64, 8_…	-191, -8383, -191, -8575, -191, -8351, -159, -8351, -191, -8351, -191, -8575, -191, -8351, -191, -8351	upstream, upstream, upstream, upstream, upstream, upstream, upstream, upstream, upstream, upstream, upstream, upstream, upstream, upstream, upstream, upstream	1	1	1	1	1	1	1	1	408	402	124	170	113.5	116	241.5	170.5	2	1_s0-1_ATAC_mm10::1	637	Gene Tceb1	AA407206, AW049146, 2610043E24Rik, AI987979, 2610301I15Rik, Tceb1	transcription elongation factor B (SIII), polypeptide 1	NM_026456.4	1427914_a_at, 1427915_s_at, 1436226_at	NP_080732.1
GeneID:329101	D030040B21Rik	1	16657552	16662278	4726	+	16	1_s0-1_ATAC_mm10::1::277, 1_s0-1_ATAC_mm10::1::278, 2_s0-2_ATAC_mm10::1::232, 2_s0-2_ATAC_mm10::1::233, 3_s18-1_ATAC_mm10::1::87, 3_s18-1_ATAC_mm10::1::88, 4_s18-2_ATAC_mm10::1::108, 4_s18-2_ATAC_mm10::1::109, 5_s48-1_ATAC_mm10::1::83, 5_s48-1_ATAC_mm10::1::84, 6_s48-2_ATAC_mm10::1::109, 6_s48-2_ATAC_mm10::1::110, 7_s120-1_ATAC_mm10::1::86, 7_s120-1_ATAC_mm10::1::87, 8_s120-2_ATAC_mm10::1::64, 8_…	-496, 7696, -496, 7888, -496, 7664, -528, 7664, -496, 7664, -496, 7888, -496, 7664, -496, 7664	upstream, downstream, upstream, downstream, upstream, downstream, upstream, downstream, upstream, downstream, upstream, downstream, upstream, downstream, upstream, downstream	1	1	1	1	1	1	1	1	408	402	124	170	113.5	116	241.5	170.5	2	1_s0-1_ATAC_mm10::1	637	Gene D030040B21Rik	D030040B21, D030040B21Rik	RIKEN cDNA D030040B21 gene	NR_037998.1
GeneID:70397	Tmem70	1	16665191	16678275	13084	+	18	1_s0-1_ATAC_mm10::1::277, 1_s0-1_ATAC_mm10::1::278, 1_s0-1_ATAC_mm10::1::279, 2_s0-2_ATAC_mm10::1::232, 2_s0-2_ATAC_mm10::1::233, 2_s0-2_ATAC_mm10::1::234, 3_s18-1_ATAC_mm10::1::87, 3_s18-1_ATAC_mm10::1::88, 4_s18-2_ATAC_mm10::1::108, 4_s18-2_ATAC_mm10::1::109, 5_s48-1_ATAC_mm10::1::83, 5_s48-1_ATAC_mm10::1::84, 6_s48-2_ATAC_mm10::1::109, 6_s48-2_ATAC_mm10::1::110, 7_s120-1_ATAC_mm10::1::86, 7_s1…	-8135, 57, 22937, -8135, 249, 22969, -8135, 25, -8167, 25, -8135, 25, -8135, 249, -8135, 25, -8135, 25	upstream, in gene, downstream, upstream, in gene, downstream, upstream, in gene, upstream, in gene, upstream, in gene, upstream, in gene, upstream, in gene, upstream, in gene	1	1	1	1	1	1	1	1	283.333	279	87.333	122.333	83	83.667	165.667	116.667	3	1_s0-1_ATAC_mm10::1	637	Gene Tmem70	1110020A09Rik, Tmem70, 2210416J16Rik	transmembrane protein 70	NM_027415.2, NM_026392.1	1424541_at	NP_081691.2, NP_080668.1
GeneID:17087	Ly96	1	16688456	16709605	21149	+	6	1_s0-1_ATAC_mm10::1::279, 1_s0-1_ATAC_mm10::1::280, 2_s0-2_ATAC_mm10::1::234, 2_s0-2_ATAC_mm10::1::235, 4_s18-2_ATAC_mm10::1::110, 6_s48-2_ATAC_mm10::1::111	-328, 248, -296, 312, 280, 280	upstream, in gene, upstream, in gene, in gene, in gene	1	1	0	1	0	1	0	0	51.5	53	17.5	31.5	21	27	12.5	11.5	2	2_s0-2_ATAC_mm10::1	73	Gene Ly96	ESOP-1, MGC151162, MD-2, MD2, Ly96	lymphocyte antigen 96	NM_016923.2, NM_001159711.1		NP_058619.1, NP_001153183.1
GeneID:57339	Jph1	1	16994938	17097889	102951	-	13	1_s0-1_ATAC_mm10::1::283, 1_s0-1_ATAC_mm10::1::284, 1_s0-1_ATAC_mm10::1::285, 2_s0-2_ATAC_mm10::1::238, 2_s0-2_ATAC_mm10::1::239, 3_s18-1_ATAC_mm10::1::89, 4_s18-2_ATAC_mm10::1::111, 4_s18-2_ATAC_mm10::1::112, 5_s48-1_ATAC_mm10::1::85, 6_s48-2_ATAC_mm10::1::112, 6_s48-2_ATAC_mm10::1::113, 7_s120-1_ATAC_mm10::1::88, 8_s120-2_ATAC_mm10::1::67	67265, 6006, -31, 6081, -31, 449, 5985, -31, 385, 5985, -127, -31, 33	in gene, in gene, upstream, in gene, upstream, in gene, in gene, upstream, in gene, in gene, upstream, upstream, in gene	1	1	1	1	1	1	1	1	101.667	152.667	50	47.333	38	48	56.333	47.333	3	2_s0-2_ATAC_mm10::1	352	Gene Jph1	JP-1, Jp1, Jph1, ENSMUSG00000054314	junctophilin 1	NM_020604.2	1421520_at	NP_065629.1
GeneID:14545	Gdap1	1	17145373	17164271	18898	+	6	1_s0-1_ATAC_mm10::1::288, 2_s0-2_ATAC_mm10::1::242, 4_s18-2_ATAC_mm10::1::114, 5_s48-1_ATAC_mm10::1::87, 6_s48-2_ATAC_mm10::1::115, 7_s120-1_ATAC_mm10::1::90	163, 163, 99, 67, 147, 163	in gene, in gene, in gene, in gene, in gene, in gene	1	1	0	1	1	1	1	0	198	197	32	66	46	63	46	30	1	1_s0-1_ATAC_mm10::1	198	Gene Gdap1	Gdap1		NM_010267.3	1423328_at, 1423329_at	NP_034397.1
GeneID:83691	Crispld1	1	17727417	17766207	38790	+	4	1_s0-1_ATAC_mm10::1::295, 2_s0-2_ATAC_mm10::1::245, 6_s48-2_ATAC_mm10::1::116, 7_s120-1_ATAC_mm10::1::92	-89, -121, -153, -89	upstream, upstream, upstream, upstream	1	1	0	0	0	1	1	0	80	130	21	23	31	36	35	17	1	2_s0-2_ATAC_mm10::1	130	Gene Crispld1	Lcrisp1, Crispld1, Cocoacrisp	cysteine-rich secretory protein LCCL domain containing 1	NM_031402.2	1423352_at, 1423353_at	NP_113579.2
GeneID:226896	Tfap2d	1	19103022	19166338	63316	+	14	1_s0-1_ATAC_mm10::1::305, 1_s0-1_ATAC_mm10::1::306, 1_s0-1_ATAC_mm10::1::307, 1_s0-1_ATAC_mm10::1::308, 2_s0-2_ATAC_mm10::1::254, 2_s0-2_ATAC_mm10::1::255, 2_s0-2_ATAC_mm10::1::256, 2_s0-2_ATAC_mm10::1::257, 4_s18-2_ATAC_mm10::1::117, 5_s48-1_ATAC_mm10::1::89, 6_s48-2_ATAC_mm10::1::118, 6_s48-2_ATAC_mm10::1::119, 7_s120-1_ATAC_mm10::1::94, 7_s120-1_ATAC_mm10::1::95	-5982, 1202, 6866, 36370, -5998, 1362, 6866, 36370, 1522, 1778, -5966, 1778, 1234, 1650	upstream, in gene, in gene, in gene, upstream, in gene, in gene, in gene, in gene, in gene, upstream, in gene, in gene, in gene	1	1	0	1	1	1	1	0	52.25	51.5	19.75	18.5	16.75	25	24.25	12.25	4	1_s0-1_ATAC_mm10::1	64	Gene Tfap2d	Tcfap2d, Tfap2d	transcription factor AP-2, delta	NM_153154.2	1425443_at	NP_694794.1
GeneID:21419	Tfap2b	1	19208914	19238734	29820	+	25	1_s0-1_ATAC_mm10::1::309, 1_s0-1_ATAC_mm10::1::310, 1_s0-1_ATAC_mm10::1::311, 1_s0-1_ATAC_mm10::1::312, 1_s0-1_ATAC_mm10::1::313, 1_s0-1_ATAC_mm10::1::314, 2_s0-2_ATAC_mm10::1::258, 2_s0-2_ATAC_mm10::1::259, 2_s0-2_ATAC_mm10::1::260, 2_s0-2_ATAC_mm10::1::261, 2_s0-2_ATAC_mm10::1::262, 2_s0-2_ATAC_mm10::1::263, 2_s0-2_ATAC_mm10::1::264, 2_s0-2_ATAC_mm10::1::265, 2_s0-2_ATAC_mm10::1::266, 3_s18-1_A…	5230, 17934, 22030, 25198, 27822, 32654, 1454, 2862, 5262, 17246, 17934, 25198, 26030, 27886, 32654, 32622, 5326, 32654, 5262, 32622, 1070, 22094, 27854, 32654, 22062	in gene, in gene, in gene, in gene, in gene, downstream, in gene, in gene, in gene, in gene, in gene, in gene, in gene, in gene, downstream, downstream, in gene, downstream, in gene, downstream, in gene, in gene, in gene, downstream, in gene	1	1	1	1	0	1	1	1	51.636	70.909	21.273	22.545	18.727	25.091	33.364	18.545	11	2_s0-2_ATAC_mm10::1	191	Gene Tfap2b	Tfap2b, AI606113, E130018K07Rik, AP-2(beta), Tcfap2b	transcription factor AP-2 beta	NM_009334.2, NM_001025305.1	1423340_at, 1435670_at	NP_033360.2, NP_001020476.1
GeneID:241035	Pkhd1	1	20057779	20618057	560278	-	13	1_s0-1_ATAC_mm10::1::325, 1_s0-1_ATAC_mm10::1::326, 1_s0-1_ATAC_mm10::1::327, 1_s0-1_ATAC_mm10::1::328, 2_s0-2_ATAC_mm10::1::275, 2_s0-2_ATAC_mm10::1::276, 2_s0-2_ATAC_mm10::1::277, 2_s0-2_ATAC_mm10::1::278, 2_s0-2_ATAC_mm10::1::279, 4_s18-2_ATAC_mm10::1::121, 4_s18-2_ATAC_mm10::1::122, 6_s48-2_ATAC_mm10::1::123, 7_s120-1_ATAC_mm10::1::100	343977, 140009, 102089, 24457, 344009, 140009, 102025, 73385, 63497, 344041, 102025, 139881, 102057	in gene, in gene, in gene, in gene, in gene, in gene, in gene, in gene, in gene, in gene, in gene, in gene, in gene	1	1	0	1	0	1	1	0	84	88.667	18.5	27	12.5	20.667	19.5	12.833	6	1_s0-1_ATAC_mm10::1	265	Gene Pkhd1	FPC, Tigm1, Pkhd1, AI182499, AI118496	polycystic kidney and hepatic disease 1	NM_153179.3	1419820_at	NP_694819.2
GeneID:16171	Il17a	1	20730905	20734496	3591	+	4	1_s0-1_ATAC_mm10::1::330, 1_s0-1_ATAC_mm10::1::331, 2_s0-2_ATAC_mm10::1::281, 6_s48-2_ATAC_mm10::1::124	-1977, 2791, 13127, 13127	upstream, in gene, downstream, downstream	1	1	0	0	0	1	0	0	30.667	23	9.667	14.667	11.667	16	9.667	10.333	3	2_s0-2_ATAC_mm10::1	40	Gene Il17a	Ctla8, Ctla-8, Il17a, Il17	interleukin 17A	NM_010552.3	1421672_at	NP_034682.1
GeneID:257630	Il17f	1	20777146	20784270	7124	-	3	1_s0-1_ATAC_mm10::1::334, 2_s0-2_ATAC_mm10::1::284, 2_s0-2_ATAC_mm10::1::285	-2290, -2258, -2898	upstream, upstream, upstream	1	1	0	0	0	0	0	0	46	50	16	23	15	15	15	12	1	2_s0-2_ATAC_mm10::1	50	Gene Il17f	C87042, IL-17F, Il17f	interleukin 17F	NM_145856.2		NP_665855.2
GeneID:17215	Mcm3	1	20803014	20820213	17199	-	8	1_s0-1_ATAC_mm10::1::335, 2_s0-2_ATAC_mm10::1::286, 3_s18-1_ATAC_mm10::1::95, 4_s18-2_ATAC_mm10::1::124, 5_s48-1_ATAC_mm10::1::91, 6_s48-2_ATAC_mm10::1::126, 7_s120-1_ATAC_mm10::1::101, 8_s120-2_ATAC_mm10::1::71	-139, -139, -139, -139, -107, -139, -139, -139	upstream, upstream, upstream, upstream, upstream, upstream, upstream, upstream	1	1	1	1	1	1	1	1	430	511	223	283	162	240	422	385	1	2_s0-2_ATAC_mm10::1	511	Gene Mcm3	Mcmd, C80350, AL033361, p1.m, Mcm3, P1	minichromosome maintenance deficient 3 (S. cerevisiae)	NM_008563.2	1420028_s_at, 1420029_at, 1426652_at, 1426653_at	NP_032589.1
GeneID:77741	6720483E21Rik	1	20888650	20890473	1823	-	15	1_s0-1_ATAC_mm10::1::339, 1_s0-1_ATAC_mm10::1::340, 2_s0-2_ATAC_mm10::1::289, 2_s0-2_ATAC_mm10::1::290, 2_s0-2_ATAC_mm10::1::291, 3_s18-1_ATAC_mm10::1::97, 3_s18-1_ATAC_mm10::1::98, 4_s18-2_ATAC_mm10::1::126, 4_s18-2_ATAC_mm10::1::127, 5_s48-1_ATAC_mm10::1::93, 5_s48-1_ATAC_mm10::1::94, 6_s48-2_ATAC_mm10::1::128, 6_s48-2_ATAC_mm10::1::129, 7_s120-1_ATAC_mm10::1::103, 8_s120-2_ATAC_mm10::1::73	-151, -8471, -87, -1015, -8503, -279, -887, -55, -759, -167, -876, -7, -695, -183, -247	upstream, upstream, upstream, upstream, upstream, upstream, upstream, upstream, upstream, upstream, upstream, upstream, upstream, upstream, upstream	1	1	1	1	1	1	1	1	100.5	106	30.5	49.5	34.5	27.5	31	25.5	2	2_s0-2_ATAC_mm10::1	166	Gene 6720483E21Rik	6720483E21Rik	RIKEN cDNA 6720483E21 gene	NR_040492.1	1432267_at
GeneID:74229	Paqr8	1	20890622	20938756	48134	+	33	1_s0-1_ATAC_mm10::1::339, 1_s0-1_ATAC_mm10::1::340, 1_s0-1_ATAC_mm10::1::341, 1_s0-1_ATAC_mm10::1::342, 1_s0-1_ATAC_mm10::1::343, 1_s0-1_ATAC_mm10::1::344, 1_s0-1_ATAC_mm10::1::345, 2_s0-2_ATAC_mm10::1::289, 2_s0-2_ATAC_mm10::1::290, 2_s0-2_ATAC_mm10::1::291, 2_s0-2_ATAC_mm10::1::292, 2_s0-2_ATAC_mm10::1::293, 2_s0-2_ATAC_mm10::1::294, 2_s0-2_ATAC_mm10::1::295, 2_s0-2_ATAC_mm10::1::296, 3_s18-1_A…	2, 8322, 17474, 18082, 22114, 44482, 49805, -62, 866, 8354, 17474, 18130, 22082, 44354, 49858, 130, 738, 22082, 49826, -94, 610, 22082, 49762, 18, 727, 49762, -142, 546, 22050, 44546, 34, 22082, 98	in gene, in gene, in gene, in gene, in gene, in gene, downstream, upstream, in gene, in gene, in gene, in gene, in gene, in gene, downstream, in gene, in gene, in gene, downstream, upstream, in gene, in gene, downstream, in gene, in gene, downstream, upstream, in gene, in gene, in gene, in gene, in gene, in gene	1	1	1	1	1	1	1	1	94.857	94.571	30.714	40.714	24.429	26.429	27.429	16.571	7	2_s0-2_ATAC_mm10::1	219	Gene Paqr8	1700019B16Rik, 3110001D06Rik, Paqr8	progestin and adipoQ receptor family member VIII	NM_028829.3	1428958_at, 1431042_at, 1435246_at	NP_083105.3
GeneID:71877	Efhc1	1	20951626	20990841	39215	+	8	1_s0-1_ATAC_mm10::1::346, 2_s0-2_ATAC_mm10::1::297, 3_s18-1_ATAC_mm10::1::101, 4_s18-2_ATAC_mm10::1::130, 5_s48-1_ATAC_mm10::1::96, 6_s48-2_ATAC_mm10::1::132, 7_s120-1_ATAC_mm10::1::105, 8_s120-2_ATAC_mm10::1::74	-138, -138, -138, -138, -90, -138, -138, -138	upstream, upstream, upstream, upstream, upstream, upstream, upstream, upstream	1	1	1	1	1	1	1	1	462	677	250	305	136	210	244	201	1	2_s0-2_ATAC_mm10::1	677	Gene Efhc1	Efhc1, mRib72-1, myoclonin1, 1700029F22Rik	EF-hand domain (C-terminal) containing 1	NM_027974.1		NP_082250.1
GeneID:170829	Tram2	1	21001397	21079225	77828	-	10	1_s0-1_ATAC_mm10::1::347, 2_s0-2_ATAC_mm10::1::298, 2_s0-2_ATAC_mm10::1::299, 3_s18-1_ATAC_mm10::1::102, 4_s18-2_ATAC_mm10::1::131, 5_s48-1_ATAC_mm10::1::97, 5_s48-1_ATAC_mm10::1::98, 6_s48-2_ATAC_mm10::1::133, 7_s120-1_ATAC_mm10::1::106, 8_s120-2_ATAC_mm10::1::75	-231, 28633, -103, -231, -103, 393, -231, -103, -167, -135	upstream, in gene, upstream, upstream, upstream, in gene, upstream, upstream, upstream, upstream	1	1	1	1	1	1	1	1	133	203	49.5	93.5	77	74.5	122	112.5	2	2_s0-2_ATAC_mm10::1	366	Gene Tram2	MGC25725, C330003D03Rik, Tram2	translocating chain-associating membrane protein 2	NM_177409.3	1419342_at	NP_803128.1
GeneID:75712	Tmem14a	1	21218631	21230167	11536	+	9	1_s0-1_ATAC_mm10::1::354, 1_s0-1_ATAC_mm10::1::355, 2_s0-2_ATAC_mm10::1::306, 3_s18-1_ATAC_mm10::1::105, 4_s18-2_ATAC_mm10::1::133, 5_s48-1_ATAC_mm10::1::101, 6_s48-2_ATAC_mm10::1::135, 7_s120-1_ATAC_mm10::1::108, 8_s120-2_ATAC_mm10::1::76	57, 21817, 57, 121, 89, -71, 57, -39, 25	in gene, downstream, in gene, in gene, in gene, upstream, in gene, upstream, in gene	1	1	1	1	1	1	1	1	152	152.5	66.5	66.5	41	63	67	44.5	2	2_s0-2_ATAC_mm10::1	257	Gene Tmem14a	C85783, Tmem14a, 5730496E24Rik, PTD011	transmembrane protein 14A	NM_029398.2	1428447_at	NP_083674.2
GeneID:14859	Gsta3	1	21240589	21265559	24970	+	14	1_s0-1_ATAC_mm10::1::355, 1_s0-1_ATAC_mm10::1::356, 1_s0-1_ATAC_mm10::1::357, 2_s0-2_ATAC_mm10::1::307, 2_s0-2_ATAC_mm10::1::308, 2_s0-2_ATAC_mm10::1::309, 2_s0-2_ATAC_mm10::1::310, 3_s18-1_ATAC_mm10::1::106, 3_s18-1_ATAC_mm10::1::107, 4_s18-2_ATAC_mm10::1::134, 6_s48-2_ATAC_mm10::1::136, 6_s48-2_ATAC_mm10::1::137, 7_s120-1_ATAC_mm10::1::109, 8_s120-2_ATAC_mm10::1::77	-141, 12051, 31699, -109, 12051, 30995, 31731, 30931, 31667, 12051, 31011, 31635, 30995, 30995	upstream, in gene, downstream, upstream, in gene, downstream, downstream, downstream, downstream, in gene, downstream, downstream, downstream, downstream	1	1	1	1	0	1	1	1	146.333	100.667	33.333	29.667	27.667	29.667	32.667	29	3	1_s0-1_ATAC_mm10::1	218	Gene Gsta3	Gst2-3, Gsta3	glutathione S-transferase, alpha 3	NM_010356.3, NM_001077353.1	1423436_at, 1423437_at	NP_034486.2, NP_001070821.1
GeneID:101056100	LOC101056100	1	21272403	21272909	506	+	9	1_s0-1_ATAC_mm10::1::357, 2_s0-2_ATAC_mm10::1::309, 2_s0-2_ATAC_mm10::1::310, 3_s18-1_ATAC_mm10::1::106, 3_s18-1_ATAC_mm10::1::107, 6_s48-2_ATAC_mm10::1::136, 6_s48-2_ATAC_mm10::1::137, 7_s120-1_ATAC_mm10::1::109, 8_s120-2_ATAC_mm10::1::77	-115, -819, -83, -883, -147, -803, -179, -819, -819	upstream, upstream, upstream, upstream, upstream, upstream, upstream, upstream, upstream	1	1	1	0	0	1	1	1	130	103	42	35	37	43	51	43	1	1_s0-1_ATAC_mm10::1	130	Gene LOC101056100		centrin-1-like	XM_003945310.1, XM_003946037.1		XP_003945359.1, XP_003946086.1
GeneID:433278	Khdc1c	1	21368331	21369743	1412	+	5	1_s0-1_ATAC_mm10::1::359, 2_s0-2_ATAC_mm10::1::311, 3_s18-1_ATAC_mm10::1::108, 4_s18-2_ATAC_mm10::1::135, 6_s48-2_ATAC_mm10::1::138	-3019, -3019, -3019, -2987, -3019	upstream, upstream, upstream, upstream, upstream	1	1	1	1	0	1	0	0	101	68	60	48	25	53	17	9	1	1_s0-1_ATAC_mm10::1	101	Gene Khdc1c	MGC117514, Khdc1b, Khdc1c	KH domain containing 1C	NM_001033904.1		NP_001029076.1
GeneID:98582	Khdc1b	1	21383556	21386384	2828	+	11	1_s0-1_ATAC_mm10::1::360, 1_s0-1_ATAC_mm10::1::361, 2_s0-2_ATAC_mm10::1::312, 2_s0-2_ATAC_mm10::1::313, 3_s18-1_ATAC_mm10::1::109, 4_s18-2_ATAC_mm10::1::136, 4_s18-2_ATAC_mm10::1::137, 5_s48-1_ATAC_mm10::1::102, 6_s48-2_ATAC_mm10::1::139, 7_s120-1_ATAC_mm10::1::110, 8_s120-2_ATAC_mm10::1::78	-3492, 9980, -3492, 9916, -3492, -3460, 9964, -3460, -3492, -3492, -3460	upstream, downstream, upstream, downstream, upstream, upstream, downstream, upstream, upstream, upstream, upstream	1	1	1	1	1	1	1	1	127	139	52	57	37.5	42.5	47	24	2	2_s0-2_ATAC_mm10::1	204	Gene Khdc1b	AU015226, Khdc1b, Khdc1, C86372, C85331, C88118, AU024076, Khdc1c, AY238603, AU014713	KH domain containing 1B	NM_001113187.1	1434163_at, 1434164_s_at	NP_001106658.1
GeneID:226922	Kcnq5	1	21398403	21961942	563539	-	28	1_s0-1_ATAC_mm10::1::361, 1_s0-1_ATAC_mm10::1::362, 1_s0-1_ATAC_mm10::1::363, 1_s0-1_ATAC_mm10::1::364, 1_s0-1_ATAC_mm10::1::365, 1_s0-1_ATAC_mm10::1::366, 1_s0-1_ATAC_mm10::1::367, 1_s0-1_ATAC_mm10::1::368, 2_s0-2_ATAC_mm10::1::313, 2_s0-2_ATAC_mm10::1::314, 2_s0-2_ATAC_mm10::1::315, 2_s0-2_ATAC_mm10::1::316, 2_s0-2_ATAC_mm10::1::317, 2_s0-2_ATAC_mm10::1::318, 2_s0-2_ATAC_mm10::1::319, 2_s0-2_AT…	568406, 558982, 500886, 456214, 449334, 65302, 662, -202, 568470, 559030, 500886, 456214, 449302, 439734, 65302, 662, -106, 568422, 646, 1174, 502, -90, 65302, 662, 54, 65270, 1270, 662	downstream, in gene, in gene, in gene, in gene, in gene, in gene, upstream, downstream, in gene, in gene, in gene, in gene, in gene, in gene, in gene, upstream, downstream, in gene, in gene, in gene, upstream, in gene, in gene, in gene, in gene, in gene, in gene	1	1	0	1	1	1	1	1	61	61	20.667	24.889	21	28.111	34.333	22.778	9	2_s0-2_ATAC_mm10::1	153	Gene Kcnq5	D1Mgi1, Kcnq5, 7730402H11, 9230107O05Rik, AA589396	potassium voltage-gated channel, subfamily Q, member 5	NM_023872.3, NM_001160139.1	1427426_at	NP_076361.1, NP_001153611.1
GeneID:116837	Rims1	1	22288422	22432843	144421	-	32	1_s0-1_ATAC_mm10::1::371, 1_s0-1_ATAC_mm10::1::372, 2_s0-2_ATAC_mm10::1::324, 2_s0-2_ATAC_mm10::1::325, 3_s18-1_ATAC_mm10::1::110, 5_s48-1_ATAC_mm10::1::104, 6_s48-2_ATAC_mm10::1::142, 6_s48-2_ATAC_mm10::1::143, 1_s0-1_ATAC_mm10::1::373, 1_s0-1_ATAC_mm10::1::374, 1_s0-1_ATAC_mm10::1::375, 1_s0-1_ATAC_mm10::1::376, 2_s0-2_ATAC_mm10::1::326, 2_s0-2_ATAC_mm10::1::327, 2_s0-2_ATAC_mm10::1::328, 2_s0-…	45691, 7115, 45675, 7147, 45675, 45675, 45675, 7083, 293244, 272380, 146364, -516, 293260, 272252, 16188, -452, 272284, 252, -612, 272284, -516, 272252, 252, -516, 272348, -612, 312316, 272316, -516, 312300, 272348, -580	in gene, in gene, in gene, in gene, in gene, in gene, in gene, in gene, in gene, in gene, in gene, upstream, in gene, in gene, in gene, upstream, in gene, in gene, upstream, in gene, upstream, in gene, in gene, upstream, in gene, upstream, in gene, in gene, upstream, in gene, in gene, upstream	1	1	1	1	1	1	1	1	86.25	100.5	43.625	48.375	32.125	50	49.75	32.375	8	2_s0-2_ATAC_mm10::1	407	Gene Rims1	RIM1a, KIAA0340, RIM1alpha, C030033M19Rik, Rims1, Rim, mKIAA0340, Serg1, RIM1, Rab3ip1	regulating synaptic membrane exocytosis 1	NM_053270.1, NM_183018.2, NM_001012624.1, NM_001012623.1, NM_001012625.1	1435667_at	NP_444500.1, NP_898839.2, NP_001012642.1, NP_001012641.1, NP_001012643.1
GeneID:66755	4933415F23Rik	1	23100473	23102253	1780	-	2	1_s0-1_ATAC_mm10::1::379, 2_s0-2_ATAC_mm10::1::332	205, 13	in gene, in gene	1	1	0	0	0	0	0	0	50	60	18	28	20	24	18	19	1	2_s0-2_ATAC_mm10::1	60	Gene 4933415F23Rik	4933415F23Rik	RIKEN cDNA 4933415F23 gene	NM_025746.2	1420689_at	NP_080022.2
GeneID:387225	Mir30a	1	23272269	23272339	70	+	1	7_s120-1_ATAC_mm10::1::118	-8301	upstream	0	0	0	0	0	0	1	0	21	31	8	14	14	14	32	9	1	7_s120-1_ATAC_mm10::1	32	Gene Mir30a	Mirn30a, mmu-mir-30a, Mir30a	microRNA 30a	NR_029533.1
GeneID:70155	Ogfrl1	1	23366424	23383175	16751	-	11	1_s0-1_ATAC_mm10::1::386, 1_s0-1_ATAC_mm10::1::387, 2_s0-2_ATAC_mm10::1::341, 2_s0-2_ATAC_mm10::1::342, 3_s18-1_ATAC_mm10::1::119, 4_s18-2_ATAC_mm10::1::145, 5_s48-1_ATAC_mm10::1::112, 5_s48-1_ATAC_mm10::1::113, 6_s48-2_ATAC_mm10::1::151, 7_s120-1_ATAC_mm10::1::121, 8_s120-2_ATAC_mm10::1::88	-249, -9321, -249, -9273, -249, -249, 295, -217, -249, -249, -249	upstream, upstream, upstream, upstream, upstream, upstream, in gene, upstream, upstream, upstream, upstream	1	1	1	1	1	1	1	1	175.5	248	60.5	110.5	60	77	108.5	68.5	2	2_s0-2_ATAC_mm10::1	435	Gene Ogfrl1	2210417C17Rik, Ogfrl1	opioid growth factor receptor-like 1	NM_001081079.1	1424412_at, 1424413_at, 1424414_at	NP_001074548.1
GeneID:100503399	Gm19673	1	23391749	23397772	6023	-	11	1_s0-1_ATAC_mm10::1::386, 1_s0-1_ATAC_mm10::1::387, 2_s0-2_ATAC_mm10::1::341, 2_s0-2_ATAC_mm10::1::342, 3_s18-1_ATAC_mm10::1::119, 4_s18-2_ATAC_mm10::1::145, 5_s48-1_ATAC_mm10::1::112, 5_s48-1_ATAC_mm10::1::113, 6_s48-2_ATAC_mm10::1::151, 7_s120-1_ATAC_mm10::1::121, 8_s120-2_ATAC_mm10::1::88	14348, 5276, 14348, 5324, 14348, 14348, 14892, 14380, 14348, 14348, 14348	downstream, in gene, downstream, in gene, downstream, downstream, downstream, downstream, downstream, downstream, downstream	1	1	1	1	1	1	1	1	175.5	248	60.5	110.5	60	77	108.5	68.5	2	2_s0-2_ATAC_mm10::1	435	Gene Gm19673	Gm19673	predicted gene, 19673	XR_107208.1, XR_104541.1
GeneID:280645	B3gat2	1	23761926	23847865	85939	+	27	1_s0-1_ATAC_mm10::1::392, 1_s0-1_ATAC_mm10::1::393, 1_s0-1_ATAC_mm10::1::394, 1_s0-1_ATAC_mm10::1::395, 1_s0-1_ATAC_mm10::1::396, 2_s0-2_ATAC_mm10::1::350, 2_s0-2_ATAC_mm10::1::351, 2_s0-2_ATAC_mm10::1::352, 2_s0-2_ATAC_mm10::1::353, 2_s0-2_ATAC_mm10::1::354, 2_s0-2_ATAC_mm10::1::355, 2_s0-2_ATAC_mm10::1::356, 3_s18-1_ATAC_mm10::1::122, 3_s18-1_ATAC_mm10::1::123, 4_s18-2_ATAC_mm10::1::149, 4_s18-…	1050, 14906, 31034, 64666, 65370, -38, 474, 1050, 14906, 31034, 64634, 65626, 986, 31034, -70, 986, 31034, 65242, 378, 1018, 1082, 31034, 65082, 1050, 31050, 65306, 986	in gene, in gene, in gene, in gene, in gene, upstream, in gene, in gene, in gene, in gene, in gene, in gene, in gene, in gene, upstream, in gene, in gene, in gene, in gene, in gene, in gene, in gene, in gene, in gene, in gene, in gene, in gene	1	1	1	1	1	1	1	1	112.6	147.6	35.4	52.8	34.2	39.2	57.6	32.8	5	2_s0-2_ATAC_mm10::1	320	Gene B3gat2	B3gat2, KIAA1963, Glcats, GlcAT-S	beta-1,3-glucuronyltransferase 2 (glucuronosyltransferase S)	NM_172124.2		NP_742122.2
GeneID:98366	Smap1	1	23845627	23922289	76662	-	14	1_s0-1_ATAC_mm10::1::397, 1_s0-1_ATAC_mm10::1::398, 2_s0-2_ATAC_mm10::1::357, 2_s0-2_ATAC_mm10::1::358, 3_s18-1_ATAC_mm10::1::124, 3_s18-1_ATAC_mm10::1::125, 4_s18-2_ATAC_mm10::1::153, 4_s18-2_ATAC_mm10::1::154, 5_s48-1_ATAC_mm10::1::116, 5_s48-1_ATAC_mm10::1::117, 6_s48-2_ATAC_mm10::1::156, 6_s48-2_ATAC_mm10::1::157, 7_s120-1_ATAC_mm10::1::125, 8_s120-2_ATAC_mm10::1::90	-111, -6383, -79, -6415, 209, -6479, 465, -6415, 497, -6415, 209, -6415, -47, -79	upstream, upstream, upstream, upstream, in gene, upstream, in gene, upstream, in gene, upstream, in gene, upstream, upstream, upstream	1	1	1	1	1	1	1	1	67	81.5	54.5	60	52.5	48.5	48.5	57.5	2	2_s0-2_ATAC_mm10::1	106	Gene Smap1	4921525H11Rik, 1700056O10Rik, 4921514B13Rik, Smap1, AI462175	stromal membrane-associated protein 1	NM_028534.2	1423956_at, 1431744_a_at, 1432029_a_at	NP_082810.1
GeneID:68002	1110058L19Rik	1	23995939	24005640	9701	-	8	1_s0-1_ATAC_mm10::1::403, 2_s0-2_ATAC_mm10::1::364, 3_s18-1_ATAC_mm10::1::128, 4_s18-2_ATAC_mm10::1::160, 5_s48-1_ATAC_mm10::1::118, 6_s48-2_ATAC_mm10::1::159, 7_s120-1_ATAC_mm10::1::126, 8_s120-2_ATAC_mm10::1::92	72, 8, 72, -56, 72, -56, 8, 8	in gene, in gene, in gene, upstream, in gene, upstream, in gene, in gene	1	1	1	1	1	1	1	1	176	297	65	82	79	79	112	101	1	2_s0-2_ATAC_mm10::1	297	Gene 1110058L19Rik	C6orf57, 1110058L19Rik, AI847425, 1700001E18Rik	RIKEN cDNA 1110058L19 gene	NM_026503.3	1418327_at	NP_080779.2
GeneID:68187	Fam135a	1	24010758	24100341	89583	-	25	1_s0-1_ATAC_mm10::1::403, 1_s0-1_ATAC_mm10::1::404, 1_s0-1_ATAC_mm10::1::405, 1_s0-1_ATAC_mm10::1::406, 1_s0-1_ATAC_mm10::1::407, 2_s0-2_ATAC_mm10::1::364, 2_s0-2_ATAC_mm10::1::365, 2_s0-2_ATAC_mm10::1::366, 2_s0-2_ATAC_mm10::1::367, 2_s0-2_ATAC_mm10::1::368, 2_s0-2_ATAC_mm10::1::369, 3_s18-1_ATAC_mm10::1::128, 3_s18-1_ATAC_mm10::1::129, 3_s18-1_ATAC_mm10::1::130, 4_s18-2_ATAC_mm10::1::160, 4_s18…	94773, 49621, 14069, 181, -7243, 94709, 49685, 14085, 53, -811, -7243, 94773, 49653, -139, 94645, 53, 94773, 165, 94645, -139, 94709, -139, 94709, 49621, 53	downstream, in gene, in gene, in gene, upstream, downstream, in gene, in gene, in gene, upstream, upstream, downstream, in gene, upstream, downstream, in gene, downstream, in gene, downstream, upstream, downstream, upstream, downstream, in gene, in gene	1	1	1	1	1	1	1	1	96.5	141	45.333	54.333	47.667	48.333	71	64.833	6	2_s0-2_ATAC_mm10::1	301	Gene Fam135a	Fam135a, 4921533L14Rik, AI835491, AI256732, KIAA1411	family with sequence similarity 135, member A	NM_026604.4	1429357_at, 1429358_at	NP_080880.4
GeneID:12839	Col9a1	1	24177610	24252738	75128	+	17	1_s0-1_ATAC_mm10::1::410, 1_s0-1_ATAC_mm10::1::411, 1_s0-1_ATAC_mm10::1::412, 1_s0-1_ATAC_mm10::1::413, 1_s0-1_ATAC_mm10::1::414, 2_s0-2_ATAC_mm10::1::372, 2_s0-2_ATAC_mm10::1::373, 2_s0-2_ATAC_mm10::1::374, 2_s0-2_ATAC_mm10::1::375, 2_s0-2_ATAC_mm10::1::376, 2_s0-2_ATAC_mm10::1::377, 2_s0-2_ATAC_mm10::1::378, 3_s18-1_ATAC_mm10::1::132, 4_s18-2_ATAC_mm10::1::164, 4_s18-2_ATAC_mm10::1::165, 6_s48-…	-1514, 18134, 18454, 41590, 68310, -1514, -906, 17750, 18422, 41622, 68278, 71654, 68294, 41590, 68278, 68278, 68294	upstream, in gene, in gene, in gene, in gene, upstream, upstream, in gene, in gene, in gene, in gene, in gene, in gene, in gene, in gene, in gene, in gene	1	1	1	1	0	1	1	0	46.625	58.375	19	23	19	21.875	16.375	10.75	8	2_s0-2_ATAC_mm10::1	137	Gene Col9a1	Col9a-1, Col9a1	collagen, type IX, alpha 1	NM_007740.3	1421381_a_at, 1428571_at	NP_031766.3
GeneID:12823	Col19a1	1	24257683	24587437	329754	-	49	1_s0-1_ATAC_mm10::1::415, 1_s0-1_ATAC_mm10::1::416, 1_s0-1_ATAC_mm10::1::417, 1_s0-1_ATAC_mm10::1::418, 1_s0-1_ATAC_mm10::1::419, 1_s0-1_ATAC_mm10::1::420, 1_s0-1_ATAC_mm10::1::421, 1_s0-1_ATAC_mm10::1::422, 1_s0-1_ATAC_mm10::1::423, 1_s0-1_ATAC_mm10::1::424, 1_s0-1_ATAC_mm10::1::425, 1_s0-1_ATAC_mm10::1::426, 1_s0-1_ATAC_mm10::1::427, 1_s0-1_ATAC_mm10::1::428, 1_s0-1_ATAC_mm10::1::429, 1_s0-1_AT…	324141, 322413, 284557, 275757, 267757, 256685, 249933, 226013, 225037, 211021, 210525, 135053, 37005, 36205, 29165, 653, -6819, -7955, 338173, 323965, 322413, 284557, 275757, 267693, 249773, 237549, 225837, 211021, 135069, 36205, 2381, 941, 45, -6771, -8115, 211053, 211021, 685, 77, 211021, 36381, -8131, 284557, 211053, 61, -7859, 211021, 845, 685	in gene, in gene, in gene, in gene, in gene, in gene, in gene, in gene, in gene, in gene, in gene, in gene, in gene, in gene, in gene, in gene, upstream, upstream, downstream, in gene, in gene, in gene, in gene, in gene, in gene, in gene, in gene, in gene, in gene, in gene, in gene, in gene, in gene, upstream, upstream, in gene, in gene, in gene, in gene, in gene, in gene, upstream, in gene, in g…	1	1	1	1	1	1	1	1	53.045	57.5	20.227	25.182	18.591	23.909	19.636	15.591	22	2_s0-2_ATAC_mm10::1	299	Gene Col19a1	Col19a1		NM_007733.2	1421698_a_at, 1430676_at	NP_031759.2
GeneID:100503946	LOC100503946	1	24613971	24614651	680	-	4	1_s0-1_ATAC_mm10::1::434, 2_s0-2_ATAC_mm10::1::396, 2_s0-2_ATAC_mm10::1::397, 4_s18-2_ATAC_mm10::1::169	-5701, -5413, -5925, -5973	upstream, upstream, upstream, upstream	1	1	0	1	0	0	0	0	51	51	16	31	18	25	19	16	1	1_s0-1_ATAC_mm10::1	51	Gene LOC100503946		ATP synthase F0 subunit 6 pseudogene
GeneID:68421	Lmbrd1	1	24678544	24766301	87757	+	27	1_s0-1_ATAC_mm10::1::437, 1_s0-1_ATAC_mm10::1::438, 1_s0-1_ATAC_mm10::1::439, 1_s0-1_ATAC_mm10::1::440, 2_s0-2_ATAC_mm10::1::400, 2_s0-2_ATAC_mm10::1::401, 2_s0-2_ATAC_mm10::1::402, 2_s0-2_ATAC_mm10::1::403, 2_s0-2_ATAC_mm10::1::404, 2_s0-2_ATAC_mm10::1::405, 3_s18-1_ATAC_mm10::1::134, 3_s18-1_ATAC_mm10::1::135, 3_s18-1_ATAC_mm10::1::136, 4_s18-2_ATAC_mm10::1::171, 4_s18-2_ATAC_mm10::1::172, 4_s1…	80, 5616, 20992, 88784, 80, 5616, 20976, 88080, 88720, 96176, 80, 5616, 21008, 80, 5616, 21008, 80, 5616, 21008, -16, 5616, 20992, 80, 5616, 20992, 80, 5616	in gene, in gene, in gene, downstream, in gene, in gene, in gene, downstream, downstream, downstream, in gene, in gene, in gene, in gene, in gene, in gene, in gene, in gene, in gene, upstream, in gene, in gene, in gene, in gene, in gene, in gene, in gene	1	1	1	1	1	1	1	1	123	174.833	47	70.167	45.167	54.833	75.333	63.167	6	2_s0-2_ATAC_mm10::1	471	Gene Lmbrd1	AV347960, 0910001K20Rik, Lmbrd1	LMBR1 domain containing 1	NM_026719.2	1425186_at	NP_080995.2
GeneID:210933	Bai3	1	25067476	25829707	762231	-	39	1_s0-1_ATAC_mm10::1::448, 1_s0-1_ATAC_mm10::1::449, 1_s0-1_ATAC_mm10::1::450, 1_s0-1_ATAC_mm10::1::451, 1_s0-1_ATAC_mm10::1::452, 1_s0-1_ATAC_mm10::1::453, 1_s0-1_ATAC_mm10::1::454, 1_s0-1_ATAC_mm10::1::455, 1_s0-1_ATAC_mm10::1::456, 1_s0-1_ATAC_mm10::1::457, 1_s0-1_ATAC_mm10::1::458, 2_s0-2_ATAC_mm10::1::411, 2_s0-2_ATAC_mm10::1::412, 2_s0-2_ATAC_mm10::1::413, 2_s0-2_ATAC_mm10::1::414, 2_s0-2_AT…	651771, 626411, 600907, 559243, 546379, 319147, 292619, 240651, 214390, 193675, -917, 637515, 626443, 600907, 559307, 546379, 320395, 319243, 240731, 226667, 214587, -917, 546363, -917, 559275, 546347, -885, 559243, 546395, -325, -917, 546363, -309, -917, 600907, 546379, -917, -373, -933	in gene, in gene, in gene, in gene, in gene, in gene, in gene, in gene, in gene, in gene, upstream, in gene, in gene, in gene, in gene, in gene, in gene, in gene, in gene, in gene, in gene, upstream, in gene, upstream, in gene, in gene, upstream, in gene, in gene, upstream, upstream, in gene, upstream, upstream, in gene, in gene, upstream, upstream, upstream	1	1	1	1	1	1	1	1	75.267	66.733	22	25.6	21.733	22.933	25	14.733	15	2_s0-2_ATAC_mm10::1	262	Gene Bai3	Bai3, A830096D10Rik, MGC107444	brain-specific angiogenesis inhibitor 3	NM_175642.4		NP_783573.4
GeneID:100504323	Gm20172	1	25276404	25277954	1550	-	11	1_s0-1_ATAC_mm10::1::451, 1_s0-1_ATAC_mm10::1::452, 2_s0-2_ATAC_mm10::1::414, 2_s0-2_ATAC_mm10::1::415, 3_s18-1_ATAC_mm10::1::137, 4_s18-2_ATAC_mm10::1::174, 4_s18-2_ATAC_mm10::1::175, 5_s48-1_ATAC_mm10::1::127, 5_s48-1_ATAC_mm10::1::128, 6_s48-2_ATAC_mm10::1::171, 7_s120-1_ATAC_mm10::1::135	7490, -5374, 7554, -5374, -5390, 7522, -5406, 7490, -5358, -5390, -5374	downstream, upstream, downstream, upstream, upstream, downstream, upstream, downstream, upstream, upstream, upstream	1	1	1	1	1	1	1	0	159	134	47.5	54	42	45	58	16.5	2	1_s0-1_ATAC_mm10::1	196	Gene Gm20172	Gm20172	predicted gene, 20172	NM_001204913.1		NP_001191842.1
GeneID:210940	4931408C20Rik	1	26681801	26687460	5659	-	7	1_s0-1_ATAC_mm10::1::464, 3_s18-1_ATAC_mm10::1::140, 4_s18-2_ATAC_mm10::1::178, 5_s48-1_ATAC_mm10::1::131, 6_s48-2_ATAC_mm10::1::175, 7_s120-1_ATAC_mm10::1::138, 8_s120-2_ATAC_mm10::1::101	1348, 1348, 1348, 1348, 1332, 1348, 1252	in gene, in gene, in gene, in gene, in gene, in gene, in gene	1	0	1	1	1	1	1	1	43	27	71	49	34	61	47	42	1	3_s18-1_ATAC_mm10::1	71	Gene 4931408C20Rik	4931408C20Rik	RIKEN cDNA 4931408C20 gene	NM_001033764.3		NP_001028936.2
GeneID:433283	Gm5525	1	29484524	29485934	1410	-	2	1_s0-1_ATAC_mm10::1::487, 2_s0-2_ATAC_mm10::1::440	910, 1006	in gene, in gene	1	1	0	0	0	0	0	0	52	36	22	27	12	18	10	6	1	1_s0-1_ATAC_mm10::1	52	Gene Gm5525	Gm5525, EG433283	eukaryotic translation elongation factor 1 gamma pseudogene
GeneID:213109	Phf3	1	30802342	30863256	60914	-	17	1_s0-1_ATAC_mm10::1::507, 1_s0-1_ATAC_mm10::1::508, 1_s0-1_ATAC_mm10::1::509, 1_s0-1_ATAC_mm10::1::510, 2_s0-2_ATAC_mm10::1::458, 2_s0-2_ATAC_mm10::1::459, 2_s0-2_ATAC_mm10::1::460, 2_s0-2_ATAC_mm10::1::461, 3_s18-1_ATAC_mm10::1::142, 3_s18-1_ATAC_mm10::1::143, 4_s18-2_ATAC_mm10::1::183, 5_s48-1_ATAC_mm10::1::134, 6_s48-2_ATAC_mm10::1::179, 7_s120-1_ATAC_mm10::1::142, 7_s120-1_ATAC_mm10::1::143, …	71064, 58392, 55608, -9608, 71096, 58424, 55608, -9624, 55608, -9608, -9608, -9608, -9640, 71096, 55672, -9640, -9640	downstream, in gene, in gene, upstream, downstream, in gene, in gene, upstream, in gene, upstream, upstream, upstream, upstream, downstream, in gene, upstream, upstream	1	1	1	1	1	1	1	1	166	205.75	72.25	76.75	51.5	67.75	77.25	46.25	4	2_s0-2_ATAC_mm10::1	408	Gene Phf3	KIAA0244, mKIAA0244, Phf3, AI315311, 2310061N19Rik	PHD finger protein 3	NM_001081080.1	1420119_s_at, 1420120_at, 1428998_at, 1428999_at, 1429000_at	NP_001074549.1
GeneID:19243	Ptp4a1	1	30940303	30949755	9452	-	15	1_s0-1_ATAC_mm10::1::514, 1_s0-1_ATAC_mm10::1::515, 2_s0-2_ATAC_mm10::1::465, 2_s0-2_ATAC_mm10::1::466, 2_s0-2_ATAC_mm10::1::467, 3_s18-1_ATAC_mm10::1::146, 4_s18-2_ATAC_mm10::1::186, 4_s18-2_ATAC_mm10::1::187, 5_s48-1_ATAC_mm10::1::137, 5_s48-1_ATAC_mm10::1::138, 6_s48-2_ATAC_mm10::1::182, 7_s120-1_ATAC_mm10::1::147, 7_s120-1_ATAC_mm10::1::148, 8_s120-2_ATAC_mm10::1::105, 8_s120-2_ATAC_mm10::1::…	10683, -101, 10651, 651, -101, -5, 635, -101, 603, -69, -101, 603, -101, 619, -37	downstream, upstream, downstream, in gene, upstream, upstream, in gene, upstream, in gene, upstream, upstream, in gene, upstream, in gene, upstream	1	1	1	1	1	1	1	1	215	318.5	82	130	89.5	98	205.5	185	2	2_s0-2_ATAC_mm10::1	533	Gene Ptp4a1	MGC102117, MGC25304, AA415290, AU019864, C130021B01, Prl-1, Ptp4a1	protein tyrosine phosphatase 4a1	NM_011200.2		NP_035330.1
GeneID:70988	4931428L18Rik	1	31141078	31222656	81578	-	20	1_s0-1_ATAC_mm10::1::518, 1_s0-1_ATAC_mm10::1::519, 1_s0-1_ATAC_mm10::1::520, 1_s0-1_ATAC_mm10::1::521, 2_s0-2_ATAC_mm10::1::470, 2_s0-2_ATAC_mm10::1::471, 2_s0-2_ATAC_mm10::1::472, 2_s0-2_ATAC_mm10::1::473, 2_s0-2_ATAC_mm10::1::474, 3_s18-1_ATAC_mm10::1::149, 3_s18-1_ATAC_mm10::1::150, 4_s18-2_ATAC_mm10::1::190, 4_s18-2_ATAC_mm10::1::191, 5_s48-1_ATAC_mm10::1::141, 6_s48-2_ATAC_mm10::1::185, 6_s…	71872, 57936, 18368, -64, 71552, 57760, 19104, 18256, -64, 71904, -64, 71904, -48, -32, 71552, -64, 71920, 0, 71936, -48	in gene, in gene, in gene, upstream, in gene, in gene, in gene, in gene, upstream, in gene, upstream, in gene, upstream, upstream, in gene, upstream, in gene, in gene, in gene, upstream	1	1	1	1	1	1	1	1	141	160.25	46.25	55.5	40.5	51.5	63.5	30.5	4	2_s0-2_ATAC_mm10::1	424	Gene 4931428L18Rik	4930563O14Rik, 4931428L18Rik	RIKEN cDNA 4931428L18 gene	NR_033445.1	1430897_at, 1430898_s_at, 1432347_at
GeneID:266744	Lgsn	1	31176435	31204725	28290	+	3	1_s0-1_ATAC_mm10::1::520, 2_s0-2_ATAC_mm10::1::472, 2_s0-2_ATAC_mm10::1::473	27853, 27117, 27965	in gene, in gene, in gene	1	1	0	0	0	0	0	0	43	64	16	19	26	23	30	27	1	2_s0-2_ATAC_mm10::1	64	Gene Lgsn	Lgsn, Gluld1, lengsin, Lgs	lengsin, lens protein with glutamine synthetase domain	NM_153601.1		NP_705829.1
GeneID:74708	Pih1d3	1	31222839	31224287	1448	+	8	1_s0-1_ATAC_mm10::1::521, 2_s0-2_ATAC_mm10::1::474, 3_s18-1_ATAC_mm10::1::150, 4_s18-2_ATAC_mm10::1::191, 5_s48-1_ATAC_mm10::1::141, 6_s48-2_ATAC_mm10::1::186, 7_s120-1_ATAC_mm10::1::151, 8_s120-2_ATAC_mm10::1::108	-119, -119, -119, -135, -151, -119, -183, -135	upstream, upstream, upstream, upstream, upstream, upstream, upstream, upstream	1	1	1	1	1	1	1	1	352	424	112	147	86	119	127	43	1	2_s0-2_ATAC_mm10::1	424	Gene Pih1d3	MGC130206, Pih1d3, 4930521A18Rik	PIH1 domain containing 3	NM_029062.2	1430400_at	NP_083338.1
GeneID:100503415	Gm19680	1	31615304	31616843	1539	+	1	1_s0-1_ATAC_mm10::1::524	1208	in gene	1	0	0	0	0	0	0	0	43	20	9	5	10	11	12	5	1	1_s0-1_ATAC_mm10::1	43	Gene Gm19680	Gm19680	polyamine oxidase (exo-N4-amino) pseudogene
GeneID:170771	Khdrbs2	1	32172806	32657738	484932	+	17	1_s0-1_ATAC_mm10::1::526, 1_s0-1_ATAC_mm10::1::527, 1_s0-1_ATAC_mm10::1::528, 2_s0-2_ATAC_mm10::1::478, 2_s0-2_ATAC_mm10::1::479, 2_s0-2_ATAC_mm10::1::480, 3_s18-1_ATAC_mm10::1::151, 3_s18-1_ATAC_mm10::1::152, 4_s18-2_ATAC_mm10::1::192, 4_s18-2_ATAC_mm10::1::193, 5_s48-1_ATAC_mm10::1::142, 6_s48-2_ATAC_mm10::1::187, 6_s48-2_ATAC_mm10::1::188, 7_s120-1_ATAC_mm10::1::152, 7_s120-1_ATAC_mm10::1::153…	-166, 48442, 97434, -166, 48314, 97338, -166, 48394, -166, 48442, -198, -198, 48410, -166, 48410, -166, 48410	upstream, in gene, in gene, upstream, in gene, in gene, upstream, in gene, upstream, in gene, upstream, upstream, in gene, upstream, in gene, upstream, in gene	1	1	1	1	1	1	1	1	272.667	320	75.333	121.667	67.667	97	172.333	97	3	2_s0-2_ATAC_mm10::1	839	Gene Khdrbs2	Khdrbs2, Slm1, 6330586C16Rik, Slim1	KH domain containing, RNA binding, signal transduction associated 2	NM_133235.2	1422117_s_at	NP_573498.1
GeneID:19076	Prim2	1	33453811	33669758	215947	-	44	1_s0-1_ATAC_mm10::1::537, 1_s0-1_ATAC_mm10::1::538, 1_s0-1_ATAC_mm10::1::539, 1_s0-1_ATAC_mm10::1::540, 1_s0-1_ATAC_mm10::1::541, 1_s0-1_ATAC_mm10::1::542, 2_s0-2_ATAC_mm10::1::489, 2_s0-2_ATAC_mm10::1::490, 2_s0-2_ATAC_mm10::1::491, 2_s0-2_ATAC_mm10::1::492, 2_s0-2_ATAC_mm10::1::493, 2_s0-2_ATAC_mm10::1::494, 3_s18-1_ATAC_mm10::1::154, 3_s18-1_ATAC_mm10::1::155, 3_s18-1_ATAC_mm10::1::156, 3_s18-…	142814, 74302, 47742, 31662, -34, -9890, 74398, 47742, 31774, -34, -674, -9890, 74398, 47838, 31790, -34, -9890, 74398, 47742, 31774, -66, -610, -9890, 47742, 31774, 30, -674, -9794, 47742, 31774, -34, -642, -9890, 176606, 74430, 47806, 31806, -18, -642, -9826, 31742, -34, -674, -9842	in gene, in gene, in gene, in gene, upstream, upstream, in gene, in gene, in gene, upstream, upstream, upstream, in gene, in gene, in gene, upstream, upstream, in gene, in gene, in gene, upstream, upstream, upstream, in gene, in gene, in gene, upstream, upstream, in gene, in gene, upstream, upstream, upstream, in gene, in gene, in gene, in gene, upstream, upstream, upstream, in gene, upstream, up…	1	1	1	1	1	1	1	1	132.286	146.714	47.143	62.286	45.286	57.714	65	36.571	7	2_s0-2_ATAC_mm10::1	265	Gene Prim2	AI323589, Prim2	DNA primase, p58 subunit	NM_008922.1	1418035_a_at, 1418036_at	NP_032948.1
GeneID:67503	1700001G17Rik	1	33669824	33670712	888	+	22	1_s0-1_ATAC_mm10::1::541, 1_s0-1_ATAC_mm10::1::542, 2_s0-2_ATAC_mm10::1::492, 2_s0-2_ATAC_mm10::1::493, 2_s0-2_ATAC_mm10::1::494, 3_s18-1_ATAC_mm10::1::157, 3_s18-1_ATAC_mm10::1::158, 4_s18-2_ATAC_mm10::1::198, 4_s18-2_ATAC_mm10::1::199, 4_s18-2_ATAC_mm10::1::200, 5_s48-1_ATAC_mm10::1::146, 5_s48-1_ATAC_mm10::1::147, 5_s48-1_ATAC_mm10::1::148, 6_s48-2_ATAC_mm10::1::193, 6_s48-2_ATAC_mm10::1::194,…	-32, 9824, -32, 608, 9824, -32, 9824, 0, 544, 9824, -96, 608, 9728, -32, 576, 9824, -48, 576, 9760, -32, 608, 9776	upstream, downstream, upstream, in gene, downstream, upstream, downstream, in gene, in gene, downstream, upstream, in gene, downstream, upstream, in gene, downstream, upstream, in gene, downstream, upstream, in gene, downstream	1	1	1	1	1	1	1	1	210.5	236	70.5	104	70.5	107	125	70	2	2_s0-2_ATAC_mm10::1	252	Gene 1700001G17Rik	1700001G17Rik	RIKEN cDNA 1700001G17 gene	NR_033199.1
GeneID:19335	Rab23	1	33719896	33742564	22668	+	17	1_s0-1_ATAC_mm10::1::544, 1_s0-1_ATAC_mm10::1::545, 2_s0-2_ATAC_mm10::1::495, 2_s0-2_ATAC_mm10::1::496, 2_s0-2_ATAC_mm10::1::497, 2_s0-2_ATAC_mm10::1::498, 2_s0-2_ATAC_mm10::1::499, 3_s18-1_ATAC_mm10::1::159, 3_s18-1_ATAC_mm10::1::160, 4_s18-2_ATAC_mm10::1::201, 4_s18-2_ATAC_mm10::1::202, 5_s48-1_ATAC_mm10::1::149, 6_s48-2_ATAC_mm10::1::196, 6_s48-2_ATAC_mm10::1::197, 6_s48-2_ATAC_mm10::1::198, 7…	-4888, 40, -4920, 8, 12984, 19592, 29416, -4888, 136, -4888, 72, 104, -4952, 184, 29352, 40, 40	upstream, in gene, upstream, in gene, in gene, in gene, downstream, upstream, in gene, upstream, in gene, in gene, upstream, in gene, downstream, in gene, in gene	1	1	1	1	1	1	1	1	80.6	96	34.8	46.2	40	44.4	45.4	32	5	2_s0-2_ATAC_mm10::1	262	Gene Rab23	opb2, opb, AW545388, Rab23	RAB23, member RAS oncogene family	NM_008999.4, NM_001159729.1	1422399_a_at	NP_033025.2, NP_001153201.1
GeneID:213539	Bag2	1	33745484	33757750	12266	-	12	1_s0-1_ATAC_mm10::1::546, 2_s0-2_ATAC_mm10::1::498, 2_s0-2_ATAC_mm10::1::499, 2_s0-2_ATAC_mm10::1::500, 2_s0-2_ATAC_mm10::1::501, 3_s18-1_ATAC_mm10::1::161, 4_s18-2_ATAC_mm10::1::203, 5_s48-1_ATAC_mm10::1::150, 6_s48-2_ATAC_mm10::1::198, 6_s48-2_ATAC_mm10::1::199, 7_s120-1_ATAC_mm10::1::164, 8_s120-2_ATAC_mm10::1::117	-106, 18262, 8438, 86, -938, -202, -202, -42, 8502, -26, 150, 86	upstream, downstream, in gene, in gene, upstream, upstream, upstream, upstream, in gene, upstream, in gene, in gene	1	1	1	1	1	1	1	1	56	86	32.5	36.25	27	34	31.5	36	4	2_s0-2_ATAC_mm10::1	163	Gene Bag2	BC016230, MGC36682, 2610042A13Rik, Bag2	BCL2-associated athanogene 2	NM_145392.2	1423948_at	NP_663367.1
GeneID:98403	Zfp451	1	33761753	33814427	52674	-	24	1_s0-1_ATAC_mm10::1::546, 1_s0-1_ATAC_mm10::1::547, 1_s0-1_ATAC_mm10::1::548, 1_s0-1_ATAC_mm10::1::549, 2_s0-2_ATAC_mm10::1::500, 2_s0-2_ATAC_mm10::1::501, 2_s0-2_ATAC_mm10::1::502, 2_s0-2_ATAC_mm10::1::503, 2_s0-2_ATAC_mm10::1::504, 3_s18-1_ATAC_mm10::1::161, 3_s18-1_ATAC_mm10::1::162, 4_s18-2_ATAC_mm10::1::203, 4_s18-2_ATAC_mm10::1::204, 4_s18-2_ATAC_mm10::1::205, 5_s48-1_ATAC_mm10::1::150, 5_s…	56571, 18971, 7291, 59, 56763, 55739, 19003, 7035, -101, 56475, -133, 56475, 19035, -101, 56635, -69, 56651, 18939, 315, 56827, 19035, -69, 56763, -69	downstream, in gene, in gene, in gene, downstream, downstream, in gene, in gene, upstream, downstream, upstream, downstream, in gene, upstream, downstream, upstream, downstream, in gene, in gene, downstream, in gene, upstream, downstream, upstream	1	1	1	1	1	1	1	1	109.8	128.2	45.4	56.4	47	45.6	56.4	52	5	2_s0-2_ATAC_mm10::1	300	Gene Zfp451	Kiaa0576-hp, Znf451, AI596398, mKIAA1702, COASTER, Zfp451, 4930515K21Rik, 4933435G09Rik	zinc finger protein 451	NM_133817.2	1427208_at	NP_598578.1
GeneID:433287	Gm15455	1	33835899	33838914	3015	-	23	1_s0-1_ATAC_mm10::1::550, 1_s0-1_ATAC_mm10::1::551, 1_s0-1_ATAC_mm10::1::552, 1_s0-1_ATAC_mm10::1::553, 1_s0-1_ATAC_mm10::1::554, 2_s0-2_ATAC_mm10::1::505, 2_s0-2_ATAC_mm10::1::506, 2_s0-2_ATAC_mm10::1::507, 2_s0-2_ATAC_mm10::1::508, 2_s0-2_ATAC_mm10::1::509, 3_s18-1_ATAC_mm10::1::163, 3_s18-1_ATAC_mm10::1::164, 4_s18-2_ATAC_mm10::1::206, 4_s18-2_ATAC_mm10::1::207, 4_s18-2_ATAC_mm10::1::208, 5_s4…	12482, -190, -4990, -5982, -6750, 12482, 322, -190, -5054, -6814, -174, -5054, 12498, -190, -5022, -4990, -5054, 12482, -126, -5054, 12482, -126, -5054	downstream, upstream, upstream, upstream, upstream, downstream, in gene, upstream, upstream, upstream, upstream, upstream, downstream, upstream, upstream, upstream, upstream, downstream, upstream, upstream, downstream, upstream, upstream	1	1	1	1	1	1	1	1	118	134.833	41.5	51.833	28	38.333	57.167	33	6	2_s0-2_ATAC_mm10::1	302	Gene Gm15455	MGC189806, OTTMUSG00000022109, AA692849, Gm15455, MGC189802	predicted gene 15455	NM_001161816.1		NP_001155288.1
GeneID:320705	Bend6	1	33852052	33907621	55569	-	42	1_s0-1_ATAC_mm10::1::552, 1_s0-1_ATAC_mm10::1::553, 1_s0-1_ATAC_mm10::1::554, 1_s0-1_ATAC_mm10::1::555, 1_s0-1_ATAC_mm10::1::556, 1_s0-1_ATAC_mm10::1::557, 1_s0-1_ATAC_mm10::1::558, 1_s0-1_ATAC_mm10::1::559, 1_s0-1_ATAC_mm10::1::560, 2_s0-2_ATAC_mm10::1::508, 2_s0-2_ATAC_mm10::1::509, 2_s0-2_ATAC_mm10::1::510, 2_s0-2_ATAC_mm10::1::511, 2_s0-2_ATAC_mm10::1::512, 2_s0-2_ATAC_mm10::1::513, 2_s0-2_AT…	63717, 62725, 61957, 44229, 24005, 23333, 12581, 9893, 133, 63653, 61893, 23909, 23333, 12581, 9893, -379, 63653, 12581, 9925, -443, 63685, 23365, 12613, 9893, -283, 63717, 23333, 12581, 63653, 12581, 133, -411, 63653, 34437, 23365, 12613, 9893, 85, -443, 63653, 12613, -347	downstream, downstream, downstream, in gene, in gene, in gene, in gene, in gene, in gene, downstream, downstream, in gene, in gene, in gene, in gene, upstream, downstream, in gene, in gene, upstream, downstream, in gene, in gene, in gene, upstream, downstream, in gene, in gene, downstream, in gene, in gene, upstream, downstream, in gene, in gene, in gene, in gene, in gene, upstream, downstream, i…	1	1	1	1	1	1	1	1	110.6	144.7	40.7	48.6	29.7	42	53.8	28.6	10	2_s0-2_ATAC_mm10::1	374	Gene Bend6	B230209C24Rik, Bend6	BEN domain containing 6	NM_177235.3	1434590_at	NP_796209.2
GeneID:13518	Dst	1	34011825	34308652	296827	+	103	1_s0-1_ATAC_mm10::1::566, 1_s0-1_ATAC_mm10::1::567, 1_s0-1_ATAC_mm10::1::568, 1_s0-1_ATAC_mm10::1::569, 1_s0-1_ATAC_mm10::1::570, 1_s0-1_ATAC_mm10::1::571, 1_s0-1_ATAC_mm10::1::572, 1_s0-1_ATAC_mm10::1::573, 1_s0-1_ATAC_mm10::1::574, 1_s0-1_ATAC_mm10::1::575, 1_s0-1_ATAC_mm10::1::576, 1_s0-1_ATAC_mm10::1::577, 1_s0-1_ATAC_mm10::1::578, 1_s0-1_ATAC_mm10::1::579, 1_s0-1_ATAC_mm10::1::580, 1_s0-1_AT…	-5537, -385, 239, 14575, 33567, 44495, 48975, 62831, 88655, 91983, 128975, 154863, 166671, 206703, 214415, 224687, 278511, 280655, 305359, -5841, -433, 14575, 44527, 48975, 56655, 62847, 91983, 129007, 154863, 166703, 206703, 214319, 224655, 278511, 280655, 305327, 44495, 62735, 92015, 128495, 129007, 154863, 166703, 194799, 224655, 278479, 280783, -433, 239, 44527, 49039, 62767, 91999, 128991, 1…	upstream, upstream, in gene, in gene, in gene, in gene, in gene, in gene, in gene, in gene, in gene, in gene, in gene, in gene, in gene, in gene, in gene, in gene, downstream, upstream, upstream, in gene, in gene, in gene, in gene, in gene, in gene, in gene, in gene, in gene, in gene, in gene, in gene, in gene, in gene, downstream, in gene, in gene, in gene, in gene, in gene, in gene, in gene, in…	1	1	1	1	1	1	1	1	161	156	52.4	59.3	41	56	50.7	25.85	20	1_s0-1_ATAC_mm10::1	673	Gene Dst	Macf2, Bpag1, Dst, nmf339, BP230, 2310001O04Rik, AW554249, mKIAA0728, Bpag, nmf203, A830042E19Rik, BPAG1-n, athetoid, dt, ah	dystonin	NM_134448.2, NM_133833.2	1421117_at, 1421276_a_at, 1423626_at	NP_604443.2, NP_598594.2
GeneID:100628580	Mir5103	1	34433121	34433199	78	-	11	1_s0-1_ATAC_mm10::1::587, 1_s0-1_ATAC_mm10::1::588, 1_s0-1_ATAC_mm10::1::589, 2_s0-2_ATAC_mm10::1::540, 2_s0-2_ATAC_mm10::1::541, 3_s18-1_ATAC_mm10::1::181, 4_s18-2_ATAC_mm10::1::227, 5_s48-1_ATAC_mm10::1::168, 6_s48-2_ATAC_mm10::1::223, 7_s120-1_ATAC_mm10::1::191, 8_s120-2_ATAC_mm10::1::131	143, -1713, -6577, -1681, -6577, -6577, -6577, -6577, -6193, -6577, -6577	downstream, upstream, upstream, upstream, upstream, upstream, upstream, upstream, upstream, upstream, upstream	1	1	1	1	1	1	1	1	233.333	276.333	87.667	112.333	93	88	180.333	124.333	3	2_s0-2_ATAC_mm10::1	663	Gene Mir5103	Mir5103, mu-mir-5103, mmu-mir-5103	microRNA 5103	NR_039562.1
GeneID:69668	Ccdc115	1	34436670	34439672	3002	-	11	1_s0-1_ATAC_mm10::1::587, 1_s0-1_ATAC_mm10::1::588, 1_s0-1_ATAC_mm10::1::589, 2_s0-2_ATAC_mm10::1::540, 2_s0-2_ATAC_mm10::1::541, 3_s18-1_ATAC_mm10::1::181, 4_s18-2_ATAC_mm10::1::227, 5_s48-1_ATAC_mm10::1::168, 6_s48-2_ATAC_mm10::1::223, 7_s120-1_ATAC_mm10::1::191, 8_s120-2_ATAC_mm10::1::131	6616, 4760, -104, 4792, -104, -104, -104, -104, 280, -104, -104	downstream, downstream, upstream, downstream, upstream, upstream, upstream, upstream, in gene, upstream, upstream	1	1	1	1	1	1	1	1	233.333	276.333	87.667	112.333	93	88	180.333	124.333	3	2_s0-2_ATAC_mm10::1	663	Gene Ccdc115	Ccdc115, Ccp1, 2310061I09Rik	coiled-coil domain containing 115	NM_027159.2		NP_081435.1
GeneID:27993	Imp4	1	34439829	34445747	5918	+	16	1_s0-1_ATAC_mm10::1::587, 1_s0-1_ATAC_mm10::1::588, 1_s0-1_ATAC_mm10::1::589, 1_s0-1_ATAC_mm10::1::590, 2_s0-2_ATAC_mm10::1::540, 2_s0-2_ATAC_mm10::1::541, 2_s0-2_ATAC_mm10::1::542, 3_s18-1_ATAC_mm10::1::181, 3_s18-1_ATAC_mm10::1::182, 4_s18-2_ATAC_mm10::1::227, 4_s18-2_ATAC_mm10::1::228, 5_s48-1_ATAC_mm10::1::168, 6_s48-2_ATAC_mm10::1::223, 6_s48-2_ATAC_mm10::1::224, 7_s120-1_ATAC_mm10::1::191, …	-6773, -4917, -53, 11403, -4949, -53, 11275, -53, 11339, -53, 11259, -53, -437, 11211, -53, -53	upstream, upstream, upstream, downstream, upstream, upstream, downstream, upstream, downstream, upstream, downstream, upstream, upstream, downstream, upstream, upstream	1	1	1	1	1	1	1	1	196.5	231	75.75	95.25	78	76.5	140.75	98	4	2_s0-2_ATAC_mm10::1	663	Gene Imp4	AA409888, Imp4, AV031295, D1Wsu40e	IMP4, U3 small nucleolar ribonucleoprotein, homolog (yeast)	NM_178601.3	1426213_at, 1426214_at	NP_848716.2
GeneID:52318	D1Ertd448e	1	34445790	34449348	3558	+	14	1_s0-1_ATAC_mm10::1::589, 1_s0-1_ATAC_mm10::1::590, 1_s0-1_ATAC_mm10::1::591, 2_s0-2_ATAC_mm10::1::541, 2_s0-2_ATAC_mm10::1::542, 3_s18-1_ATAC_mm10::1::181, 3_s18-1_ATAC_mm10::1::182, 4_s18-2_ATAC_mm10::1::227, 4_s18-2_ATAC_mm10::1::228, 5_s48-1_ATAC_mm10::1::168, 6_s48-2_ATAC_mm10::1::223, 6_s48-2_ATAC_mm10::1::224, 7_s120-1_ATAC_mm10::1::191, 8_s120-2_ATAC_mm10::1::131	-6014, 5442, 12834, -6014, 5314, -6014, 5378, -6014, 5298, -6014, -6398, 5250, -6014, -6014	upstream, downstream, downstream, upstream, downstream, upstream, downstream, upstream, downstream, upstream, upstream, downstream, upstream, upstream	1	1	1	1	1	1	1	1	229.667	276.667	91.333	122	81	89	168.333	121.667	3	2_s0-2_ATAC_mm10::1	663	Gene D1Ertd448e	AI427118, D1Ertd448e	DNA segment, Chr 1, ERATO Doi 448, expressed	XR_107226.1, XR_104542.1
GeneID:19253	Ptpn18	1	34459746	34473784	14038	+	28	1_s0-1_ATAC_mm10::1::590, 1_s0-1_ATAC_mm10::1::591, 1_s0-1_ATAC_mm10::1::592, 1_s0-1_ATAC_mm10::1::593, 1_s0-1_ATAC_mm10::1::594, 1_s0-1_ATAC_mm10::1::595, 2_s0-2_ATAC_mm10::1::542, 2_s0-2_ATAC_mm10::1::543, 2_s0-2_ATAC_mm10::1::544, 2_s0-2_ATAC_mm10::1::545, 2_s0-2_ATAC_mm10::1::546, 3_s18-1_ATAC_mm10::1::182, 3_s18-1_ATAC_mm10::1::183, 3_s18-1_ATAC_mm10::1::184, 4_s18-2_ATAC_mm10::1::228, 4_s18…	-8514, -1122, -2, 3262, 13470, 20062, -8642, -66, 3198, 13470, 20030, -8578, -50, 20062, -8658, -66, 13630, 20030, 14, 13278, 20030, -8706, -34, 20062, -98, 20062, -98, 13182	upstream, upstream, upstream, in gene, in gene, downstream, upstream, upstream, in gene, in gene, downstream, upstream, upstream, downstream, upstream, upstream, in gene, downstream, in gene, in gene, downstream, upstream, upstream, downstream, upstream, downstream, upstream, in gene	1	1	1	1	1	1	1	1	92	120.667	43.333	49	31.833	41.5	40	29.167	6	2_s0-2_ATAC_mm10::1	264	Gene Ptpn18	HSCF, PTP-K1, Ptpn18, PTP-HSCF, Ptpk1, FLP1	protein tyrosine phosphatase, non-receptor type 18	NM_011206.2	1419125_at	NP_035336.2
GeneID:21755	Prss39	1	34498430	34503062	4632	+	12	1_s0-1_ATAC_mm10::1::597, 1_s0-1_ATAC_mm10::1::598, 2_s0-2_ATAC_mm10::1::548, 2_s0-2_ATAC_mm10::1::549, 2_s0-2_ATAC_mm10::1::550, 3_s18-1_ATAC_mm10::1::185, 3_s18-1_ATAC_mm10::1::186, 4_s18-2_ATAC_mm10::1::232, 5_s48-1_ATAC_mm10::1::172, 6_s48-2_ATAC_mm10::1::228, 7_s120-1_ATAC_mm10::1::194, 8_s120-2_ATAC_mm10::1::134	114, 12770, 18, 12226, 12770, 482, 12770, 12770, 12770, 12770, 12770, 12770	in gene, downstream, in gene, downstream, downstream, in gene, downstream, downstream, downstream, downstream, downstream, downstream	1	1	1	1	1	1	1	1	91.333	117.333	46.667	50	28.333	46.667	45.667	30	3	2_s0-2_ATAC_mm10::1	205	Gene Prss39	MGC144581, Tesp1, Prss39, MGC144580	protease, serine, 39	NM_009355.2	1418559_at	NP_033381.1
GeneID:12627	Cfc1	1	34535648	34544311	8663	+	6	1_s0-1_ATAC_mm10::1::600, 2_s0-2_ATAC_mm10::1::552, 3_s18-1_ATAC_mm10::1::187, 4_s18-2_ATAC_mm10::1::234, 6_s48-2_ATAC_mm10::1::230, 7_s120-1_ATAC_mm10::1::196	1600, 1536, 1776, 1664, 1632, 1568	in gene, in gene, in gene, in gene, in gene, in gene	1	1	1	1	0	1	1	0	51	55	28	50	28	43	33	25	1	2_s0-2_ATAC_mm10::1	55	Gene Cfc1	AV265756, b2b970Clo, cryptic, Cfc1	cripto, FRL-1, cryptic family 1	NM_007685.2	1421524_at	NP_031711.1
GeneID:21756	Prss40	1	34552331	34560943	8612	-	2	1_s0-1_ATAC_mm10::1::601, 3_s18-1_ATAC_mm10::1::188	47, 143	in gene, in gene	1	0	1	0	0	0	0	0	29	22	44	18	17	14	23	16	1	3_s18-1_ATAC_mm10::1	44	Gene Prss40	Tesp2, Prss40	protease, serine, 40	NM_009356.2	1432486_a_at	NP_033382.2
GeneID:211383	Amer3	1	34579693	34590944	11251	+	12	1_s0-1_ATAC_mm10::1::602, 1_s0-1_ATAC_mm10::1::603, 1_s0-1_ATAC_mm10::1::604, 1_s0-1_ATAC_mm10::1::605, 2_s0-2_ATAC_mm10::1::553, 2_s0-2_ATAC_mm10::1::554, 2_s0-2_ATAC_mm10::1::555, 2_s0-2_ATAC_mm10::1::556, 5_s48-1_ATAC_mm10::1::173, 7_s120-1_ATAC_mm10::1::197, 7_s120-1_ATAC_mm10::1::198, 7_s120-1_ATAC_mm10::1::199	-781, 51, 7571, 14291, -1069, 19, 7571, 14323, 19, 19, 14323, 20451	upstream, in gene, in gene, downstream, upstream, in gene, in gene, downstream, in gene, in gene, downstream, downstream	1	1	0	0	1	0	1	0	70.6	67.8	19.4	20	22.6	20.8	33.2	18.6	5	2_s0-2_ATAC_mm10::1	143	Gene Amer3	9430069J07Rik, Fam123c, Amer3	APC membrane recruitment 3	NM_213727.2	1436407_at	NP_998892.1
GeneID:241051	AA619741	1	34633535	34636210	2675	-	9	1_s0-1_ATAC_mm10::1::607, 1_s0-1_ATAC_mm10::1::608, 2_s0-2_ATAC_mm10::1::558, 2_s0-2_ATAC_mm10::1::559, 2_s0-2_ATAC_mm10::1::560, 3_s18-1_ATAC_mm10::1::189, 4_s18-2_ATAC_mm10::1::236, 7_s120-1_ATAC_mm10::1::200, 8_s120-2_ATAC_mm10::1::135	402, -6382, 2130, 402, -6446, -6350, -6382, -6414, -6350	in gene, upstream, in gene, in gene, upstream, upstream, upstream, upstream, upstream	1	1	1	1	0	0	1	1	64.667	59.333	31.667	32.333	28	26.667	19.667	25.667	3	1_s0-1_ATAC_mm10::1	120	Gene AA619741	AA619741	PHD finger protein 19 pseudogene	NR_033627.1
GeneID:226970	Arhgef4	1	34801722	34812754	11032	+	8	1_s0-1_ATAC_mm10::1::623, 1_s0-1_ATAC_mm10::1::624, 2_s0-2_ATAC_mm10::1::573, 2_s0-2_ATAC_mm10::1::574, 4_s18-2_ATAC_mm10::1::242, 5_s48-1_ATAC_mm10::1::176, 6_s48-2_ATAC_mm10::1::235, 7_s120-1_ATAC_mm10::1::205	38, 4454, -26, 4486, 6, 102, -26, 70	in gene, in gene, upstream, in gene, in gene, in gene, upstream, in gene	1	1	0	1	1	1	1	0	113	164	48	59.5	41.5	55	56	42.5	2	2_s0-2_ATAC_mm10::1	173	Gene Arhgef4	Asef, Arhgef4, 9330140K16Rik, ENSMUSG00000070955	Rho guanine nucleotide exchange factor (GEF) 4	NM_183019.2	1435033_at	NP_898840.2
GeneID:214469	Fam168b	1	34813218	34843050	29832	-	20	1_s0-1_ATAC_mm10::1::624, 1_s0-1_ATAC_mm10::1::625, 1_s0-1_ATAC_mm10::1::626, 2_s0-2_ATAC_mm10::1::574, 2_s0-2_ATAC_mm10::1::575, 2_s0-2_ATAC_mm10::1::576, 2_s0-2_ATAC_mm10::1::577, 3_s18-1_ATAC_mm10::1::193, 4_s18-2_ATAC_mm10::1::243, 4_s18-2_ATAC_mm10::1::244, 4_s18-2_ATAC_mm10::1::245, 5_s48-1_ATAC_mm10::1::177, 6_s48-2_ATAC_mm10::1::236, 6_s48-2_ATAC_mm10::1::237, 6_s48-2_ATAC_mm10::1::238, 7…	36874, -54, -6902, 36842, 74, -6902, -8150, 74, 74, -6854, -7334, 10, 458, 42, -6950, 490, 74, -6902, 74, -6934	downstream, upstream, upstream, downstream, in gene, upstream, upstream, in gene, in gene, upstream, upstream, in gene, in gene, in gene, upstream, in gene, in gene, upstream, in gene, upstream	1	1	1	1	1	1	1	1	89	154	48.25	77.5	42.75	53.75	76.5	76.5	4	2_s0-2_ATAC_mm10::1	313	Gene Fam168b	Fam168b, MGC58017, mKIAA4042, KIAA4042	family with sequence similarity 168, member B	NM_174997.2, NM_001160235.1, NM_001160236.1	1434018_at	NP_778162.1, NP_001153707.1, NP_001153708.1
GeneID:226971	Plekhb2	1	34849959	34879585	29626	+	20	1_s0-1_ATAC_mm10::1::625, 1_s0-1_ATAC_mm10::1::626, 1_s0-1_ATAC_mm10::1::627, 2_s0-2_ATAC_mm10::1::575, 2_s0-2_ATAC_mm10::1::576, 2_s0-2_ATAC_mm10::1::577, 3_s18-1_ATAC_mm10::1::193, 4_s18-2_ATAC_mm10::1::243, 4_s18-2_ATAC_mm10::1::244, 4_s18-2_ATAC_mm10::1::245, 4_s18-2_ATAC_mm10::1::246, 5_s48-1_ATAC_mm10::1::177, 6_s48-2_ATAC_mm10::1::236, 6_s48-2_ATAC_mm10::1::237, 6_s48-2_ATAC_mm10::1::238, …	-6855, -7, 24345, -6983, -7, 1241, -6983, -6983, -55, 425, 8985, -6919, -7367, -6951, 41, -7399, -6983, -7, -6983, 25	upstream, upstream, in gene, upstream, upstream, in gene, upstream, upstream, upstream, in gene, in gene, upstream, upstream, upstream, in gene, upstream, upstream, upstream, upstream, in gene	1	1	1	1	1	1	1	1	63.4	101.8	35.4	60.8	32.8	38.8	59.4	60	5	2_s0-2_ATAC_mm10::1	313	Gene Plekhb2	Evt2, Phdc, evt-2, Plekhb2, AU018239, 2310009M15Rik	pleckstrin homology domain containing, family B (evectins) member 2	NM_145516.2, NM_175421.1		NP_663491.1, NP_780630.1
GeneID:50785	Hs6st1	1	36068400	36106446	38046	+	31	1_s0-1_ATAC_mm10::1::659, 1_s0-1_ATAC_mm10::1::660, 1_s0-1_ATAC_mm10::1::661, 1_s0-1_ATAC_mm10::1::662, 1_s0-1_ATAC_mm10::1::663, 2_s0-2_ATAC_mm10::1::610, 2_s0-2_ATAC_mm10::1::611, 2_s0-2_ATAC_mm10::1::612, 2_s0-2_ATAC_mm10::1::613, 2_s0-2_ATAC_mm10::1::614, 3_s18-1_ATAC_mm10::1::205, 3_s18-1_ATAC_mm10::1::206, 3_s18-1_ATAC_mm10::1::207, 4_s18-2_ATAC_mm10::1::263, 4_s18-2_ATAC_mm10::1::264, 4_s1…	-7152, -3312, -80, 35504, 46544, -7088, -3312, -48, 35536, 46576, -48, 35632, 46608, -7056, -80, 1136, 46544, -3296, -80, 35600, 46544, -112, 35632, 46576, -3312, -80, 35472, 41104, 46608, -64, 46640	upstream, upstream, upstream, in gene, downstream, upstream, upstream, upstream, in gene, downstream, upstream, in gene, downstream, upstream, upstream, in gene, downstream, upstream, upstream, in gene, downstream, upstream, in gene, downstream, upstream, upstream, in gene, downstream, downstream, upstream, downstream	1	1	1	1	1	1	1	1	141	169.571	55.286	71	49.429	51.857	73	53.286	7	2_s0-2_ATAC_mm10::1	376	Gene Hs6st1	6Ost1, Hs6st1	heparan sulfate 6-O-sulfotransferase 1	NM_015818.2	1417293_at	NP_056633.2
GeneID:320011	Uggt1	1	36140028	36244302	104274	-	24	1_s0-1_ATAC_mm10::1::666, 1_s0-1_ATAC_mm10::1::667, 1_s0-1_ATAC_mm10::1::668, 1_s0-1_ATAC_mm10::1::669, 2_s0-2_ATAC_mm10::1::617, 2_s0-2_ATAC_mm10::1::618, 2_s0-2_ATAC_mm10::1::619, 2_s0-2_ATAC_mm10::1::620, 2_s0-2_ATAC_mm10::1::621, 3_s18-1_ATAC_mm10::1::208, 3_s18-1_ATAC_mm10::1::209, 4_s18-2_ATAC_mm10::1::268, 4_s18-2_ATAC_mm10::1::269, 5_s48-1_ATAC_mm10::1::191, 5_s48-1_ATAC_mm10::1::192, 5_s…	109550, 18190, 14, -8658, 109550, 94750, 18254, 14, -8658, 18254, 14, 18254, -50, 18254, 14, -8658, 18254, 14, 114222, 18222, 14, 18222, 14, -7314	downstream, in gene, in gene, upstream, downstream, in gene, in gene, in gene, upstream, in gene, in gene, in gene, upstream, in gene, in gene, upstream, in gene, in gene, downstream, in gene, in gene, in gene, in gene, upstream	1	1	1	1	1	1	1	1	91.286	106	48.714	54.429	59.714	58	95.143	63	7	2_s0-2_ATAC_mm10::1	368	Gene Uggt1	GT, UGT1, 0910001L17Rik, AI414429, Uggt1, C820010P03Rik, AI448372, Ugcgl1, AA589501, A930007H10Rik	UDP-glucose glycoprotein glucosyltransferase 1	NM_198899.2	1432318_at	NP_942602.2
GeneID:214854	Neurl3	1	36264602	36273425	8823	-	24	1_s0-1_ATAC_mm10::1::670, 1_s0-1_ATAC_mm10::1::671, 1_s0-1_ATAC_mm10::1::672, 1_s0-1_ATAC_mm10::1::673, 1_s0-1_ATAC_mm10::1::674, 1_s0-1_ATAC_mm10::1::675, 2_s0-2_ATAC_mm10::1::622, 2_s0-2_ATAC_mm10::1::623, 2_s0-2_ATAC_mm10::1::624, 2_s0-2_ATAC_mm10::1::625, 2_s0-2_ATAC_mm10::1::626, 2_s0-2_ATAC_mm10::1::627, 3_s18-1_ATAC_mm10::1::210, 3_s18-1_ATAC_mm10::1::211, 4_s18-2_ATAC_mm10::1::270, 5_s48-…	18401, 17521, 11105, 3793, -4079, -5999, 18673, 18033, 17425, 3857, -3983, -5903, 11137, -4047, -4079, 18561, 18673, 11121, 4049, 12369, 4017, -3983, 12145, -4079	downstream, downstream, downstream, in gene, upstream, upstream, downstream, downstream, downstream, in gene, upstream, upstream, downstream, upstream, upstream, downstream, downstream, downstream, in gene, downstream, in gene, upstream, downstream, upstream	1	1	1	1	1	1	1	1	61	69.286	31.286	30.143	26.429	37.286	43	29.429	7	2_s0-2_ATAC_mm10::1	124	Gene Neurl3	Neurl3, Lincr, 2010300P06Rik	neuralized homolog 3 homolog (Drosophila)	NM_153408.2		NP_700457.1
GeneID:214855	Arid5a	1	36307733	36324029	16296	+	23	1_s0-1_ATAC_mm10::1::677, 1_s0-1_ATAC_mm10::1::678, 1_s0-1_ATAC_mm10::1::679, 2_s0-2_ATAC_mm10::1::629, 2_s0-2_ATAC_mm10::1::630, 2_s0-2_ATAC_mm10::1::631, 3_s18-1_ATAC_mm10::1::212, 3_s18-1_ATAC_mm10::1::213, 3_s18-1_ATAC_mm10::1::214, 4_s18-2_ATAC_mm10::1::271, 4_s18-2_ATAC_mm10::1::272, 4_s18-2_ATAC_mm10::1::273, 5_s48-1_ATAC_mm10::1::196, 5_s48-1_ATAC_mm10::1::197, 6_s48-2_ATAC_mm10::1::261, …	-9525, 11, 7403, -9557, 11, 7451, -9557, 11, 7435, -9525, 11, 7435, -9541, 11, -9557, 11, 7403, -9557, 11, 7467, -9557, 11, 7371	upstream, in gene, in gene, upstream, in gene, in gene, upstream, in gene, in gene, upstream, in gene, in gene, upstream, in gene, upstream, in gene, in gene, upstream, in gene, in gene, upstream, in gene, in gene	1	1	1	1	1	1	1	1	265.333	289.333	120	144	87.333	141.333	232	129.333	3	2_s0-2_ATAC_mm10::1	449	Gene Arid5a	Mrf1, D430024K22Rik, MGC36895, Arid5a	AT rich interactive domain 5A (MRF1-like)	NM_001172205.1, NM_001172206.1, NM_145996.4, NR_033310.1		NP_001165676.1, NP_001165677.1, NP_666108.2
GeneID:226976	Kansl3	1	36335730	36369181	33451	-	9	1_s0-1_ATAC_mm10::1::680, 1_s0-1_ATAC_mm10::1::681, 2_s0-2_ATAC_mm10::1::632, 3_s18-1_ATAC_mm10::1::215, 4_s18-2_ATAC_mm10::1::274, 5_s48-1_ATAC_mm10::1::198, 6_s48-2_ATAC_mm10::1::264, 7_s120-1_ATAC_mm10::1::236, 8_s120-2_ATAC_mm10::1::155	1693, -3, -3, -3, -35, -3, -3, 29, -35	in gene, upstream, upstream, upstream, upstream, upstream, upstream, in gene, upstream	1	1	1	1	1	1	1	1	116	125	53.5	82.5	64	67.5	72	65	2	2_s0-2_ATAC_mm10::1	200	Gene Kansl3	AI431067, 4932435K23, C85723, Kiaa1310, mKIAA1310, AI647574, 4632411B12Rik, Kansl3	KAT8 regulatory NSL complex subunit 3	NM_172652.3	1429849_at	NP_766240.1
GeneID:214895	Lman2l	1	36423186	36445239	22053	-	9	1_s0-1_ATAC_mm10::1::684, 1_s0-1_ATAC_mm10::1::685, 2_s0-2_ATAC_mm10::1::635, 3_s18-1_ATAC_mm10::1::216, 4_s18-2_ATAC_mm10::1::275, 5_s48-1_ATAC_mm10::1::199, 6_s48-2_ATAC_mm10::1::265, 7_s120-1_ATAC_mm10::1::237, 8_s120-2_ATAC_mm10::1::156	-105, -9417, -105, -105, -105, -105, -105, -105, -73	upstream, upstream, upstream, upstream, upstream, upstream, upstream, upstream, upstream	1	1	1	1	1	1	1	1	280.5	354.5	98	146.5	86	129.5	256.5	203	2	2_s0-2_ATAC_mm10::1	683	Gene Lman2l	VIPL, DKFZp564L2423, VIP36-like, Lman2l, A630028F14Rik	lectin, mannose-binding 2-like	NM_001013374.1	1435475_at	NP_001013392.1
GeneID:94220	Cnnm4	1	36471597	36508776	37179	+	31	1_s0-1_ATAC_mm10::1::686, 1_s0-1_ATAC_mm10::1::687, 1_s0-1_ATAC_mm10::1::688, 1_s0-1_ATAC_mm10::1::689, 1_s0-1_ATAC_mm10::1::690, 2_s0-2_ATAC_mm10::1::636, 2_s0-2_ATAC_mm10::1::637, 2_s0-2_ATAC_mm10::1::638, 2_s0-2_ATAC_mm10::1::639, 3_s18-1_ATAC_mm10::1::217, 3_s18-1_ATAC_mm10::1::218, 3_s18-1_ATAC_mm10::1::219, 3_s18-1_ATAC_mm10::1::220, 4_s18-2_ATAC_mm10::1::276, 4_s18-2_ATAC_mm10::1::277, 4_s…	-3981, -141, 29843, 40243, 41299, -3949, -141, 29843, 40243, 339, 27923, 40275, 41299, -141, 371, 40243, -141, 371, 40179, -3949, -141, 483, 40243, 41395, -109, 29843, 40243, 40915, -141, 40179, 41315	upstream, upstream, in gene, downstream, downstream, upstream, upstream, in gene, downstream, in gene, in gene, downstream, downstream, upstream, in gene, downstream, upstream, in gene, downstream, upstream, upstream, in gene, downstream, downstream, upstream, in gene, downstream, downstream, upstream, downstream, downstream	1	1	1	1	1	1	1	1	201.4	259.4	79	113.8	82.2	102.2	163	121.4	5	2_s0-2_ATAC_mm10::1	767	Gene Cnnm4	Cnnm4, 5430430O18Rik, Acdp4	cyclin M4	NM_033570.2	1421635_at, 1431233_at, 1434847_at	NP_291048.2
GeneID:94218	Cnnm3	1	36511876	36528237	16361	+	14	1_s0-1_ATAC_mm10::1::689, 1_s0-1_ATAC_mm10::1::690, 1_s0-1_ATAC_mm10::1::691, 2_s0-2_ATAC_mm10::1::639, 3_s18-1_ATAC_mm10::1::219, 3_s18-1_ATAC_mm10::1::220, 4_s18-2_ATAC_mm10::1::278, 5_s48-1_ATAC_mm10::1::202, 6_s48-2_ATAC_mm10::1::269, 6_s48-2_ATAC_mm10::1::270, 7_s120-1_ATAC_mm10::1::240, 7_s120-1_ATAC_mm10::1::241, 8_s120-2_ATAC_mm10::1::158, 8_s120-2_ATAC_mm10::1::159	-36, 1020, 19964, -36, -4, 1020, -36, -100, -36, 1116, -36, 636, -100, 1036	upstream, in gene, downstream, upstream, upstream, in gene, upstream, upstream, upstream, in gene, upstream, in gene, upstream, in gene	1	1	1	1	1	1	1	1	363.5	408.5	114	203	147	159	298.5	213.5	2	2_s0-2_ATAC_mm10::1	767	Gene Cnnm3	Cnnm3, Acdp3, Clp3	cyclin M3	NM_053186.2, NM_001039551.1	1420480_at, 1420481_at, 1420482_at, 1420483_at	NP_444416.2, NP_001034640.1
GeneID:78321	Ankrd23	1	36530534	36535729	5195	-	16	1_s0-1_ATAC_mm10::1::691, 1_s0-1_ATAC_mm10::1::692, 1_s0-1_ATAC_mm10::1::693, 2_s0-2_ATAC_mm10::1::640, 2_s0-2_ATAC_mm10::1::641, 3_s18-1_ATAC_mm10::1::221, 3_s18-1_ATAC_mm10::1::222, 4_s18-2_ATAC_mm10::1::279, 4_s18-2_ATAC_mm10::1::280, 5_s48-1_ATAC_mm10::1::203, 5_s48-1_ATAC_mm10::1::204, 6_s48-2_ATAC_mm10::1::271, 6_s48-2_ATAC_mm10::1::272, 7_s120-1_ATAC_mm10::1::242, 7_s120-1_ATAC_mm10::1::24…	3889, -4719, -9839, -4655, -9839, -4623, -9839, -4687, -9839, -4623, -9871, -4687, -9855, -4655, -9839, -4687	in gene, upstream, upstream, upstream, upstream, upstream, upstream, upstream, upstream, upstream, upstream, upstream, upstream, upstream, upstream, upstream	1	1	1	1	1	1	1	1	156.333	156	75.333	80.333	59.333	85.333	108.667	55.667	3	2_s0-2_ATAC_mm10::1	295	Gene Ankrd23	MARP3, 2310041C05Rik, Ankrd23, 1110058D09Rik, Darp, AI853437	ankyrin repeat domain 23	NM_153502.3	1428183_at	NP_705722.2
GeneID:109346	Ankrd39	1	36538173	36547201	9028	-	29	1_s0-1_ATAC_mm10::1::691, 1_s0-1_ATAC_mm10::1::692, 1_s0-1_ATAC_mm10::1::693, 1_s0-1_ATAC_mm10::1::694, 1_s0-1_ATAC_mm10::1::695, 2_s0-2_ATAC_mm10::1::640, 2_s0-2_ATAC_mm10::1::641, 2_s0-2_ATAC_mm10::1::642, 2_s0-2_ATAC_mm10::1::643, 3_s18-1_ATAC_mm10::1::221, 3_s18-1_ATAC_mm10::1::222, 3_s18-1_ATAC_mm10::1::223, 4_s18-2_ATAC_mm10::1::279, 4_s18-2_ATAC_mm10::1::280, 4_s18-2_ATAC_mm10::1::281, 4_s…	15361, 6753, 1633, -95, -9951, 6817, 1633, -95, -9983, 6849, 1633, -111, 6785, 1633, -95, -10143, 6849, 1601, -95, 6785, 1617, -95, 6817, 1633, -95, -10111, 6785, -95, -9951	downstream, in gene, in gene, upstream, upstream, in gene, in gene, upstream, upstream, in gene, in gene, upstream, in gene, in gene, upstream, upstream, in gene, in gene, upstream, in gene, in gene, upstream, in gene, in gene, upstream, upstream, in gene, upstream, upstream	1	1	1	1	1	1	1	1	299.2	343.2	119.8	143	98.6	138.4	195.8	136.8	5	2_s0-2_ATAC_mm10::1	1078	Gene Ankrd39	Ankrd39, 9130416N05Rik, C030004B10Rik	ankyrin repeat domain 39	NM_026241.3	1428863_at	NP_080517.1
GeneID:20353	Sema4c	1	36548642	36558381	9739	-	32	1_s0-1_ATAC_mm10::1::692, 1_s0-1_ATAC_mm10::1::693, 1_s0-1_ATAC_mm10::1::694, 1_s0-1_ATAC_mm10::1::695, 1_s0-1_ATAC_mm10::1::696, 2_s0-2_ATAC_mm10::1::640, 2_s0-2_ATAC_mm10::1::641, 2_s0-2_ATAC_mm10::1::642, 2_s0-2_ATAC_mm10::1::643, 3_s18-1_ATAC_mm10::1::221, 3_s18-1_ATAC_mm10::1::222, 3_s18-1_ATAC_mm10::1::223, 3_s18-1_ATAC_mm10::1::224, 4_s18-2_ATAC_mm10::1::279, 4_s18-2_ATAC_mm10::1::280, 4_s…	17933, 12813, 11085, 1229, -531, 17997, 12813, 11085, 1197, 18029, 12813, 11069, 1037, 17965, 12813, 11085, 1037, 18029, 12781, 11085, 17965, 12797, 11085, 909, 17997, 12813, 11085, 1069, 621, 17965, 11085, 1229	downstream, downstream, downstream, in gene, upstream, downstream, downstream, downstream, in gene, downstream, downstream, downstream, in gene, downstream, downstream, downstream, in gene, downstream, downstream, downstream, downstream, downstream, downstream, in gene, downstream, downstream, downstream, in gene, in gene, downstream, downstream, in gene	1	1	1	1	1	1	1	1	306.4	353.4	119.4	143.4	101.6	136.8	197.8	137.6	5	2_s0-2_ATAC_mm10::1	1078	Gene Sema4c	mKIAA1739, Semaf, Semacl1, AI426163, Semai, Sema4c	sema domain, immunoglobulin domain (Ig), transmembrane domain (TM) and short cytoplasmic domain, (semaphorin) 4C	NM_001126047.1	1433920_at	NP_001119519.1
GeneID:381337	Fam178b	1	36562696	36683183	120487	-	25	1_s0-1_ATAC_mm10::1::695, 1_s0-1_ATAC_mm10::1::696, 1_s0-1_ATAC_mm10::1::697, 1_s0-1_ATAC_mm10::1::698, 2_s0-2_ATAC_mm10::1::643, 2_s0-2_ATAC_mm10::1::644, 2_s0-2_ATAC_mm10::1::645, 3_s18-1_ATAC_mm10::1::224, 3_s18-1_ATAC_mm10::1::225, 3_s18-1_ATAC_mm10::1::226, 4_s18-2_ATAC_mm10::1::282, 4_s18-2_ATAC_mm10::1::283, 4_s18-2_ATAC_mm10::1::284, 5_s48-1_ATAC_mm10::1::206, 5_s48-1_ATAC_mm10::1::207, 6…	126031, 124271, -17, -8273, 125999, 15, -8273, 125839, 47, -8273, 125839, 79, -8273, 111, -8273, 125711, 15, -8273, 125871, 125423, 15, -8273, 126031, 47, -8305	downstream, downstream, upstream, upstream, downstream, in gene, upstream, downstream, in gene, upstream, downstream, in gene, upstream, in gene, upstream, downstream, in gene, upstream, downstream, downstream, in gene, upstream, downstream, in gene, upstream	1	1	1	1	1	1	1	1	208.75	319.5	98	125.25	97.75	107	153.25	127.25	4	2_s0-2_ATAC_mm10::1	586	Gene Fam178b	MGC60970, MGC141033, 1700024G10Rik, Fam178b, Gm990	family with sequence similarity 178, member B	NM_201365.2, NM_027957.1, NM_001126046.1	1428581_at	NP_958753.2, NP_082233.1, NP_001119518.1
GeneID:12859	Cox5b	1	36691487	36693388	1901	+	16	1_s0-1_ATAC_mm10::1::697, 1_s0-1_ATAC_mm10::1::698, 2_s0-2_ATAC_mm10::1::644, 2_s0-2_ATAC_mm10::1::645, 3_s18-1_ATAC_mm10::1::225, 3_s18-1_ATAC_mm10::1::226, 4_s18-2_ATAC_mm10::1::283, 4_s18-2_ATAC_mm10::1::284, 5_s48-1_ATAC_mm10::1::206, 5_s48-1_ATAC_mm10::1::207, 6_s48-2_ATAC_mm10::1::275, 6_s48-2_ATAC_mm10::1::276, 7_s120-1_ATAC_mm10::1::247, 7_s120-1_ATAC_mm10::1::248, 8_s120-2_ATAC_mm10::1::…	-8287, -31, -8319, -31, -8351, -31, -8383, -31, -8415, -31, -8319, -31, -8319, -31, -8351, 1	upstream, upstream, upstream, upstream, upstream, upstream, upstream, upstream, upstream, upstream, upstream, upstream, upstream, upstream, upstream, in gene	1	1	1	1	1	1	1	1	291	503.5	149	188.5	147.5	160	242.5	194.5	2	2_s0-2_ATAC_mm10::1	586	Gene Cox5b	MGC117683, Cox5b	cytochrome c oxidase subunit Vb	NM_009942.2		NP_034072.2
GeneID:226977	Actr1b	1	36699202	36709925	10723	-	17	1_s0-1_ATAC_mm10::1::698, 1_s0-1_ATAC_mm10::1::699, 2_s0-2_ATAC_mm10::1::645, 2_s0-2_ATAC_mm10::1::646, 3_s18-1_ATAC_mm10::1::226, 3_s18-1_ATAC_mm10::1::227, 4_s18-2_ATAC_mm10::1::284, 4_s18-2_ATAC_mm10::1::285, 5_s48-1_ATAC_mm10::1::207, 5_s48-1_ATAC_mm10::1::208, 6_s48-2_ATAC_mm10::1::276, 6_s48-2_ATAC_mm10::1::277, 7_s120-1_ATAC_mm10::1::248, 7_s120-1_ATAC_mm10::1::249, 7_s120-1_ATAC_mm10::1::…	18469, -123, 18469, -123, 18469, -59, 18469, -91, 18469, -123, 18469, -59, 18469, -123, -1467, 18437, -59	downstream, upstream, downstream, upstream, downstream, upstream, downstream, upstream, downstream, upstream, downstream, upstream, downstream, upstream, upstream, downstream, upstream	1	1	1	1	1	1	1	1	301	459	146.333	185.333	157.667	178	303	220	3	2_s0-2_ATAC_mm10::1	734	Gene Actr1b	MGC36526, Actr1b, 2310066K23Rik, AA960180, AI851923, Arp1b	ARP1 actin-related protein 1B, centractin beta	NM_146107.2	1426403_at	NP_666219.1
GeneID:71166	4933424G06Rik	1	36714538	36757960	43422	+	25	1_s0-1_ATAC_mm10::1::699, 1_s0-1_ATAC_mm10::1::700, 1_s0-1_ATAC_mm10::1::701, 1_s0-1_ATAC_mm10::1::702, 2_s0-2_ATAC_mm10::1::646, 2_s0-2_ATAC_mm10::1::647, 2_s0-2_ATAC_mm10::1::648, 2_s0-2_ATAC_mm10::1::649, 3_s18-1_ATAC_mm10::1::227, 3_s18-1_ATAC_mm10::1::228, 3_s18-1_ATAC_mm10::1::229, 4_s18-2_ATAC_mm10::1::285, 4_s18-2_ATAC_mm10::1::286, 4_s18-2_ATAC_mm10::1::287, 5_s48-1_ATAC_mm10::1::208, 5_…	-4490, 22902, 32150, 44534, -4490, 22870, 32086, 44310, -4554, 22886, 32150, -4522, 22902, 32150, -4490, 22870, 32150, -4554, 22902, -4490, -3146, 22870, 32150, -4554, 22902	upstream, in gene, in gene, downstream, upstream, in gene, in gene, downstream, upstream, in gene, in gene, upstream, in gene, in gene, upstream, in gene, in gene, upstream, in gene, upstream, upstream, in gene, in gene, upstream, in gene	1	1	1	1	1	1	1	1	177.8	235.6	86.8	97.8	84	96.4	151.8	96.4	5	2_s0-2_ATAC_mm10::1	734	Gene 4933424G06Rik	1700104I15Rik, 4933424G06Rik	RIKEN cDNA 4933424G06 gene	NR_040290.1	1430235_at
GeneID:22637	Zap70	1	36761861	36782816	20955	+	22	1_s0-1_ATAC_mm10::1::702, 1_s0-1_ATAC_mm10::1::703, 1_s0-1_ATAC_mm10::1::704, 1_s0-1_ATAC_mm10::1::705, 2_s0-2_ATAC_mm10::1::649, 2_s0-2_ATAC_mm10::1::650, 2_s0-2_ATAC_mm10::1::651, 2_s0-2_ATAC_mm10::1::652, 2_s0-2_ATAC_mm10::1::653, 3_s18-1_ATAC_mm10::1::230, 3_s18-1_ATAC_mm10::1::231, 4_s18-2_ATAC_mm10::1::288, 4_s18-2_ATAC_mm10::1::289, 4_s18-2_ATAC_mm10::1::290, 5_s48-1_ATAC_mm10::1::211, 5_s…	-2789, 9307, 23003, 24667, -3013, 9339, 10491, 23003, 24667, 9355, 24667, 9371, 23003, 24475, 9307, 23003, 9355, 23003, 9307, 23003, 24651, 9339	upstream, in gene, downstream, downstream, upstream, in gene, in gene, downstream, downstream, in gene, downstream, in gene, downstream, downstream, in gene, downstream, in gene, downstream, in gene, downstream, downstream, in gene	1	1	1	1	1	1	1	1	116.6	150.8	49.4	69.8	48.4	59.6	60	35.8	5	2_s0-2_ATAC_mm10::1	249	Gene Zap70	mur, TZK, ZAP-70, AI327364, mrtle, Srk, Zap70, 70kDa	zeta-chain (TCR) associated protein kinase	NM_009539.2	1422701_at	NP_033565.2
GeneID:56030	Tmem131	1	36792189	36939527	147338	-	23	1_s0-1_ATAC_mm10::1::704, 1_s0-1_ATAC_mm10::1::705, 1_s0-1_ATAC_mm10::1::706, 2_s0-2_ATAC_mm10::1::652, 2_s0-2_ATAC_mm10::1::653, 2_s0-2_ATAC_mm10::1::654, 3_s18-1_ATAC_mm10::1::231, 3_s18-1_ATAC_mm10::1::232, 4_s18-2_ATAC_mm10::1::289, 4_s18-2_ATAC_mm10::1::290, 4_s18-2_ATAC_mm10::1::291, 5_s48-1_ATAC_mm10::1::212, 5_s48-1_ATAC_mm10::1::213, 6_s48-2_ATAC_mm10::1::280, 6_s48-2_ATAC_mm10::1::281, …	154663, 152999, -313, 154663, 152999, -377, 152999, -377, 154663, 153191, -345, 154663, -313, 154663, 114599, -377, 154663, 153015, 9991, -313, 108423, 9991, -313	downstream, downstream, upstream, downstream, downstream, upstream, downstream, upstream, downstream, downstream, upstream, downstream, upstream, downstream, in gene, upstream, downstream, downstream, in gene, upstream, in gene, in gene, upstream	1	1	1	1	1	1	1	1	107.5	115.833	46.333	58.667	50.667	58.833	70.833	64.833	6	1_s0-1_ATAC_mm10::1	316	Gene Tmem131	YR-23, CC28, Tmem131, mKIAA0257, D1Bwg0491e, Neg, 2610524E03Rik, RW1	transmembrane protein 131	NM_018872.2		NP_061360.2
GeneID:70853	Vwa3b	1	37029304	37187277	157973	+	27	1_s0-1_ATAC_mm10::1::710, 1_s0-1_ATAC_mm10::1::711, 1_s0-1_ATAC_mm10::1::712, 1_s0-1_ATAC_mm10::1::713, 2_s0-2_ATAC_mm10::1::656, 2_s0-2_ATAC_mm10::1::657, 2_s0-2_ATAC_mm10::1::658, 2_s0-2_ATAC_mm10::1::659, 2_s0-2_ATAC_mm10::1::660, 2_s0-2_ATAC_mm10::1::661, 3_s18-1_ATAC_mm10::1::235, 3_s18-1_ATAC_mm10::1::236, 3_s18-1_ATAC_mm10::1::237, 4_s18-2_ATAC_mm10::1::293, 4_s18-2_ATAC_mm10::1::294, 4_s1…	-24, 1512, 46600, 157960, -8, 1512, 13704, 14888, 46600, 157832, -24, 1512, 46664, 8, 1512, 46632, -24, 1512, -8, 1512, 46664, -24, 1528, 46680, 52456, 90664, 52552	upstream, in gene, in gene, in gene, upstream, in gene, in gene, in gene, in gene, in gene, upstream, in gene, in gene, in gene, in gene, in gene, upstream, in gene, upstream, in gene, in gene, upstream, in gene, in gene, in gene, in gene, in gene	1	1	1	1	1	1	1	1	80.875	113.25	44	50.875	33.125	39.75	46.125	20.5	8	2_s0-2_ATAC_mm10::1	305	Gene Vwa3b	4921511C04Rik, MGC182824, A230074B11Rik, Vwa3b, Gm555	von Willebrand factor A domain containing 3B	XM_003086154.1, XM_003084438.1		XP_003086202.1, XP_003084486.1
GeneID:12790	Cnga3	1	37219261	37263384	44123	+	26	1_s0-1_ATAC_mm10::1::714, 1_s0-1_ATAC_mm10::1::715, 1_s0-1_ATAC_mm10::1::716, 1_s0-1_ATAC_mm10::1::717, 1_s0-1_ATAC_mm10::1::718, 2_s0-2_ATAC_mm10::1::662, 2_s0-2_ATAC_mm10::1::663, 2_s0-2_ATAC_mm10::1::664, 2_s0-2_ATAC_mm10::1::665, 2_s0-2_ATAC_mm10::1::666, 2_s0-2_ATAC_mm10::1::667, 3_s18-1_ATAC_mm10::1::238, 3_s18-1_ATAC_mm10::1::239, 3_s18-1_ATAC_mm10::1::240, 4_s18-2_ATAC_mm10::1::296, 4_s18…	-6685, -733, 18435, 27395, 42115, -6685, -669, 15715, 18435, 27395, 42435, -6685, 13763, 18499, -6685, 13651, 18499, 27395, -6653, 18435, -6685, 13763, 18403, -6717, 13795, 13731	upstream, upstream, in gene, in gene, in gene, upstream, upstream, in gene, in gene, in gene, in gene, upstream, in gene, in gene, upstream, in gene, in gene, in gene, upstream, in gene, upstream, in gene, in gene, upstream, in gene, in gene	1	1	1	1	1	1	1	1	78.286	91	32.429	38.857	26.143	30	31	25.857	7	2_s0-2_ATAC_mm10::1	218	Gene Cnga3	CNG3, Cnga3	cyclic nucleotide gated channel alpha 3	NM_009918.1		NP_034048.1
GeneID:269180	Inpp4a	1	37299893	37410736	110843	+	21	1_s0-1_ATAC_mm10::1::720, 1_s0-1_ATAC_mm10::1::721, 1_s0-1_ATAC_mm10::1::722, 1_s0-1_ATAC_mm10::1::723, 2_s0-2_ATAC_mm10::1::669, 2_s0-2_ATAC_mm10::1::670, 2_s0-2_ATAC_mm10::1::671, 3_s18-1_ATAC_mm10::1::241, 3_s18-1_ATAC_mm10::1::242, 4_s18-2_ATAC_mm10::1::300, 4_s18-2_ATAC_mm10::1::301, 4_s18-2_ATAC_mm10::1::302, 5_s48-1_ATAC_mm10::1::218, 5_s48-1_ATAC_mm10::1::219, 6_s48-2_ATAC_mm10::1::290, 6…	171, 1835, 8011, 119627, -117, 1739, 119659, -149, 1739, 11, 1723, 119659, -117, 1739, -117, 1707, -117, 1707, 119627, -117, 119627	in gene, in gene, in gene, downstream, upstream, in gene, downstream, upstream, in gene, in gene, in gene, downstream, upstream, in gene, upstream, in gene, upstream, in gene, downstream, upstream, downstream	1	1	1	1	1	1	1	1	102.75	151	48.75	58.25	38	59	83.25	57.25	4	2_s0-2_ATAC_mm10::1	336	Gene Inpp4a	D130048C09Rik, 9630012D15, Inpp4a, 107kDa, R74740	inositol polyphosphate-4-phosphatase, type I	NM_172971.2, NM_030266.3	1421360_at, 1436616_at	NP_766559.2, NP_084542.2
GeneID:76178	Coa5	1	37417085	37430103	13018	-	13	1_s0-1_ATAC_mm10::1::723, 1_s0-1_ATAC_mm10::1::724, 2_s0-2_ATAC_mm10::1::671, 2_s0-2_ATAC_mm10::1::672, 3_s18-1_ATAC_mm10::1::243, 4_s18-2_ATAC_mm10::1::302, 4_s18-2_ATAC_mm10::1::303, 5_s48-1_ATAC_mm10::1::220, 6_s48-2_ATAC_mm10::1::292, 7_s120-1_ATAC_mm10::1::268, 7_s120-1_ATAC_mm10::1::269, 8_s120-2_ATAC_mm10::1::174, 8_s120-2_ATAC_mm10::1::175	10583, 87, 10551, 23, -9, 10551, -9, -73, -9, 10583, 23, 10583, -9	in gene, in gene, in gene, in gene, upstream, in gene, upstream, upstream, upstream, in gene, in gene, in gene, upstream	1	1	1	1	1	1	1	1	194.5	309	99.5	140	82.5	108.5	213	159	2	2_s0-2_ATAC_mm10::1	522	Gene Coa5	1700001A24Rik, 6330578E17Rik, Coa5, Pet191	cytochrome C oxidase assembly factor 5	NM_198006.4	1426355_a_at, 1426356_at	NP_932123.3
GeneID:67387	Unc50	1	37430172	37439124	8952	+	9	1_s0-1_ATAC_mm10::1::724, 2_s0-2_ATAC_mm10::1::672, 2_s0-2_ATAC_mm10::1::673, 3_s18-1_ATAC_mm10::1::243, 4_s18-2_ATAC_mm10::1::303, 5_s48-1_ATAC_mm10::1::220, 6_s48-2_ATAC_mm10::1::292, 7_s120-1_ATAC_mm10::1::269, 8_s120-2_ATAC_mm10::1::175	-156, -92, 17956, -60, -60, 4, -60, -92, -60	upstream, upstream, downstream, upstream, upstream, in gene, upstream, upstream, upstream	1	1	1	1	1	1	1	1	187.5	279	91.5	123.5	76	100.5	186.5	137.5	2	2_s0-2_ATAC_mm10::1	522	Gene Unc50	UNCL, URP, Unc50, GMH1, 1110002A21Rik	unc-50 homolog (C. elegans)	NM_026123.3	1421982_a_at, 1435811_a_at, 1435812_at	NP_080399.1
GeneID:269181	Mgat4a	1	37439340	37536259	96919	-	45	1_s0-1_ATAC_mm10::1::724, 1_s0-1_ATAC_mm10::1::725, 1_s0-1_ATAC_mm10::1::726, 1_s0-1_ATAC_mm10::1::727, 1_s0-1_ATAC_mm10::1::728, 1_s0-1_ATAC_mm10::1::729, 1_s0-1_ATAC_mm10::1::730, 1_s0-1_ATAC_mm10::1::731, 2_s0-2_ATAC_mm10::1::672, 2_s0-2_ATAC_mm10::1::673, 2_s0-2_ATAC_mm10::1::674, 2_s0-2_ATAC_mm10::1::675, 2_s0-2_ATAC_mm10::1::676, 2_s0-2_ATAC_mm10::1::677, 2_s0-2_ATAC_mm10::1::678, 2_s0-2_AT…	106243, 56099, 41699, 38515, 25859, 7875, 419, -4893, 106179, 88131, 56083, 41731, 38499, 25923, 8387, 7779, 323, -4893, 106147, 38467, 25923, -4893, 106147, 38499, 25923, -4893, 106083, 38499, 25955, 291, -4893, 106147, 56099, 38467, 25923, 291, -4893, 106179, 38531, 25923, 291, -4829, 106147, 25891, -4861	downstream, in gene, in gene, in gene, in gene, in gene, in gene, upstream, downstream, in gene, in gene, in gene, in gene, in gene, in gene, in gene, in gene, upstream, downstream, in gene, in gene, upstream, downstream, in gene, in gene, upstream, downstream, in gene, in gene, in gene, upstream, downstream, in gene, in gene, in gene, in gene, upstream, downstream, in gene, in gene, in gene, ups…	1	1	1	1	1	1	1	1	164.667	191.778	67.111	79.556	56.778	71.111	100.667	61	9	2_s0-2_ATAC_mm10::1	522	Gene Mgat4a	9530018I07Rik, glcNAc-T-IVa, GnT-IVa, Mgat4a	mannoside acetylglucosaminyltransferase 4, isoenzyme A	NM_173870.2	1435641_at	NP_776295.1
GeneID:72097	2010300C02Rik	1	37611676	37719811	108135	-	50	1_s0-1_ATAC_mm10::1::736, 1_s0-1_ATAC_mm10::1::737, 1_s0-1_ATAC_mm10::1::738, 1_s0-1_ATAC_mm10::1::739, 1_s0-1_ATAC_mm10::1::740, 1_s0-1_ATAC_mm10::1::741, 1_s0-1_ATAC_mm10::1::742, 1_s0-1_ATAC_mm10::1::743, 1_s0-1_ATAC_mm10::1::744, 1_s0-1_ATAC_mm10::1::745, 1_s0-1_ATAC_mm10::1::746, 1_s0-1_ATAC_mm10::1::747, 1_s0-1_ATAC_mm10::1::748, 1_s0-1_ATAC_mm10::1::749, 2_s0-2_ATAC_mm10::1::686, 2_s0-2_AT…	112739, 105507, 103379, 95843, 95331, 89219, 88387, 35363, 28419, 24803, 2179, -157, -6237, -8573, 112739, 105507, 103299, 89219, 88355, 35363, 28419, 24707, 2179, -61, -6290, -7549, -8525, 88323, 24707, 2179, -1885, 112739, 88355, 35395, 24707, 2179, 307, 2163, 95363, 88355, 35363, 24707, 2211, 88387, 35379, 24707, 2211, -1981, 2211, 291	downstream, in gene, in gene, in gene, in gene, in gene, in gene, in gene, in gene, in gene, in gene, upstream, upstream, upstream, downstream, in gene, in gene, in gene, in gene, in gene, in gene, in gene, in gene, upstream, upstream, upstream, upstream, in gene, in gene, in gene, upstream, downstream, in gene, in gene, in gene, in gene, in gene, in gene, in gene, in gene, in gene, in gene, in g…	1	1	1	1	1	1	1	1	80.312	97.125	33.312	38.625	27.188	37.812	37.625	24.75	16	2_s0-2_ATAC_mm10::1	245	Gene 2010300C02Rik	2010300C02Rik	RIKEN cDNA 2010300C02 gene	NM_028096.1		NP_082372.1
GeneID:100503734	Gm19863	1	37694447	37696664	2217	-	13	1_s0-1_ATAC_mm10::1::743, 1_s0-1_ATAC_mm10::1::744, 1_s0-1_ATAC_mm10::1::745, 2_s0-2_ATAC_mm10::1::691, 2_s0-2_ATAC_mm10::1::692, 2_s0-2_ATAC_mm10::1::693, 3_s18-1_ATAC_mm10::1::250, 4_s18-2_ATAC_mm10::1::312, 4_s18-2_ATAC_mm10::1::313, 6_s48-2_ATAC_mm10::1::303, 6_s48-2_ATAC_mm10::1::304, 7_s120-1_ATAC_mm10::1::278, 7_s120-1_ATAC_mm10::1::279	12216, 5272, 1656, 12216, 5272, 1560, 1560, 12248, 1560, 12216, 1560, 12232, 1560	downstream, downstream, in gene, downstream, downstream, in gene, in gene, downstream, in gene, downstream, in gene, downstream, in gene	1	1	1	1	0	1	1	0	109.667	139.667	34	45	29	45.667	41	20.667	3	2_s0-2_ATAC_mm10::1	149	Gene Gm19863	Gm19863	predicted gene, 19863	XR_140433.1, XR_141899.1
GeneID:211484	Tsga10	1	37754776	37865079	110303	-	23	1_s0-1_ATAC_mm10::1::751, 1_s0-1_ATAC_mm10::1::752, 1_s0-1_ATAC_mm10::1::753, 1_s0-1_ATAC_mm10::1::754, 2_s0-2_ATAC_mm10::1::700, 2_s0-2_ATAC_mm10::1::701, 2_s0-2_ATAC_mm10::1::702, 3_s18-1_ATAC_mm10::1::254, 3_s18-1_ATAC_mm10::1::255, 4_s18-2_ATAC_mm10::1::317, 4_s18-2_ATAC_mm10::1::318, 4_s18-2_ATAC_mm10::1::319, 5_s48-1_ATAC_mm10::1::229, 5_s48-1_ATAC_mm10::1::230, 6_s48-2_ATAC_mm10::1::307, 6…	119383, 107671, 55, -7177, 119287, 71, -7273, 119255, 23, 119415, 55, -7257, 119383, -9, 119255, 87, -7305, 119415, 55, -7257, 119287, 55, -7129	downstream, in gene, in gene, upstream, downstream, in gene, upstream, downstream, in gene, downstream, in gene, upstream, downstream, upstream, downstream, in gene, upstream, downstream, in gene, upstream, downstream, in gene, upstream	1	1	1	1	1	1	1	1	346	372.75	111	152.5	116.25	112.75	237.5	183	4	2_s0-2_ATAC_mm10::1	993	Gene Tsga10	4933432N21Rik, Gm217, AI843383, Tsga10, Mtsga10	testis specific 10	NM_207228.2	1436045_at	NP_997111.1
GeneID:623661	Lipt1	1	37872206	37876298	4092	+	16	1_s0-1_ATAC_mm10::1::753, 1_s0-1_ATAC_mm10::1::754, 1_s0-1_ATAC_mm10::1::755, 2_s0-2_ATAC_mm10::1::701, 2_s0-2_ATAC_mm10::1::702, 2_s0-2_ATAC_mm10::1::703, 3_s18-1_ATAC_mm10::1::255, 4_s18-2_ATAC_mm10::1::318, 4_s18-2_ATAC_mm10::1::319, 5_s48-1_ATAC_mm10::1::230, 6_s48-2_ATAC_mm10::1::308, 6_s48-2_ATAC_mm10::1::309, 7_s120-1_ATAC_mm10::1::283, 7_s120-1_ATAC_mm10::1::284, 8_s120-2_ATAC_mm10::1::18…	-7182, 50, 3218, -7198, 146, 3186, -7150, -7182, 130, -7118, -7214, 178, -7182, 130, -7182, 2	upstream, in gene, in gene, upstream, in gene, in gene, upstream, upstream, in gene, upstream, upstream, in gene, upstream, in gene, upstream, in gene	1	1	1	1	1	1	1	1	351	420	123.667	174.667	128.333	128	280.333	231.667	3	2_s0-2_ATAC_mm10::1	993	Gene Lipt1	EG623661, Lipt1, MGC28431	lipoyltransferase 1	NM_001037918.3		NP_001033007.2
GeneID:69028	Mitd1	1	37878890	37890411	11521	-	16	1_s0-1_ATAC_mm10::1::754, 1_s0-1_ATAC_mm10::1::755, 1_s0-1_ATAC_mm10::1::756, 2_s0-2_ATAC_mm10::1::702, 2_s0-2_ATAC_mm10::1::703, 2_s0-2_ATAC_mm10::1::704, 3_s18-1_ATAC_mm10::1::256, 4_s18-2_ATAC_mm10::1::319, 4_s18-2_ATAC_mm10::1::320, 5_s48-1_ATAC_mm10::1::231, 6_s48-2_ATAC_mm10::1::309, 6_s48-2_ATAC_mm10::1::310, 7_s120-1_ATAC_mm10::1::284, 7_s120-1_ATAC_mm10::1::285, 8_s120-2_ATAC_mm10::1::18…	18155, 14987, 107, 18059, 15019, 43, 107, 18075, 11, 59, 18027, 107, 18075, 43, 18203, 11	downstream, downstream, in gene, downstream, downstream, in gene, in gene, downstream, in gene, in gene, downstream, in gene, downstream, in gene, downstream, in gene	1	1	1	1	1	1	1	1	129.667	154	33.667	46.333	39.667	48.333	55	48.333	3	2_s0-2_ATAC_mm10::1	197	Gene Mitd1	1500032H18Rik, Mitd1	MIT, microtubule interacting and transport, domain containing 1	NM_026913.2	1426133_a_at	NP_081189.1
GeneID:107734	Mrpl30	1	37890553	37898333	7780	+	8	1_s0-1_ATAC_mm10::1::756, 2_s0-2_ATAC_mm10::1::704, 3_s18-1_ATAC_mm10::1::256, 4_s18-2_ATAC_mm10::1::320, 5_s48-1_ATAC_mm10::1::231, 6_s48-2_ATAC_mm10::1::310, 7_s120-1_ATAC_mm10::1::285, 8_s120-2_ATAC_mm10::1::184	-249, -185, -249, -153, -201, -249, -185, -153	upstream, upstream, upstream, upstream, upstream, upstream, upstream, upstream	1	1	1	1	1	1	1	1	149	195	47	67	54	64	87	76	1	2_s0-2_ATAC_mm10::1	195	Gene Mrpl30	Mrpl30, MRP-L28, 2310001L22Rik, Rpml28	mitochondrial ribosomal protein L30	NM_027098.2	1423857_at	NP_081374.1
GeneID:332427	Lyg2	1	37905923	37916493	10570	-	17	1_s0-1_ATAC_mm10::1::757, 1_s0-1_ATAC_mm10::1::758, 1_s0-1_ATAC_mm10::1::759, 2_s0-2_ATAC_mm10::1::705, 2_s0-2_ATAC_mm10::1::706, 2_s0-2_ATAC_mm10::1::707, 3_s18-1_ATAC_mm10::1::257, 3_s18-1_ATAC_mm10::1::258, 4_s18-2_ATAC_mm10::1::321, 5_s48-1_ATAC_mm10::1::232, 5_s48-1_ATAC_mm10::1::233, 6_s48-2_ATAC_mm10::1::311, 6_s48-2_ATAC_mm10::1::312, 7_s120-1_ATAC_mm10::1::286, 7_s120-1_ATAC_mm10::1::287…	7309, 6349, -1395, 7309, 6349, -1363, 3549, -1363, -1395, 3565, -1427, 3565, -1363, 7245, 3565, -1411, -1379	in gene, in gene, upstream, in gene, in gene, upstream, in gene, upstream, upstream, in gene, upstream, in gene, upstream, in gene, in gene, upstream, upstream	1	1	1	1	1	1	1	1	68.75	72	41	30	41.75	54.5	62	27.5	4	2_s0-2_ATAC_mm10::1	151	Gene Lyg2	Gm776, Lyg2	lysozyme G-like 2	NM_001033427.3		NP_001028599.1
GeneID:69541	Lyg1	1	37946738	37957759	11021	-	9	1_s0-1_ATAC_mm10::1::760, 1_s0-1_ATAC_mm10::1::761, 1_s0-1_ATAC_mm10::1::762, 2_s0-2_ATAC_mm10::1::708, 2_s0-2_ATAC_mm10::1::709, 2_s0-2_ATAC_mm10::1::710, 3_s18-1_ATAC_mm10::1::259, 4_s18-2_ATAC_mm10::1::322, 6_s48-2_ATAC_mm10::1::313	10783, -4177, -8129, 10687, -4145, -8001, -4161, -4257, -4161	in gene, upstream, upstream, in gene, upstream, upstream, upstream, upstream, upstream	1	1	1	1	0	1	0	0	41.667	51.667	26	28.667	24.333	30.667	22.667	17.333	3	2_s0-2_ATAC_mm10::1	65	Gene Lyg1	Lyg1, 2300002O18Rik	lysozyme G-like 1	NM_027111.3	1429334_at	NP_081387.1
GeneID:98258	Txndc9	1	37983867	37997208	13341	-	32	1_s0-1_ATAC_mm10::1::763, 1_s0-1_ATAC_mm10::1::764, 1_s0-1_ATAC_mm10::1::765, 1_s0-1_ATAC_mm10::1::766, 1_s0-1_ATAC_mm10::1::767, 2_s0-2_ATAC_mm10::1::711, 2_s0-2_ATAC_mm10::1::712, 2_s0-2_ATAC_mm10::1::713, 2_s0-2_ATAC_mm10::1::714, 2_s0-2_ATAC_mm10::1::715, 3_s18-1_ATAC_mm10::1::260, 3_s18-1_ATAC_mm10::1::261, 3_s18-1_ATAC_mm10::1::262, 3_s18-1_ATAC_mm10::1::263, 4_s18-2_ATAC_mm10::1::323, 4_s1…	23224, 13544, 11208, -104, -904, 23224, 13496, 11224, -40, -904, 23224, 11000, -104, -904, 23224, 11192, -104, -904, 23288, 11224, -104, -904, 23224, 11128, -40, -904, 23224, 11032, -40, -872, -104, -872	downstream, downstream, in gene, upstream, upstream, downstream, downstream, in gene, upstream, upstream, downstream, in gene, upstream, upstream, downstream, in gene, upstream, upstream, downstream, in gene, upstream, upstream, downstream, in gene, upstream, upstream, downstream, in gene, upstream, upstream, upstream, upstream	1	1	1	1	1	1	1	1	255.2	309.8	110.6	141.6	100.2	115.4	226.2	164.6	5	2_s0-2_ATAC_mm10::1	794	Gene Txndc9	Txndc9, AI098020, APACD	thioredoxin domain containing 9	NM_172054.4	1424512_a_at, 1436108_at	NP_742051.1
GeneID:226982	Eif5b	1	37998010	38055579	57569	+	17	1_s0-1_ATAC_mm10::1::766, 1_s0-1_ATAC_mm10::1::767, 1_s0-1_ATAC_mm10::1::768, 2_s0-2_ATAC_mm10::1::714, 2_s0-2_ATAC_mm10::1::715, 3_s18-1_ATAC_mm10::1::262, 3_s18-1_ATAC_mm10::1::263, 4_s18-2_ATAC_mm10::1::325, 4_s18-2_ATAC_mm10::1::326, 5_s48-1_ATAC_mm10::1::236, 5_s48-1_ATAC_mm10::1::237, 6_s48-2_ATAC_mm10::1::316, 6_s48-2_ATAC_mm10::1::317, 7_s120-1_ATAC_mm10::1::291, 7_s120-1_ATAC_mm10::1::29…	-698, 102, 13830, -762, 102, -698, 102, -698, 102, -698, 102, -762, 102, -762, 70, -698, 70	upstream, in gene, in gene, upstream, in gene, upstream, in gene, upstream, in gene, upstream, in gene, upstream, in gene, upstream, in gene, upstream, in gene	1	1	1	1	1	1	1	1	327.333	425.667	162	196.667	143.333	161.667	349.667	260.667	3	2_s0-2_ATAC_mm10::1	794	Gene Eif5b	BC018347, A030003E17Rik, Eif5b, IF2	eukaryotic translation initiation factor 5B	NM_198303.2	1434604_at, 1434605_at, 1435592_at	NP_938045.2
GeneID:56210	Rev1	1	38052786	38129662	76876	-	28	1_s0-1_ATAC_mm10::1::769, 1_s0-1_ATAC_mm10::1::770, 1_s0-1_ATAC_mm10::1::771, 1_s0-1_ATAC_mm10::1::772, 1_s0-1_ATAC_mm10::1::773, 1_s0-1_ATAC_mm10::1::774, 1_s0-1_ATAC_mm10::1::775, 2_s0-2_ATAC_mm10::1::716, 2_s0-2_ATAC_mm10::1::717, 2_s0-2_ATAC_mm10::1::718, 2_s0-2_ATAC_mm10::1::719, 2_s0-2_ATAC_mm10::1::720, 3_s18-1_ATAC_mm10::1::264, 3_s18-1_ATAC_mm10::1::265, 3_s18-1_ATAC_mm10::1::266, 4_s18-…	52766, 23838, 18590, 12958, -66, -1666, -3442, 23838, 18590, -98, -1666, -3426, 18590, -34, -1666, 41310, 18590, -34, -1666, 18606, -178, 41310, 18590, -482, -1682, -130, -1666, -130	in gene, in gene, in gene, in gene, upstream, upstream, upstream, in gene, in gene, upstream, upstream, upstream, in gene, upstream, upstream, in gene, in gene, upstream, upstream, in gene, upstream, in gene, in gene, upstream, upstream, upstream, upstream, upstream	1	1	1	1	1	1	1	1	86.75	123.5	41.125	56.625	35.875	46	53.5	41.125	8	2_s0-2_ATAC_mm10::1	294	Gene Rev1	1110027I23Rik, Rev1, AU022044, MGC66950, Rev1l	REV1 homolog (S. cerevisiae)	NM_019570.3	1422624_at	NP_062516.2
GeneID:16764	Aff3	1	38177327	38664955	487628	-	176	1_s0-1_ATAC_mm10::1::776, 1_s0-1_ATAC_mm10::1::777, 1_s0-1_ATAC_mm10::1::778, 1_s0-1_ATAC_mm10::1::779, 1_s0-1_ATAC_mm10::1::780, 1_s0-1_ATAC_mm10::1::781, 1_s0-1_ATAC_mm10::1::782, 1_s0-1_ATAC_mm10::1::783, 1_s0-1_ATAC_mm10::1::784, 1_s0-1_ATAC_mm10::1::785, 1_s0-1_ATAC_mm10::1::786, 1_s0-1_ATAC_mm10::1::787, 1_s0-1_ATAC_mm10::1::788, 1_s0-1_ATAC_mm10::1::789, 1_s0-1_ATAC_mm10::1::790, 1_s0-1_AT…	458411, 454811, 446667, 425275, 403035, 402139, 393355, 392619, 385659, 349451, 307643, 305691, 295163, 291675, 274363, 254235, 234427, 221819, 206715, 197419, 163451, 149563, 136059, 123275, 84315, 75355, 67899, 56539, 47003, 43899, 38299, 37163, 35643, 28379, 3707, -3269, 455035, 446651, 425275, 403035, 392651, 385595, 349467, 307643, 305691, 302491, 291707, 274459, 254235, 253787, 234427, 2218…	in gene, in gene, in gene, in gene, in gene, in gene, in gene, in gene, in gene, in gene, in gene, in gene, in gene, in gene, in gene, in gene, in gene, in gene, in gene, in gene, in gene, in gene, in gene, in gene, in gene, in gene, in gene, in gene, in gene, in gene, in gene, in gene, in gene, in gene, in gene, upstream, in gene, in gene, in gene, in gene, in gene, in gene, in gene, in gene, in…	1	1	1	1	1	1	1	1	123.15	134.925	46.625	56.775	32.225	47.175	49.225	27.55	40	2_s0-2_ATAC_mm10::1	920	Gene Aff3	A730046J16, Aff3, 3222402O04Rik, LAF-4, Laf4	AF4/FMR2 family, member 3	NM_010678.2	1430435_at, 1433939_at	NP_034808.2
GeneID:381338	Lonrf2	1	38794509	38821215	26706	-	3	1_s0-1_ATAC_mm10::1::820, 2_s0-2_ATAC_mm10::1::761, 3_s18-1_ATAC_mm10::1::295	22751, 22687, 22687	in gene, in gene, in gene	1	1	1	0	0	0	0	0	58	66	38	20	19	20	18	12	1	2_s0-2_ATAC_mm10::1	66	Gene Lonrf2	Lonrf2, 2900060P06Rik, AI851349	LON peptidase N-terminal domain and ring finger 2	NM_001029878.1	1429965_at	NP_001025049.1
GeneID:98388	Chst10	1	38863872	38898160	34288	-	16	1_s0-1_ATAC_mm10::1::825, 1_s0-1_ATAC_mm10::1::826, 1_s0-1_ATAC_mm10::1::827, 1_s0-1_ATAC_mm10::1::828, 2_s0-2_ATAC_mm10::1::766, 2_s0-2_ATAC_mm10::1::767, 2_s0-2_ATAC_mm10::1::768, 3_s18-1_ATAC_mm10::1::298, 3_s18-1_ATAC_mm10::1::299, 4_s18-2_ATAC_mm10::1::364, 4_s18-2_ATAC_mm10::1::365, 5_s48-1_ATAC_mm10::1::256, 6_s48-2_ATAC_mm10::1::355, 7_s120-1_ATAC_mm10::1::321, 7_s120-1_ATAC_mm10::1::322,…	41744, 3856, 144, -10032, 41744, 80, -10032, 41808, 16, 704, 48, 80, 224, 752, 187, 80	downstream, in gene, in gene, upstream, downstream, in gene, upstream, downstream, in gene, in gene, in gene, in gene, in gene, in gene, in gene, in gene	1	1	1	1	1	1	1	1	132	121.75	41.25	49.25	35	34	32	21	4	1_s0-1_ATAC_mm10::1	282	Gene Chst10	AU041319, AI507003, Hnk-1st, ST, Chst10	carbohydrate sulfotransferase 10	NM_145142.2	1426620_at	NP_660124.2
GeneID:433292	Nms	1	38939149	38950276	11127	+	16	1_s0-1_ATAC_mm10::1::830, 1_s0-1_ATAC_mm10::1::831, 1_s0-1_ATAC_mm10::1::832, 1_s0-1_ATAC_mm10::1::833, 2_s0-2_ATAC_mm10::1::770, 2_s0-2_ATAC_mm10::1::771, 2_s0-2_ATAC_mm10::1::772, 2_s0-2_ATAC_mm10::1::773, 2_s0-2_ATAC_mm10::1::774, 3_s18-1_ATAC_mm10::1::300, 3_s18-1_ATAC_mm10::1::301, 4_s18-2_ATAC_mm10::1::366, 5_s48-1_ATAC_mm10::1::257, 6_s48-2_ATAC_mm10::1::356, 6_s48-2_ATAC_mm10::1::357, 7_s…	-8141, -4365, -2157, 8499, -9549, -8157, -4349, -2141, 8531, -2125, 8499, 8499, 8403, -2125, 8499, 8499	upstream, upstream, upstream, in gene, upstream, upstream, upstream, upstream, in gene, upstream, in gene, in gene, in gene, upstream, in gene, in gene	1	1	1	1	1	1	1	0	82.4	80.2	34	32.2	27.6	28	19.6	15.6	5	1_s0-1_ATAC_mm10::1	197	Gene Nms	AB164466, Nms	neuromedin S	NM_001011684.2		NP_001011684.3
GeneID:68833	Pdcl3	1	38987814	38997236	9422	+	23	1_s0-1_ATAC_mm10::1::834, 1_s0-1_ATAC_mm10::1::835, 2_s0-2_ATAC_mm10::1::775, 2_s0-2_ATAC_mm10::1::776, 3_s18-1_ATAC_mm10::1::302, 3_s18-1_ATAC_mm10::1::303, 4_s18-2_ATAC_mm10::1::367, 4_s18-2_ATAC_mm10::1::368, 5_s48-1_ATAC_mm10::1::258, 5_s48-1_ATAC_mm10::1::259, 6_s48-2_ATAC_mm10::1::358, 6_s48-2_ATAC_mm10::1::359, 7_s120-1_ATAC_mm10::1::324, 7_s120-1_ATAC_mm10::1::325, 8_s120-2_ATAC_mm10::1::…	-8870, -150, -8838, -134, -8870, -134, -8838, -166, -8870, -166, -8806, -134, -8854, -134, -134, 13530, 14426, 14330, 14394, 14394, 14394, 14394, 14394	upstream, upstream, upstream, upstream, upstream, upstream, upstream, upstream, upstream, upstream, upstream, upstream, upstream, upstream, upstream, downstream, downstream, downstream, downstream, downstream, downstream, downstream, downstream	1	1	1	1	1	1	1	1	150.5	230.5	99.25	108.25	68	94.25	148.5	95.5	4	2_s0-2_ATAC_mm10::1	625	Gene Pdcl3	1110061A19Rik, C80025, Pdcl3, Viaf1	phosducin-like 3	NM_026850.4	1424002_at	NP_081126.2
GeneID:18143	Npas2	1	39194272	39363240	168968	+	55	1_s0-1_ATAC_mm10::1::843, 1_s0-1_ATAC_mm10::1::844, 1_s0-1_ATAC_mm10::1::845, 1_s0-1_ATAC_mm10::1::846, 1_s0-1_ATAC_mm10::1::847, 1_s0-1_ATAC_mm10::1::848, 1_s0-1_ATAC_mm10::1::849, 1_s0-1_ATAC_mm10::1::850, 1_s0-1_ATAC_mm10::1::851, 1_s0-1_ATAC_mm10::1::852, 2_s0-2_ATAC_mm10::1::783, 2_s0-2_ATAC_mm10::1::784, 2_s0-2_ATAC_mm10::1::785, 2_s0-2_ATAC_mm10::1::786, 2_s0-2_ATAC_mm10::1::787, 2_s0-2_AT…	-1728, 440, 17920, 106944, 111840, 131744, 141856, 146976, 167648, 173536, -1632, 64, 17888, 106944, 111824, 131680, 141888, 165440, 167648, 173536, 17952, 106944, 131680, 141888, 173536, 17920, 106928, 131680, 173536, -1120, 17920, 106944, 131776, 141888, 173504, -1120, 64, 17920, 106912, 131712, 141888, 171872, 173536, -1760, 0, 17952, 106944, 131744, 141888, 146976, 171872, 173536, 17952, 1418…	upstream, in gene, in gene, in gene, in gene, in gene, in gene, in gene, in gene, downstream, upstream, in gene, in gene, in gene, in gene, in gene, in gene, in gene, in gene, downstream, in gene, in gene, in gene, in gene, downstream, in gene, in gene, in gene, downstream, upstream, in gene, in gene, in gene, in gene, downstream, upstream, in gene, in gene, in gene, in gene, in gene, downstream,…	1	1	1	1	1	1	1	1	121.231	133.462	52.077	63.769	46.538	61.769	96.538	59.538	13	2_s0-2_ATAC_mm10::1	733	Gene Npas2	MGC129355, MOP4, bHLHe9, Npas2	neuronal PAS domain protein 2	NM_008719.2	1421036_at, 1421037_at	NP_032745.2
GeneID:100041999	Gm3617	1	39314864	39315486	622	+	2	1_s0-1_ATAC_mm10::1::847, 2_s0-2_ATAC_mm10::1::787	-8752, -8768	upstream, upstream	1	1	0	0	0	0	0	0	72	63	26	34	24	28	35	18	1	1_s0-1_ATAC_mm10::1	72	Gene Gm3617	Gm3617	ribosomal protein L17 pseudogene
GeneID:114641	Rpl31	1	39367851	39371911	4060	+	13	1_s0-1_ATAC_mm10::1::851, 1_s0-1_ATAC_mm10::1::852, 2_s0-2_ATAC_mm10::1::790, 2_s0-2_ATAC_mm10::1::791, 2_s0-2_ATAC_mm10::1::792, 3_s18-1_ATAC_mm10::1::309, 4_s18-2_ATAC_mm10::1::374, 5_s48-1_ATAC_mm10::1::266, 6_s48-2_ATAC_mm10::1::367, 6_s48-2_ATAC_mm10::1::368, 7_s120-1_ATAC_mm10::1::335, 7_s120-1_ATAC_mm10::1::336, 8_s120-2_ATAC_mm10::1::205	-5931, -43, -8139, -5931, -43, -43, -43, -75, -1707, -43, -1707, -43, -43	upstream, upstream, upstream, upstream, upstream, upstream, upstream, upstream, upstream, upstream, upstream, upstream, upstream	1	1	1	1	1	1	1	1	193.25	234.75	78.25	107	74.25	90.5	189.5	132.75	4	2_s0-2_ATAC_mm10::1	733	Gene Rpl31	MGC107628, MGC106651, Rpl31	ribosomal protein L31	NM_053257.3, NM_001252218.1, NM_001252219.1		NP_444487.1, NP_001239147.1, NP_001239148.1
GeneID:54610	Tbc1d8	1	39371495	39478747	107252	-	44	1_s0-1_ATAC_mm10::1::851, 1_s0-1_ATAC_mm10::1::852, 1_s0-1_ATAC_mm10::1::853, 1_s0-1_ATAC_mm10::1::854, 1_s0-1_ATAC_mm10::1::855, 1_s0-1_ATAC_mm10::1::856, 1_s0-1_ATAC_mm10::1::857, 1_s0-1_ATAC_mm10::1::858, 2_s0-2_ATAC_mm10::1::791, 2_s0-2_ATAC_mm10::1::792, 2_s0-2_ATAC_mm10::1::793, 2_s0-2_ATAC_mm10::1::794, 2_s0-2_ATAC_mm10::1::795, 2_s0-2_ATAC_mm10::1::796, 2_s0-2_ATAC_mm10::1::797, 2_s0-2_AT…	116827, 110939, 86331, 74395, 30747, 11995, 2075, 59, 116827, 110939, 86331, 74395, 30843, 15579, 11995, 27, 110939, 86347, 74395, -69, 110939, 74395, 2075, -101, 110971, 86331, 74363, 2091, 59, 112603, 110939, 74395, 2075, -69, 112603, 110939, 86331, 74395, 25339, 2139, 27, 110939, 74363, -37	downstream, downstream, in gene, in gene, in gene, in gene, in gene, in gene, downstream, downstream, in gene, in gene, in gene, in gene, in gene, in gene, downstream, in gene, in gene, upstream, downstream, in gene, in gene, upstream, downstream, in gene, in gene, in gene, in gene, downstream, downstream, in gene, in gene, upstream, downstream, downstream, in gene, in gene, in gene, in gene, in …	1	1	1	1	1	1	1	1	128.364	154.818	57.091	73.091	52.182	65.091	108.364	68	11	2_s0-2_ATAC_mm10::1	733	Gene Tbc1d8	Tbc1d8, HBLP1, VRP, AD3	TBC1 domain family, member 8	NM_018775.4	1416996_at	NP_061245.3
GeneID:52846	Cnot11	1	39535802	39546881	11079	+	16	1_s0-1_ATAC_mm10::1::863, 1_s0-1_ATAC_mm10::1::864, 1_s0-1_ATAC_mm10::1::865, 2_s0-2_ATAC_mm10::1::803, 2_s0-2_ATAC_mm10::1::804, 2_s0-2_ATAC_mm10::1::805, 3_s18-1_ATAC_mm10::1::315, 3_s18-1_ATAC_mm10::1::316, 4_s18-2_ATAC_mm10::1::382, 5_s48-1_ATAC_mm10::1::273, 6_s48-2_ATAC_mm10::1::376, 7_s120-1_ATAC_mm10::1::343, 7_s120-1_ATAC_mm10::1::344, 7_s120-1_ATAC_mm10::1::345, 8_s120-2_ATAC_mm10::1::2…	-8218, -1722, -122, -8218, -1626, -122, -8234, -122, -122, -122, -122, -9882, -9034, -122, -9082, -122	upstream, upstream, upstream, upstream, upstream, upstream, upstream, upstream, upstream, upstream, upstream, upstream, upstream, upstream, upstream, upstream	1	1	1	1	1	1	1	1	123.2	179.6	74.6	74.6	58.4	67.6	132	94.6	5	2_s0-2_ATAC_mm10::1	645	Gene Cnot11	D1Bwg0212e, C40, 2410015L18Rik, Cnot11	CCR4-NOT transcription complex, subunit 11	NM_028043.2	1428533_at	NP_082319.1
GeneID:67702	Rnf149	1	39551296	39577347	26051	-	9	1_s0-1_ATAC_mm10::1::866, 2_s0-2_ATAC_mm10::1::806, 3_s18-1_ATAC_mm10::1::317, 3_s18-1_ATAC_mm10::1::318, 4_s18-2_ATAC_mm10::1::383, 5_s48-1_ATAC_mm10::1::274, 6_s48-2_ATAC_mm10::1::377, 7_s120-1_ATAC_mm10::1::346, 8_s120-2_ATAC_mm10::1::211	3, -93, 675, -125, -109, -13, -93, -93, -109	in gene, upstream, in gene, upstream, upstream, upstream, upstream, upstream, upstream	1	1	1	1	1	1	1	1	307	495	137	215	174	175	348	238	1	2_s0-2_ATAC_mm10::1	495	Gene Rnf149	AV037261, Greul4, Rnf149, 1600023E10Rik, Gm15832, C76763, OTTMUSG00000026591	ring finger protein 149	NM_001033135.3	1429321_at	NP_001028307.2
GeneID:263764	Creg2	1	39618406	39651182	32776	-	17	1_s0-1_ATAC_mm10::1::869, 1_s0-1_ATAC_mm10::1::870, 1_s0-1_ATAC_mm10::1::871, 1_s0-1_ATAC_mm10::1::872, 1_s0-1_ATAC_mm10::1::873, 1_s0-1_ATAC_mm10::1::874, 2_s0-2_ATAC_mm10::1::809, 2_s0-2_ATAC_mm10::1::810, 2_s0-2_ATAC_mm10::1::811, 2_s0-2_ATAC_mm10::1::812, 2_s0-2_ATAC_mm10::1::813, 3_s18-1_ATAC_mm10::1::319, 5_s48-1_ATAC_mm10::1::275, 6_s48-2_ATAC_mm10::1::378, 6_s48-2_ATAC_mm10::1::379, 7_s12…	41966, 36398, 22478, 17454, 1198, 510, 41966, 36302, 22526, 17486, 718, 526, 494, 41966, 441, 590, 846	downstream, downstream, in gene, in gene, in gene, in gene, downstream, downstream, in gene, in gene, in gene, in gene, in gene, downstream, in gene, in gene, in gene	1	1	1	0	1	1	1	1	68.167	61	22.5	21.5	19.667	27.5	19.667	16.5	6	1_s0-1_ATAC_mm10::1	93	Gene Creg2	Creg2, A830098L22Rik	cellular repressor of E1A-stimulated genes 2	NM_170597.4		NP_733485.1
GeneID:619289	Rfx8	1	39665301	39720989	55688	-	12	1_s0-1_ATAC_mm10::1::875, 1_s0-1_ATAC_mm10::1::876, 1_s0-1_ATAC_mm10::1::877, 1_s0-1_ATAC_mm10::1::878, 1_s0-1_ATAC_mm10::1::879, 1_s0-1_ATAC_mm10::1::880, 2_s0-2_ATAC_mm10::1::814, 2_s0-2_ATAC_mm10::1::815, 2_s0-2_ATAC_mm10::1::816, 2_s0-2_ATAC_mm10::1::817, 4_s18-2_ATAC_mm10::1::384, 7_s120-1_ATAC_mm10::1::349	56701, 30637, 20317, 6749, 925, 221, 56701, 30589, 6749, 157, 221, 253	downstream, in gene, in gene, in gene, in gene, in gene, downstream, in gene, in gene, in gene, in gene, in gene	1	1	0	1	0	0	1	0	91.5	74.5	21.833	25.667	17.5	25.667	25.333	13.833	6	1_s0-1_ATAC_mm10::1	202	Gene Rfx8	Rfx8, 4933400N17Rik	regulatory factor X 8	NM_001145660.1	1435724_at	NP_001139132.1
GeneID:100042065	Gm3646	1	39804141	39805332	1191	-	6	1_s0-1_ATAC_mm10::1::890, 1_s0-1_ATAC_mm10::1::891, 2_s0-2_ATAC_mm10::1::826, 2_s0-2_ATAC_mm10::1::827, 3_s18-1_ATAC_mm10::1::323, 6_s48-2_ATAC_mm10::1::384	-5388, -7244, -5484, -7308, -7276, -7191	upstream, upstream, upstream, upstream, upstream, upstream	1	1	1	0	0	1	0	0	74.5	51.5	25	18.5	17	20	11	11.5	2	1_s0-1_ATAC_mm10::1	86	Gene Gm3646	Gm3646	predicted gene 3646	NM_001177348.1		NP_001170819.1
GeneID:73426	1700066B17Rik	1	39842428	39847330	4902	-	10	1_s0-1_ATAC_mm10::1::892, 1_s0-1_ATAC_mm10::1::893, 1_s0-1_ATAC_mm10::1::894, 1_s0-1_ATAC_mm10::1::895, 1_s0-1_ATAC_mm10::1::896, 2_s0-2_ATAC_mm10::1::828, 2_s0-2_ATAC_mm10::1::829, 2_s0-2_ATAC_mm10::1::830, 4_s18-2_ATAC_mm10::1::388, 7_s120-1_ATAC_mm10::1::352	12994, 12258, 7810, 7202, 1954, 13026, 7938, 7170, 7266, 6674	downstream, downstream, downstream, downstream, in gene, downstream, downstream, downstream, downstream, downstream	1	1	0	1	0	0	1	0	65.667	72	22.333	24.667	17.5	22.5	27.5	18.167	6	2_s0-2_ATAC_mm10::1	200	Gene 1700066B17Rik	1700066B17Rik	RIKEN cDNA 1700066B17 gene	NR_040465.1
GeneID:26921	Map4k4	1	39900913	40026310	125397	+	49	1_s0-1_ATAC_mm10::1::897, 1_s0-1_ATAC_mm10::1::898, 1_s0-1_ATAC_mm10::1::899, 1_s0-1_ATAC_mm10::1::900, 1_s0-1_ATAC_mm10::1::901, 1_s0-1_ATAC_mm10::1::902, 1_s0-1_ATAC_mm10::1::903, 1_s0-1_ATAC_mm10::1::904, 1_s0-1_ATAC_mm10::1::905, 2_s0-2_ATAC_mm10::1::833, 2_s0-2_ATAC_mm10::1::834, 2_s0-2_ATAC_mm10::1::835, 2_s0-2_ATAC_mm10::1::836, 2_s0-2_ATAC_mm10::1::837, 2_s0-2_ATAC_mm10::1::838, 2_s0-2_AT…	-9681, -7633, -465, 7183, 34927, 35759, 48239, 49391, 64943, -9649, -7633, -561, 34895, 35759, 48207, 49391, 64943, -7633, 35759, 48207, 49359, 64847, -7633, 35759, 49391, 64943, 105447, -7633, 6271, 35759, 49359, 64911, -7633, -4209, -497, 6335, 35759, 48207, 49359, 64943, 105295, -7633, -6417, 6287, 35759, 48207, 64943, -7633, 35759	upstream, upstream, upstream, in gene, in gene, in gene, in gene, in gene, in gene, upstream, upstream, upstream, in gene, in gene, in gene, in gene, in gene, upstream, in gene, in gene, in gene, in gene, upstream, in gene, in gene, in gene, in gene, upstream, in gene, in gene, in gene, in gene, upstream, upstream, upstream, in gene, in gene, in gene, in gene, in gene, in gene, upstream, upstream…	1	1	1	1	1	1	1	1	88.308	106.385	46.154	53.769	38.769	56.846	51.846	30.769	13	2_s0-2_ATAC_mm10::1	374	Gene Map4k4	AU045934, Nik, HGK, AW046177, Map4k4, AU043147, 9430080K19Rik	mitogen-activated protein kinase kinase kinase kinase 4	NM_008696.2, NM_001252200.1, NM_001252201.1, NM_001252202.1	1422615_at, 1434184_s_at	NP_032722.2, NP_001239129.1, NP_001239130.1, NP_001239131.1
GeneID:100047133	Gm16894	1	40076212	40085851	9639	-	4	1_s0-1_ATAC_mm10::1::907, 2_s0-2_ATAC_mm10::1::842, 4_s18-2_ATAC_mm10::1::394, 6_s48-2_ATAC_mm10::1::394	27, -37, 251, 251	in gene, upstream, in gene, in gene	1	1	0	1	0	1	0	0	61	79	18	30	26	46	24	15	1	2_s0-2_ATAC_mm10::1	79	Gene Gm16894	Gm16894	predicted gene, 16894	NR_037980.1
GeneID:16178	Il1r2	1	40084768	40125225	40457	+	23	1_s0-1_ATAC_mm10::1::907, 1_s0-1_ATAC_mm10::1::908, 1_s0-1_ATAC_mm10::1::909, 1_s0-1_ATAC_mm10::1::910, 1_s0-1_ATAC_mm10::1::911, 2_s0-2_ATAC_mm10::1::842, 2_s0-2_ATAC_mm10::1::843, 2_s0-2_ATAC_mm10::1::844, 2_s0-2_ATAC_mm10::1::845, 2_s0-2_ATAC_mm10::1::846, 3_s18-1_ATAC_mm10::1::329, 3_s18-1_ATAC_mm10::1::330, 4_s18-2_ATAC_mm10::1::394, 4_s18-2_ATAC_mm10::1::395, 4_s18-2_ATAC_mm10::1::396, 5_s4…	1056, 17024, 17616, 28512, 31776, 1120, 17056, 17584, 28512, 31872, 28512, 31776, 832, 28512, 31872, 28512, 31808, 832, 28416, 16992, 28480, 31776, 28416	in gene, in gene, in gene, in gene, in gene, in gene, in gene, in gene, in gene, in gene, in gene, in gene, in gene, in gene, in gene, in gene, in gene, in gene, in gene, in gene, in gene, in gene, in gene	1	1	1	1	1	1	1	1	120	116.8	39.4	48.4	40.8	42.6	45	24	5	1_s0-1_ATAC_mm10::1	313	Gene Il1r2	Il1r2, Il1r-2, CD121b	interleukin 1 receptor, type II	NM_010555.4	1419532_at	NP_034685.1
GeneID:16177	Il1r1	1	40225080	40316177	91097	+	21	1_s0-1_ATAC_mm10::1::916, 1_s0-1_ATAC_mm10::1::917, 1_s0-1_ATAC_mm10::1::918, 2_s0-2_ATAC_mm10::1::850, 2_s0-2_ATAC_mm10::1::851, 2_s0-2_ATAC_mm10::1::852, 2_s0-2_ATAC_mm10::1::853, 2_s0-2_ATAC_mm10::1::854, 3_s18-1_ATAC_mm10::1::332, 4_s18-2_ATAC_mm10::1::398, 4_s18-2_ATAC_mm10::1::399, 4_s18-2_ATAC_mm10::1::400, 5_s48-1_ATAC_mm10::1::285, 5_s48-1_ATAC_mm10::1::286, 6_s48-2_ATAC_mm10::1::397, 6_…	41576, 49800, 101160, 41544, 49832, 89128, 100360, 101000, 49800, 41512, 49832, 101096, 41512, 49864, 41576, 49832, 101224, 49864, 100856, 41512, 49768	in gene, in gene, downstream, in gene, in gene, in gene, downstream, downstream, in gene, in gene, in gene, downstream, in gene, in gene, in gene, in gene, downstream, in gene, downstream, in gene, in gene	1	1	1	1	1	1	1	1	73	89.4	28	41	32.8	37.6	46.6	33.4	5	2_s0-2_ATAC_mm10::1	191	Gene Il1r1	MGC129154, CD121a, Il1r1, IL-iR, Il1r-1, CD121b	interleukin 1 receptor, type I	NM_008362.2, NM_001123382.1		NP_032388.1, NP_001116854.1
GeneID:107527	Il1rl2	1	40324627	40365471	40844	+	8	1_s0-1_ATAC_mm10::1::918, 1_s0-1_ATAC_mm10::1::919, 2_s0-2_ATAC_mm10::1::853, 2_s0-2_ATAC_mm10::1::854, 2_s0-2_ATAC_mm10::1::855, 4_s18-2_ATAC_mm10::1::400, 6_s48-2_ATAC_mm10::1::399, 7_s120-1_ATAC_mm10::1::364	1613, 22669, 813, 1453, 22669, 1549, 1677, 1309	in gene, in gene, in gene, in gene, in gene, in gene, in gene, in gene	1	1	0	1	0	1	1	0	42.667	45.667	17.667	23.667	21	23.667	19	16.333	3	2_s0-2_ATAC_mm10::1	53	Gene Il1rl2	IL-1Rrp2, Il1rl2, AI481289, AW551444	interleukin 1 receptor-like 2	NM_133193.3	1434903_s_at	NP_573456.1
GeneID:17082	Il1rl1	1	40439649	40465415	25766	+	4	1_s0-1_ATAC_mm10::1::925, 1_s0-1_ATAC_mm10::1::926, 2_s0-2_ATAC_mm10::1::860, 3_s18-1_ATAC_mm10::1::333	18623, 26079, 26143, 25983	in gene, downstream, downstream, downstream	1	1	1	0	0	0	0	0	55.5	48	25	17	21.5	20.5	17.5	11.5	2	2_s0-2_ATAC_mm10::1	63	Gene Il1rl1	Il1rl1, St2-rs1, Fit-1, T1/ST2, St2, DER4, Ly84, ST2L	interleukin 1 receptor-like 1	NM_001025602.2, NM_010743.2	1422317_a_at, 1425145_at	NP_001020773.1, NP_034873.2
GeneID:16182	Il18r1	1	40465552	40500854	35302	+	6	1_s0-1_ATAC_mm10::1::925, 1_s0-1_ATAC_mm10::1::926, 1_s0-1_ATAC_mm10::1::927, 2_s0-2_ATAC_mm10::1::860, 2_s0-2_ATAC_mm10::1::861, 3_s18-1_ATAC_mm10::1::333	-7280, 176, 33168, 240, 32992, 80	upstream, in gene, in gene, in gene, in gene, in gene	1	1	1	0	0	0	0	0	48	43.667	19.667	20.667	19.333	17.667	15	10	3	2_s0-2_ATAC_mm10::1	63	Gene Il18r1	Il1rrp, Il18r1, Il18ralpha	interleukin 18 receptor 1	NM_008365.2, NM_001161842.1, NM_001161843.1	1421628_at	NP_032391.1, NP_001155314.1, NP_001155315.1
GeneID:110895	Slc9a4	1	40580227	40630731	50504	+	6	1_s0-1_ATAC_mm10::1::928, 1_s0-1_ATAC_mm10::1::929, 1_s0-1_ATAC_mm10::1::930, 2_s0-2_ATAC_mm10::1::862, 2_s0-2_ATAC_mm10::1::863, 2_s0-2_ATAC_mm10::1::864	26717, 43901, 45309, 26685, 43917, 45341	in gene, in gene, in gene, in gene, in gene, in gene	1	1	0	0	0	0	0	0	63.667	53	17.333	13.333	14	17	11	9.667	3	1_s0-1_ATAC_mm10::1	86	Gene Slc9a4	NHE4, Slc9a4, AW990558, D730009J23Rik	solute carrier family 9 (sodium/hydrogen exchanger), member 4	NM_177084.3		NP_796058.1
GeneID:226999	Slc9a2	1	40681712	40768885	87173	+	23	1_s0-1_ATAC_mm10::1::931, 1_s0-1_ATAC_mm10::1::932, 1_s0-1_ATAC_mm10::1::933, 1_s0-1_ATAC_mm10::1::934, 1_s0-1_ATAC_mm10::1::935, 1_s0-1_ATAC_mm10::1::936, 1_s0-1_ATAC_mm10::1::937, 2_s0-2_ATAC_mm10::1::865, 2_s0-2_ATAC_mm10::1::866, 2_s0-2_ATAC_mm10::1::867, 2_s0-2_ATAC_mm10::1::868, 2_s0-2_ATAC_mm10::1::869, 2_s0-2_ATAC_mm10::1::870, 3_s18-1_ATAC_mm10::1::334, 3_s18-1_ATAC_mm10::1::335, 4_s18-2…	-10160, -6144, -1296, -592, 32624, 74704, 86992, -10032, -6160, -1296, -656, 112, 32624, 32672, 74768, 96, 32624, 80, 32624, 74752, -400, 74736, 16	upstream, upstream, upstream, upstream, in gene, in gene, in gene, upstream, upstream, upstream, upstream, in gene, in gene, in gene, in gene, in gene, in gene, in gene, in gene, in gene, upstream, in gene, in gene	1	1	1	1	0	1	1	1	72	77.625	23.625	29.875	16.75	28.625	24	18.875	8	2_s0-2_ATAC_mm10::1	241	Gene Slc9a2	2210416H12Rik, MGC124410, Slc9a2, NHE2, MGC124408, 4932415O19Rik, AV333884	solute carrier family 9 (sodium/hydrogen exchanger), member 2	NM_001033289.2		NP_001028461.2
GeneID:211798	Mfsd9	1	40772040	40790657	18617	-	12	1_s0-1_ATAC_mm10::1::937, 1_s0-1_ATAC_mm10::1::938, 1_s0-1_ATAC_mm10::1::939, 2_s0-2_ATAC_mm10::1::871, 2_s0-2_ATAC_mm10::1::872, 3_s18-1_ATAC_mm10::1::336, 4_s18-2_ATAC_mm10::1::404, 5_s48-1_ATAC_mm10::1::287, 6_s48-2_ATAC_mm10::1::404, 7_s120-1_ATAC_mm10::1::368, 7_s120-1_ATAC_mm10::1::369, 8_s120-2_ATAC_mm10::1::219	21953, 65, -6815, 17, -6815, -15, 33, 33, 1, 1, -6815, 1	downstream, in gene, upstream, in gene, upstream, upstream, in gene, in gene, in gene, in gene, upstream, in gene	1	1	1	1	1	1	1	1	73.667	110.333	30.667	33	30	37.667	56.667	32	3	2_s0-2_ATAC_mm10::1	213	Gene Mfsd9	4931419K03Rik, Mfsd9	major facilitator superfamily domain containing 9	NM_172499.2		NP_766087.1
GeneID:381339	Tmem182	1	40805601	40855267	49666	+	11	1_s0-1_ATAC_mm10::1::939, 1_s0-1_ATAC_mm10::1::940, 2_s0-2_ATAC_mm10::1::872, 2_s0-2_ATAC_mm10::1::873, 3_s18-1_ATAC_mm10::1::337, 4_s18-2_ATAC_mm10::1::405, 5_s48-1_ATAC_mm10::1::288, 6_s48-2_ATAC_mm10::1::405, 7_s120-1_ATAC_mm10::1::369, 7_s120-1_ATAC_mm10::1::370, 8_s120-2_ATAC_mm10::1::220	-8129, 45007, -8129, 45023, 44991, 44991, 45039, 44991, -8129, 44991, 44991	upstream, in gene, upstream, in gene, in gene, in gene, in gene, in gene, upstream, in gene, in gene	1	1	1	1	1	1	1	1	153	206.5	72	77	42.5	65	64.5	30	2	2_s0-2_ATAC_mm10::1	319	Gene Tmem182	2310079P10Rik, AI414494, Tmem182	transmembrane protein 182	NM_001081198.1	1428899_at	NP_001074667.1
GeneID:74897	4930448I06Rik	1	41167560	41181252	13692	-	2	1_s0-1_ATAC_mm10::1::949, 2_s0-2_ATAC_mm10::1::880	23396, 23412	downstream, downstream	1	1	0	0	0	0	0	0	69	94	14	20	22	22	19	18	1	2_s0-2_ATAC_mm10::1	94	Gene 4930448I06Rik	4930448I06Rik	RIKEN cDNA 4930448I06 gene	NR_040475.1
GeneID:791306	Gm9915	1	42229726	42231108	1382	+	4	1_s0-1_ATAC_mm10::1::970, 2_s0-2_ATAC_mm10::1::896, 2_s0-2_ATAC_mm10::1::897, 7_s120-1_ATAC_mm10::1::373	1122, 194, 1122, 6370	in gene, in gene, in gene, downstream	1	1	0	0	0	0	1	0	20	31	13.333	13	12.667	11.667	30.333	17	3	7_s120-1_ATAC_mm10::1	62	Gene Gm9915	Gm9915, ENSMUSG00000053640	predicted gene 9915	XR_168379.1, XR_168792.1
GeneID:66297	2610017I09Rik	1	42648200	42694825	46625	-	32	1_s0-1_ATAC_mm10::1::986, 1_s0-1_ATAC_mm10::1::987, 1_s0-1_ATAC_mm10::1::988, 1_s0-1_ATAC_mm10::1::989, 1_s0-1_ATAC_mm10::1::990, 1_s0-1_ATAC_mm10::1::991, 2_s0-2_ATAC_mm10::1::910, 2_s0-2_ATAC_mm10::1::911, 2_s0-2_ATAC_mm10::1::912, 2_s0-2_ATAC_mm10::1::913, 2_s0-2_ATAC_mm10::1::914, 2_s0-2_ATAC_mm10::1::915, 3_s18-1_ATAC_mm10::1::344, 3_s18-1_ATAC_mm10::1::345, 4_s18-2_ATAC_mm10::1::413, 4_s18-…	11657, 10345, 9801, 8425, -855, -9127, 43177, 11641, 10377, 8473, -855, -9111, 10377, -855, 10377, 8361, -855, -3223, 10425, -855, 10409, 8425, -919, -3255, 10297, 9801, 8468, -951, -3351, 10313, 8521, -855	in gene, in gene, in gene, in gene, upstream, upstream, in gene, in gene, in gene, in gene, upstream, upstream, in gene, upstream, in gene, in gene, upstream, upstream, in gene, upstream, in gene, in gene, upstream, upstream, in gene, in gene, in gene, upstream, upstream, in gene, in gene, upstream	1	1	1	1	1	1	1	1	94	105.429	41.571	53.286	39.429	41.714	55.429	34.429	7	2_s0-2_ATAC_mm10::1	295	Gene 2610017I09Rik	2610017I09Rik	RIKEN cDNA 2610017I09 gene	NR_027826.1	1435678_at
GeneID:18993	Pou3f3	1	42697146	42700210	3064	+	13	1_s0-1_ATAC_mm10::1::990, 1_s0-1_ATAC_mm10::1::991, 2_s0-2_ATAC_mm10::1::914, 2_s0-2_ATAC_mm10::1::915, 3_s18-1_ATAC_mm10::1::345, 4_s18-2_ATAC_mm10::1::415, 4_s18-2_ATAC_mm10::1::416, 5_s48-1_ATAC_mm10::1::292, 6_s48-2_ATAC_mm10::1::412, 6_s48-2_ATAC_mm10::1::413, 7_s120-1_ATAC_mm10::1::379, 7_s120-1_ATAC_mm10::1::380, 8_s120-2_ATAC_mm10::1::224	-1466, 6806, -1466, 6790, -1466, -1466, 902, -1466, -1402, 934, -1370, 1030, -1466	upstream, downstream, upstream, downstream, upstream, upstream, in gene, upstream, upstream, in gene, upstream, in gene, upstream	1	1	1	1	1	1	1	1	121	134.333	56	74.333	48.333	54.333	86.333	48.667	3	2_s0-2_ATAC_mm10::1	295	Gene Pou3f3	Brn1, Pou3f3, Skin1, Brn-1, Otf8	POU domain, class 3, transcription factor 3	NM_008900.2	1422331_at, 1435197_at	NP_032926.2
GeneID:73100	2900092D14Rik	1	42700336	42703176	2840	+	16	1_s0-1_ATAC_mm10::1::990, 1_s0-1_ATAC_mm10::1::991, 1_s0-1_ATAC_mm10::1::992, 2_s0-2_ATAC_mm10::1::914, 2_s0-2_ATAC_mm10::1::915, 2_s0-2_ATAC_mm10::1::916, 3_s18-1_ATAC_mm10::1::345, 4_s18-2_ATAC_mm10::1::415, 4_s18-2_ATAC_mm10::1::416, 5_s48-1_ATAC_mm10::1::292, 6_s48-2_ATAC_mm10::1::412, 6_s48-2_ATAC_mm10::1::413, 6_s48-2_ATAC_mm10::1::414, 7_s120-1_ATAC_mm10::1::379, 7_s120-1_ATAC_mm10::1::380…	-4656, 3616, 12912, -4656, 3600, 13008, -4656, -4656, -2288, -4656, -4592, -2256, 12976, -4560, -2160, -4656	upstream, downstream, downstream, upstream, downstream, downstream, upstream, upstream, upstream, upstream, upstream, upstream, downstream, upstream, upstream, upstream	1	1	1	1	1	1	1	1	106.5	119.25	47.5	65.75	43.25	53.5	74.75	42.75	4	2_s0-2_ATAC_mm10::1	295	Gene 2900092D14Rik	2900092D14Rik	RIKEN cDNA 2900092D14 gene	NR_027891.1	1429857_at
GeneID:69527	Mrps9	1	42851233	42905683	54450	+	9	1_s0-1_ATAC_mm10::1::1001, 2_s0-2_ATAC_mm10::1::924, 3_s18-1_ATAC_mm10::1::347, 4_s18-2_ATAC_mm10::1::420, 5_s48-1_ATAC_mm10::1::294, 6_s48-2_ATAC_mm10::1::417, 7_s120-1_ATAC_mm10::1::383, 8_s120-2_ATAC_mm10::1::226, 8_s120-2_ATAC_mm10::1::227	-65, -65, -65, -65, -65, -65, -65, -65, 19167	upstream, upstream, upstream, upstream, upstream, upstream, upstream, upstream, in gene	1	1	1	1	1	1	1	1	226.5	269.5	96	109.5	78	101.5	179	127.5	2	2_s0-2_ATAC_mm10::1	525	Gene Mrps9	mg637, Mrps9, 2310002A08Rik, MGC144643, AW322516, Mrp-S9	mitochondrial ribosomal protein S9	NM_023514.4	1418034_at, 1435843_x_at	NP_076003.3
GeneID:93690	Gpr45	1	42952872	43035449	82577	+	18	1_s0-1_ATAC_mm10::1::1004, 1_s0-1_ATAC_mm10::1::1005, 1_s0-1_ATAC_mm10::1::1006, 1_s0-1_ATAC_mm10::1::1007, 2_s0-2_ATAC_mm10::1::928, 2_s0-2_ATAC_mm10::1::929, 2_s0-2_ATAC_mm10::1::930, 2_s0-2_ATAC_mm10::1::931, 3_s18-1_ATAC_mm10::1::349, 3_s18-1_ATAC_mm10::1::350, 4_s18-2_ATAC_mm10::1::421, 4_s18-2_ATAC_mm10::1::422, 4_s18-2_ATAC_mm10::1::423, 5_s48-1_ATAC_mm10::1::295, 5_s48-1_ATAC_mm10::1::296…	-72, 3608, 53320, 80024, -104, 15512, 53336, 79864, -136, 53336, -40, 472, 79864, -104, 312, 80024, -104, -104	upstream, in gene, in gene, in gene, upstream, in gene, in gene, in gene, upstream, in gene, upstream, in gene, in gene, upstream, in gene, in gene, upstream, upstream	1	1	1	1	1	1	1	0	69.4	87.8	31	35.4	28.4	27.8	24	17.4	5	2_s0-2_ATAC_mm10::1	168	Gene Gpr45	Gpr45, AW046772, 9230112G11Rik	G protein-coupled receptor 45	NM_053107.4		NP_444337.3
GeneID:73122	Tgfbrap1	1	43047269	43098622	51353	-	22	1_s0-1_ATAC_mm10::1::1008, 1_s0-1_ATAC_mm10::1::1009, 1_s0-1_ATAC_mm10::1::1010, 1_s0-1_ATAC_mm10::1::1011, 2_s0-2_ATAC_mm10::1::932, 2_s0-2_ATAC_mm10::1::933, 2_s0-2_ATAC_mm10::1::934, 3_s18-1_ATAC_mm10::1::351, 3_s18-1_ATAC_mm10::1::352, 4_s18-2_ATAC_mm10::1::424, 4_s18-2_ATAC_mm10::1::425, 4_s18-2_ATAC_mm10::1::426, 5_s48-1_ATAC_mm10::1::298, 5_s48-1_ATAC_mm10::1::299, 5_s48-1_ATAC_mm10::1::30…	6366, 5918, -2, -6231, 32574, 5918, -34, 5918, -98, 6558, 5886, -34, 6366, 5902, -34, 6494, 5918, -18, 6366, -34, 6270, 62	in gene, in gene, upstream, upstream, in gene, in gene, upstream, in gene, upstream, in gene, in gene, upstream, in gene, in gene, upstream, in gene, in gene, upstream, in gene, upstream, in gene, in gene	1	1	1	1	1	1	1	1	103.75	158.5	50	66.75	54	51.25	79	73	4	2_s0-2_ATAC_mm10::1	438	Gene Tgfbrap1	Tgfbrap1, Trap1, AU024090, AU042859, 3110018K12Rik, AW742551	transforming growth factor, beta receptor associated protein 1	NM_001013025.2	1428425_at, 1428426_s_at	NP_001013043.1
GeneID:98404	AI597479	1	43098710	43115946	17236	+	27	1_s0-1_ATAC_mm10::1::1008, 1_s0-1_ATAC_mm10::1::1009, 1_s0-1_ATAC_mm10::1::1010, 1_s0-1_ATAC_mm10::1::1011, 1_s0-1_ATAC_mm10::1::1012, 2_s0-2_ATAC_mm10::1::933, 2_s0-2_ATAC_mm10::1::934, 2_s0-2_ATAC_mm10::1::935, 3_s18-1_ATAC_mm10::1::351, 3_s18-1_ATAC_mm10::1::352, 3_s18-1_ATAC_mm10::1::353, 4_s18-2_ATAC_mm10::1::424, 4_s18-2_ATAC_mm10::1::425, 4_s18-2_ATAC_mm10::1::426, 4_s18-2_ATAC_mm10::1::42…	-6454, -6006, -86, 6143, 25162, -6006, -54, 25114, -6006, 10, 25194, -6646, -5974, -54, 25098, -6454, -5990, -54, 25162, -6582, -6006, -70, 25130, -6454, -54, -6358, -150	upstream, upstream, upstream, in gene, downstream, upstream, upstream, downstream, upstream, in gene, downstream, upstream, upstream, upstream, downstream, upstream, upstream, upstream, downstream, upstream, upstream, upstream, downstream, upstream, upstream, upstream, upstream	1	1	1	1	1	1	1	1	119	172	54.75	73	60.5	59.75	81.25	73.5	4	2_s0-2_ATAC_mm10::1	438	Gene AI597479	AI597479		NM_133818.1	1417247_at	NP_598579.1
GeneID:14200	Fhl2	1	43123074	43163961	40887	-	15	1_s0-1_ATAC_mm10::1::1012, 1_s0-1_ATAC_mm10::1::1013, 1_s0-1_ATAC_mm10::1::1014, 2_s0-2_ATAC_mm10::1::935, 2_s0-2_ATAC_mm10::1::936, 2_s0-2_ATAC_mm10::1::937, 3_s18-1_ATAC_mm10::1::353, 3_s18-1_ATAC_mm10::1::354, 4_s18-2_ATAC_mm10::1::427, 4_s18-2_ATAC_mm10::1::428, 5_s48-1_ATAC_mm10::1::301, 5_s48-1_ATAC_mm10::1::302, 6_s48-2_ATAC_mm10::1::422, 6_s48-2_ATAC_mm10::1::423, 7_s120-1_ATAC_mm10::1::3…	40089, 24153, -71, 40137, 24153, 25, 40057, -215, 40153, 57, 40089, 73, 40121, -135, -199	in gene, in gene, upstream, in gene, in gene, in gene, in gene, upstream, in gene, in gene, in gene, in gene, in gene, upstream, upstream	1	1	1	1	1	1	1	0	89.667	112.667	36.333	41.667	29.667	39.667	29	20.333	3	2_s0-2_ATAC_mm10::1	142	Gene Fhl2	Fhl2, C76204, SLIM3	four and a half LIM domains 2	NM_010212.3	1419184_a_at	NP_034342.1
GeneID:666642	Gm8210	1	43189059	43189773	714	+	3	1_s0-1_ATAC_mm10::1::1015, 2_s0-2_ATAC_mm10::1::938, 3_s18-1_ATAC_mm10::1::355	-6243, -6243, -6243	upstream, upstream, upstream	1	1	1	0	0	0	0	0	103	64	35	24	22	29	20	9	1	1_s0-1_ATAC_mm10::1	103	Gene Gm8210	EG666642, Gm8210	predicted pseudogene 8210	XM_985134.5		XP_990228.1
GeneID:17974	Nck2	1	43445751	43570518	124767	+	36	1_s0-1_ATAC_mm10::1::1024, 1_s0-1_ATAC_mm10::1::1025, 1_s0-1_ATAC_mm10::1::1026, 1_s0-1_ATAC_mm10::1::1027, 1_s0-1_ATAC_mm10::1::1028, 1_s0-1_ATAC_mm10::1::1029, 2_s0-2_ATAC_mm10::1::945, 2_s0-2_ATAC_mm10::1::946, 2_s0-2_ATAC_mm10::1::947, 2_s0-2_ATAC_mm10::1::948, 2_s0-2_ATAC_mm10::1::949, 2_s0-2_ATAC_mm10::1::950, 3_s18-1_ATAC_mm10::1::358, 3_s18-1_ATAC_mm10::1::359, 3_s18-1_ATAC_mm10::1::360, …	-1143, 265, 12073, 52265, 65737, 108233, -87, 1257, 12137, 52265, 65737, 108265, 457, 12073, 52329, 65657, 108201, 425, 12137, 52297, 65737, 108329, 425, 12137, 52297, 65737, -55, 393, 12137, 52297, 65689, -55, 12121, 52297, -87, 52265	upstream, in gene, in gene, in gene, in gene, in gene, upstream, in gene, in gene, in gene, in gene, in gene, in gene, in gene, in gene, in gene, in gene, in gene, in gene, in gene, in gene, in gene, in gene, in gene, in gene, in gene, upstream, in gene, in gene, in gene, in gene, upstream, in gene, in gene, upstream, in gene	1	1	1	1	1	1	1	1	100.571	113.286	43.857	57.286	38.286	44	52.714	34.286	7	2_s0-2_ATAC_mm10::1	203	Gene Nck2	4833426I10Rik, Nck2, Grb4, NCKbeta, Nck-2	non-catalytic region of tyrosine kinase adaptor protein 2	NM_010879.3	1416796_at, 1416797_at	NP_035009.3
GeneID:100861934	LOC100861934	1	43457273	43462222	4949	+	7	1_s0-1_ATAC_mm10::1::1026, 2_s0-2_ATAC_mm10::1::947, 3_s18-1_ATAC_mm10::1::359, 4_s18-2_ATAC_mm10::1::431, 5_s48-1_ATAC_mm10::1::305, 6_s48-2_ATAC_mm10::1::427, 7_s120-1_ATAC_mm10::1::391	551, 615, 551, 615, 615, 615, 599	in gene, in gene, in gene, in gene, in gene, in gene, in gene	1	1	1	1	1	1	1	0	183	182	73	76	48	51	59	23	1	1_s0-1_ATAC_mm10::1	183	Gene LOC100861934		uncharacterized LOC100861934	XM_003688768.1	1429481_at	XP_003688816.1
GeneID:78896	1500015O10Rik	1	43730602	43742564	11962	+	6	1_s0-1_ATAC_mm10::1::1032, 2_s0-2_ATAC_mm10::1::953, 3_s18-1_ATAC_mm10::1::363, 4_s18-2_ATAC_mm10::1::435, 5_s48-1_ATAC_mm10::1::308, 6_s48-2_ATAC_mm10::1::431	150, 150, 182, 278, 278, 150	in gene, in gene, in gene, in gene, in gene, in gene	1	1	1	1	1	1	0	0	96	87	52	32	37	38	24	29	1	1_s0-1_ATAC_mm10::1	96	Gene 1500015O10Rik	1500015O10Rik, Ecrg4	RIKEN cDNA 1500015O10 gene	NM_024283.3	1423261_at	NP_077245.2
GeneID:67883	Uxs1	1	43750231	43827708	77477	-	12	1_s0-1_ATAC_mm10::1::1033, 2_s0-2_ATAC_mm10::1::954, 3_s18-1_ATAC_mm10::1::364, 3_s18-1_ATAC_mm10::1::365, 4_s18-2_ATAC_mm10::1::436, 5_s48-1_ATAC_mm10::1::309, 5_s48-1_ATAC_mm10::1::310, 6_s48-2_ATAC_mm10::1::432, 6_s48-2_ATAC_mm10::1::433, 7_s120-1_ATAC_mm10::1::393, 7_s120-1_ATAC_mm10::1::394, 8_s120-2_ATAC_mm10::1::233	-228, -228, 412, -228, -228, 51452, -212, 48828, -228, 21500, -228, -196	upstream, upstream, in gene, upstream, upstream, in gene, upstream, in gene, upstream, in gene, upstream, upstream	1	1	1	1	1	1	1	1	137.5	220	92.75	118.5	80.5	93	157.25	133.25	4	2_s0-2_ATAC_mm10::1	827	Gene Uxs1	AI451869, AW550562, 1600025I13Rik, Uxs1, AI649125	UDP-glucuronate decarboxylase 1	NM_026430.3	1426275_a_at	NP_080706.1
GeneID:22019	Tpp2	1	43934007	44002971	68964	+	8	1_s0-1_ATAC_mm10::1::1037, 2_s0-2_ATAC_mm10::1::958, 3_s18-1_ATAC_mm10::1::366, 4_s18-2_ATAC_mm10::1::439, 5_s48-1_ATAC_mm10::1::312, 6_s48-2_ATAC_mm10::1::437, 7_s120-1_ATAC_mm10::1::396, 8_s120-2_ATAC_mm10::1::234	-151, -151, -119, -151, -87, -151, -151, -151	upstream, upstream, upstream, upstream, upstream, upstream, upstream, upstream	1	1	1	1	1	1	1	1	876	1342	528	589	305	515	994	750	1	2_s0-2_ATAC_mm10::1	1342	Gene Tpp2	TppII, Tpp2, TPP-2	tripeptidyl peptidase II	NM_009418.2	1421893_a_at, 1421894_a_at, 1430575_a_at, 1430576_at	NP_033444.1
GeneID:433294	Mettl21c	1	44009408	44020006	10598	-	6	1_s0-1_ATAC_mm10::1::1038, 1_s0-1_ATAC_mm10::1::1039, 2_s0-2_ATAC_mm10::1::959, 6_s48-2_ATAC_mm10::1::438, 7_s120-1_ATAC_mm10::1::397, 8_s120-2_ATAC_mm10::1::235	-6490, -7290, -7386, -7290, -7290, -7290	upstream, upstream, upstream, upstream, upstream, upstream	1	1	0	0	0	1	1	1	51	62.5	16	19.5	23	22.5	21	33.5	2	2_s0-2_ATAC_mm10::1	87	Gene Mettl21c	Mettl21c, A530098C11Rik	methyltransferase like 21C	NM_001013799.1		NP_001013821.1
GeneID:75623	Tex30	1	44086617	44102388	15771	-	15	1_s0-1_ATAC_mm10::1::1042, 1_s0-1_ATAC_mm10::1::1043, 1_s0-1_ATAC_mm10::1::1044, 2_s0-2_ATAC_mm10::1::962, 2_s0-2_ATAC_mm10::1::963, 3_s18-1_ATAC_mm10::1::368, 3_s18-1_ATAC_mm10::1::369, 4_s18-2_ATAC_mm10::1::441, 4_s18-2_ATAC_mm10::1::442, 5_s48-1_ATAC_mm10::1::314, 6_s48-2_ATAC_mm10::1::440, 7_s120-1_ATAC_mm10::1::398, 7_s120-1_ATAC_mm10::1::399, 8_s120-2_ATAC_mm10::1::236, 8_s120-2_ATAC_mm10::…	20788, 18644, -44, 20740, 20, 20628, -172, 20692, 52, -44, -44, 20724, -44, 612, -44	downstream, downstream, upstream, downstream, in gene, downstream, upstream, downstream, in gene, upstream, upstream, downstream, upstream, in gene, upstream	1	1	1	1	1	1	1	1	163.333	217	59.333	81	74.333	67.333	130	87	3	2_s0-2_ATAC_mm10::1	498	Gene Tex30	MGC118304, 1700029F09Rik, Tex30, 3110030D08Rik	testis expressed 30	NM_029368.1	1428593_at	NP_083644.1
GeneID:72050	Kdelc1	1	44106546	44118773	12227	-	25	1_s0-1_ATAC_mm10::1::1044, 1_s0-1_ATAC_mm10::1::1045, 2_s0-2_ATAC_mm10::1::963, 2_s0-2_ATAC_mm10::1::964, 3_s18-1_ATAC_mm10::1::369, 3_s18-1_ATAC_mm10::1::370, 3_s18-1_ATAC_mm10::1::371, 4_s18-2_ATAC_mm10::1::442, 4_s18-2_ATAC_mm10::1::443, 4_s18-2_ATAC_mm10::1::444, 4_s18-2_ATAC_mm10::1::445, 5_s48-1_ATAC_mm10::1::314, 5_s48-1_ATAC_mm10::1::315, 5_s48-1_ATAC_mm10::1::316, 6_s48-2_ATAC_mm10::1::4…	16341, -107, 16405, -107, 16213, -75, -875, 16437, -107, -875, -1259, 16341, -107, -875, 16341, -107, -587, -1227, 16341, -75, -715, 16997, 16341, -107, -859	downstream, upstream, downstream, upstream, downstream, upstream, upstream, downstream, upstream, upstream, upstream, downstream, upstream, upstream, downstream, upstream, upstream, upstream, downstream, upstream, upstream, downstream, downstream, upstream, upstream	1	1	1	1	1	1	1	1	355	412	130.5	165	141.5	137	301	197	2	2_s0-2_ATAC_mm10::1	498	Gene Kdelc1	EP58, Kdelc1, 5730416C13Rik, Kdel1, 1810049A15Rik	KDEL (Lys-Asp-Glu-Leu) containing 1	NM_023645.3	1436443_a_at	NP_076134.1
GeneID:246229	Bivm	1	44119968	44144771	24803	+	24	1_s0-1_ATAC_mm10::1::1045, 1_s0-1_ATAC_mm10::1::1046, 2_s0-2_ATAC_mm10::1::964, 2_s0-2_ATAC_mm10::1::965, 3_s18-1_ATAC_mm10::1::370, 3_s18-1_ATAC_mm10::1::371, 3_s18-1_ATAC_mm10::1::372, 4_s18-2_ATAC_mm10::1::443, 4_s18-2_ATAC_mm10::1::444, 4_s18-2_ATAC_mm10::1::445, 4_s18-2_ATAC_mm10::1::446, 5_s48-1_ATAC_mm10::1::315, 5_s48-1_ATAC_mm10::1::316, 5_s48-1_ATAC_mm10::1::317, 6_s48-2_ATAC_mm10::1::4…	-1088, 27840, -1088, 27840, -1120, -320, 27840, -1088, -320, 64, 27840, -1088, -320, 27968, -1088, -608, 32, 27808, -1120, -480, 27840, -1088, -336, 27936	upstream, downstream, upstream, downstream, upstream, upstream, downstream, upstream, upstream, in gene, downstream, upstream, upstream, downstream, upstream, upstream, in gene, downstream, upstream, upstream, downstream, upstream, upstream, downstream	1	1	1	1	1	1	1	1	275	284.5	104.5	126.5	81.5	100.5	189.5	139.5	2	1_s0-1_ATAC_mm10::1	351	Gene Bivm	AI854267, Bivm	basic, immunoglobulin-like variable motif containing	NM_144558.4	1434288_at	NP_653141.3
GeneID:22592	Ercc5	1	44147744	44181260	33516	+	14	1_s0-1_ATAC_mm10::1::1046, 1_s0-1_ATAC_mm10::1::1047, 2_s0-2_ATAC_mm10::1::965, 2_s0-2_ATAC_mm10::1::966, 3_s18-1_ATAC_mm10::1::372, 3_s18-1_ATAC_mm10::1::373, 4_s18-2_ATAC_mm10::1::446, 4_s18-2_ATAC_mm10::1::447, 5_s48-1_ATAC_mm10::1::317, 5_s48-1_ATAC_mm10::1::318, 6_s48-2_ATAC_mm10::1::444, 6_s48-2_ATAC_mm10::1::445, 7_s120-1_ATAC_mm10::1::402, 8_s120-2_ATAC_mm10::1::240	64, 19296, 64, 19504, 64, 19680, 64, 19488, 192, 19680, 32, 19520, 64, 160	in gene, in gene, in gene, in gene, in gene, in gene, in gene, in gene, in gene, in gene, in gene, in gene, in gene, in gene	1	1	1	1	1	1	1	1	135	156.5	52.5	81.5	49	53	76.5	68.5	2	2_s0-2_ATAC_mm10::1	243	Gene Ercc5	Xpg, Ercc5, MGC176031	excision repair cross-complementing rodent repair deficiency, complementation group 5	NM_011729.2		NP_035859.2
GeneID:403183	Mettl21e	1	44204070	44218931	14861	-	14	1_s0-1_ATAC_mm10::1::1048, 1_s0-1_ATAC_mm10::1::1049, 1_s0-1_ATAC_mm10::1::1050, 1_s0-1_ATAC_mm10::1::1051, 1_s0-1_ATAC_mm10::1::1052, 2_s0-2_ATAC_mm10::1::967, 2_s0-2_ATAC_mm10::1::968, 2_s0-2_ATAC_mm10::1::969, 2_s0-2_ATAC_mm10::1::970, 2_s0-2_ATAC_mm10::1::971, 4_s18-2_ATAC_mm10::1::448, 5_s48-1_ATAC_mm10::1::319, 6_s48-2_ATAC_mm10::1::446, 6_s48-2_ATAC_mm10::1::447	20515, 20083, 15859, 6771, 5843, 20531, 20051, 6995, 6323, 5859, 20019, 6499, 20499, 20035	downstream, downstream, downstream, in gene, in gene, downstream, downstream, in gene, in gene, in gene, downstream, in gene, downstream, downstream	1	1	0	1	1	1	0	0	46.2	51.4	26.8	27.4	25.6	27	16.2	13.2	5	2_s0-2_ATAC_mm10::1	94	Gene Mettl21e	4832428D23Rik, Gm991, Mettl21e	methyltransferase like 21E	NM_207281.3		NP_997164.1
GeneID:70676	Gulp1	1	44551671	44796836	245165	+	17	1_s0-1_ATAC_mm10::1::1054, 1_s0-1_ATAC_mm10::1::1055, 1_s0-1_ATAC_mm10::1::1056, 1_s0-1_ATAC_mm10::1::1057, 2_s0-2_ATAC_mm10::1::973, 2_s0-2_ATAC_mm10::1::974, 2_s0-2_ATAC_mm10::1::975, 3_s18-1_ATAC_mm10::1::374, 4_s18-2_ATAC_mm10::1::449, 4_s18-2_ATAC_mm10::1::450, 4_s18-2_ATAC_mm10::1::451, 5_s48-1_ATAC_mm10::1::320, 6_s48-2_ATAC_mm10::1::448, 6_s48-2_ATAC_mm10::1::449, 7_s120-1_ATAC_mm10::1::4…	-9783, 137, 93321, 134569, 201, 93353, 134601, 361, -1207, 169, 134569, 313, 233, 134665, 180, 777, 265	upstream, in gene, in gene, in gene, in gene, in gene, in gene, in gene, upstream, in gene, in gene, in gene, in gene, in gene, in gene, in gene, in gene	1	1	1	1	1	1	1	1	74.2	57.8	22.4	28.4	23.2	30	22.4	21.2	5	1_s0-1_ATAC_mm10::1	159	Gene Gulp1	3110030A04Rik, Gulp1, Ced6, Gulp-2, CED-6, 5730529O06Rik, GULP	GULP, engulfment adaptor PTB domain containing 1	NM_028450.3	1432092_a_at, 1434423_at	NP_082726.2
GeneID:12825	Col3a1	1	45311538	45349706	38168	+	1	1_s0-1_ATAC_mm10::1::1058	20622	in gene	1	0	0	0	0	0	0	0	36	30	21	5	9	7	7	6	1	1_s0-1_ATAC_mm10::1	36	Gene Col3a1	Col3a-1, Col3a1, KIAA4231, MMS10-W, AW550625, Ms10w, mKIAA4231	collagen, type III, alpha 1	NM_009930.2	1427883_a_at, 1427884_at	NP_034060.2
GeneID:12832	Col5a2	1	45374331	45503282	128951	-	6	1_s0-1_ATAC_mm10::1::1059, 1_s0-1_ATAC_mm10::1::1060, 2_s0-2_ATAC_mm10::1::976, 2_s0-2_ATAC_mm10::1::977, 4_s18-2_ATAC_mm10::1::452, 6_s48-2_ATAC_mm10::1::450	64210, 210, 64242, 146, 64210, 64226	in gene, in gene, in gene, in gene, in gene, in gene	1	1	0	1	0	1	0	0	88	78	21.5	27.5	18.5	30	21.5	12	2	2_s0-2_ATAC_mm10::1	106	Gene Col5a2	1110014L14Rik, Col5a2, D230017N05	collagen, type V, alpha 2	NM_007737.2	1422437_at	NP_031763.2
GeneID:73674	Wdr75	1	45795501	45823613	28112	+	8	1_s0-1_ATAC_mm10::1::1068, 2_s0-2_ATAC_mm10::1::985, 3_s18-1_ATAC_mm10::1::376, 4_s18-2_ATAC_mm10::1::454, 5_s48-1_ATAC_mm10::1::321, 6_s48-2_ATAC_mm10::1::453, 7_s120-1_ATAC_mm10::1::406, 8_s120-2_ATAC_mm10::1::242	-77, -77, -61, -77, -13, -45, -45, -77	upstream, upstream, upstream, upstream, upstream, upstream, upstream, upstream	1	1	1	1	1	1	1	1	327	317	106	138	103	124	164	130	1	1_s0-1_ATAC_mm10::1	327	Gene Wdr75	MGC143988, Wdr75, FLJ12545, C77608, 2410118I19Rik, 1300003A18Rik	WD repeat domain 75	NM_028599.2		NP_082875.1
GeneID:433297	Gm5526	1	45857131	45866671	9540	-	1	1_s0-1_ATAC_mm10::1::1069	13359	downstream	1	0	0	0	0	0	0	0	37	9	15	10	9	4	7	3	1	1_s0-1_ATAC_mm10::1	37	Gene Gm5526	EG433297, Gm5526	myosin, light polypeptide 6, alkali, smooth muscle and non-muscle pseudogene	XR_140431.2, XR_141929.2
GeneID:53945	Slc40a1	1	45908070	45925594	17524	-	11	1_s0-1_ATAC_mm10::1::1070, 2_s0-2_ATAC_mm10::1::986, 3_s18-1_ATAC_mm10::1::377, 4_s18-2_ATAC_mm10::1::455, 5_s48-1_ATAC_mm10::1::322, 6_s48-2_ATAC_mm10::1::454, 6_s48-2_ATAC_mm10::1::455, 7_s120-1_ATAC_mm10::1::408, 7_s120-1_ATAC_mm10::1::409, 8_s120-2_ATAC_mm10::1::243, 8_s120-2_ATAC_mm10::1::244	-70, -70, -134, -6, -91, -38, -550, -38, -566, -54, -694	upstream, upstream, upstream, upstream, upstream, upstream, upstream, upstream, upstream, upstream, upstream	1	1	1	1	1	1	1	1	220	257	46	63	44	73	85	37	1	2_s0-2_ATAC_mm10::1	257	Gene Slc40a1	Ol5, IREG1, Fpn1, Pcm, MTP1, MTP, Slc39a1, Slc40a1, Dusg, Slc11a3	solute carrier family 40 (iron-regulated transporter), member 1	NM_016917.2	1417061_at	NP_058613.2
GeneID:100042453	Gm3852	1	46010235	46012263	2028	-	3	1_s0-1_ATAC_mm10::1::1072, 2_s0-2_ATAC_mm10::1::987, 6_s48-2_ATAC_mm10::1::456	359, 263, 199	in gene, in gene, in gene	1	1	0	0	0	1	0	0	41	58	17	24	22	41	12	10	1	2_s0-2_ATAC_mm10::1	58	Gene Gm3852	Gm3852	Blcap pseudogene
GeneID:212225	Gm4776	1	46020415	46030437	10022	-	5	1_s0-1_ATAC_mm10::1::1072, 1_s0-1_ATAC_mm10::1::1073, 2_s0-2_ATAC_mm10::1::987, 2_s0-2_ATAC_mm10::1::988, 6_s48-2_ATAC_mm10::1::456	18533, -9915, 18437, -9915, 18373	downstream, upstream, downstream, upstream, downstream	1	1	0	0	0	1	0	0	60.5	69	17	18.5	15.5	23.5	8	7	2	2_s0-2_ATAC_mm10::1	80	Gene Gm4776	MGC183644, 4930509O22, Gm4776, EG212225	sperm motility kinase W	NR_037690.1, NR_037691.1
GeneID:227058	Dnahc7b	1	46066738	46373550	306812	+	39	1_s0-1_ATAC_mm10::1::1074, 1_s0-1_ATAC_mm10::1::1075, 1_s0-1_ATAC_mm10::1::1076, 1_s0-1_ATAC_mm10::1::1077, 1_s0-1_ATAC_mm10::1::1078, 1_s0-1_ATAC_mm10::1::1079, 2_s0-2_ATAC_mm10::1::989, 2_s0-2_ATAC_mm10::1::990, 2_s0-2_ATAC_mm10::1::991, 2_s0-2_ATAC_mm10::1::992, 2_s0-2_ATAC_mm10::1::993, 2_s0-2_ATAC_mm10::1::994, 3_s18-1_ATAC_mm10::1::378, 3_s18-1_ATAC_mm10::1::379, 3_s18-1_ATAC_mm10::1::380, …	110, 9230, 21038, 22526, 156046, 168686, 110, 9230, 21006, 22190, 156110, 168686, 110, 9198, 21038, 168686, 110, 9262, 21006, 22222, 168686, -18, 9358, 20974, 168686, 110, 21038, 168686, 238, 9294, 21006, 22206, 168686, 307518, 302, 9294, 20990, 22222, 168686	in gene, in gene, in gene, in gene, in gene, in gene, in gene, in gene, in gene, in gene, in gene, in gene, in gene, in gene, in gene, in gene, in gene, in gene, in gene, in gene, in gene, upstream, in gene, in gene, in gene, in gene, in gene, in gene, in gene, in gene, in gene, in gene, in gene, downstream, in gene, in gene, in gene, in gene, in gene	1	1	1	1	1	1	1	1	154	158.714	59.857	74	51	61.143	76.429	49.571	7	1_s0-1_ATAC_mm10::1	329	Gene Dnahc7b	Dnahc7b, Gm107	dynein, axonemal, heavy chain 7B	NM_001160386.1		NP_001153858.1
GeneID:100101919	Dnahc7c	1	46421053	46807470	386417	+	20	1_s0-1_ATAC_mm10::1::1080, 1_s0-1_ATAC_mm10::1::1081, 1_s0-1_ATAC_mm10::1::1082, 1_s0-1_ATAC_mm10::1::1083, 2_s0-2_ATAC_mm10::1::995, 2_s0-2_ATAC_mm10::1::996, 2_s0-2_ATAC_mm10::1::997, 2_s0-2_ATAC_mm10::1::998, 3_s18-1_ATAC_mm10::1::382, 3_s18-1_ATAC_mm10::1::383, 4_s18-2_ATAC_mm10::1::461, 4_s18-2_ATAC_mm10::1::462, 5_s48-1_ATAC_mm10::1::327, 5_s48-1_ATAC_mm10::1::328, 6_s48-2_ATAC_mm10::1::460…	4451, 40547, 246243, 322723, 4643, 229571, 246339, 322723, 4707, 246307, 4579, 246339, 4451, 246243, 4643, 40579, 245987, 4483, 246131, 4451	in gene, in gene, in gene, in gene, in gene, in gene, in gene, in gene, in gene, in gene, in gene, in gene, in gene, in gene, in gene, in gene, in gene, in gene, in gene, in gene	1	1	1	1	1	1	1	1	101.8	97	30.6	31	26.8	29.4	26.8	15.2	5	1_s0-1_ATAC_mm10::1	266	Gene Dnahc7c	Dnahc7c	dynein, axonemal, heavy chain 7C	XM_003084436.1, XM_003946055.1		XP_003084484.1, XP_003946104.1
GeneID:227059	Slc39a10	1	46807544	46853509	45965	-	14	1_s0-1_ATAC_mm10::1::1084, 2_s0-2_ATAC_mm10::1::999, 3_s18-1_ATAC_mm10::1::384, 3_s18-1_ATAC_mm10::1::385, 4_s18-2_ATAC_mm10::1::463, 4_s18-2_ATAC_mm10::1::464, 5_s48-1_ATAC_mm10::1::329, 5_s48-1_ATAC_mm10::1::330, 6_s48-2_ATAC_mm10::1::463, 6_s48-2_ATAC_mm10::1::464, 7_s120-1_ATAC_mm10::1::418, 7_s120-1_ATAC_mm10::1::419, 8_s120-2_ATAC_mm10::1::251, 8_s120-2_ATAC_mm10::1::252	-91, -91, 677, -91, 677, -91, 581, -59, 661, -91, 677, -91, 677, -91	upstream, upstream, in gene, upstream, in gene, upstream, in gene, upstream, in gene, upstream, in gene, upstream, in gene, upstream	1	1	1	1	1	1	1	1	434	590	156	264	189	198	475	381	1	2_s0-2_ATAC_mm10::1	590	Gene Slc39a10	5430433I10, mKIAA1265, Slc39a10, 2900042E17Rik	solute carrier family 39 (zinc transporter), member 10	NM_172653.2	1433751_at	NP_766241.2
GeneID:442837	C230029F24Rik	1	49244616	49340431	95815	+	1	1_s0-1_ATAC_mm10::1::1101	103160	downstream	1	0	0	0	0	0	0	0	35	15	9	11	2	14	7	4	1	1_s0-1_ATAC_mm10::1	35	Gene C230029F24Rik	C230029F24Rik	RIKEN cDNA C230029F24 gene	XR_104575.1, XR_168794.1
GeneID:56363	Tmeff2	1	50927523	51187270	259747	+	16	1_s0-1_ATAC_mm10::1::1113, 1_s0-1_ATAC_mm10::1::1114, 2_s0-2_ATAC_mm10::1::1031, 2_s0-2_ATAC_mm10::1::1032, 2_s0-2_ATAC_mm10::1::1033, 3_s18-1_ATAC_mm10::1::390, 3_s18-1_ATAC_mm10::1::391, 4_s18-2_ATAC_mm10::1::471, 5_s48-1_ATAC_mm10::1::335, 6_s48-2_ATAC_mm10::1::469, 7_s120-1_ATAC_mm10::1::424, 8_s120-2_ATAC_mm10::1::255, 8_s120-2_ATAC_mm10::1::256, 1_s0-1_ATAC_mm10::1::1115, 1_s0-1_ATAC_mm10::…	-131, 15085, -1059, -131, 15069, -963, -99, -131, -131, -131, -35, -131, 605, 99325, 155805, 99389	upstream, in gene, upstream, upstream, in gene, upstream, upstream, upstream, upstream, upstream, upstream, upstream, in gene, in gene, in gene, in gene	1	1	1	1	1	1	1	1	123.25	176	45.75	64.25	38.5	55.75	60.25	39.5	4	2_s0-2_ATAC_mm10::1	569	Gene Tmeff2	7630402F16Rik, 4832418D20Rik, Tmeff2	transmembrane protein with EGF-like and two follistatin-like domains 2	NM_019790.4	1419073_at	NP_062764.1
GeneID:442821	9330175M20Rik	1	51218386	51333779	115393	-	20	1_s0-1_ATAC_mm10::1::1117, 1_s0-1_ATAC_mm10::1::1118, 1_s0-1_ATAC_mm10::1::1119, 1_s0-1_ATAC_mm10::1::1120, 1_s0-1_ATAC_mm10::1::1121, 1_s0-1_ATAC_mm10::1::1122, 2_s0-2_ATAC_mm10::1::1035, 2_s0-2_ATAC_mm10::1::1036, 2_s0-2_ATAC_mm10::1::1037, 2_s0-2_ATAC_mm10::1::1038, 2_s0-2_ATAC_mm10::1::1039, 2_s0-2_ATAC_mm10::1::1040, 3_s18-1_ATAC_mm10::1::392, 4_s18-2_ATAC_mm10::1::472, 4_s18-2_ATAC_mm10::1:…	111827, 103315, 44883, 44083, 32531, -493, 111763, 103347, 44915, 44019, 32467, -621, 111827, 111795, 103283, -621, 44195, 111827, 44851, 44915	in gene, in gene, in gene, in gene, in gene, upstream, in gene, in gene, in gene, in gene, in gene, upstream, in gene, in gene, in gene, upstream, in gene, in gene, in gene, in gene	1	1	1	1	1	1	1	1	75	68.167	23.333	34.833	22.833	22.667	26	19.333	6	1_s0-1_ATAC_mm10::1	127	Gene 9330175M20Rik	9330175M20Rik	RIKEN cDNA 9330175M20 gene	NR_045151.2
GeneID:20324	Sdpr	1	51289126	51302960	13834	+	9	1_s0-1_ATAC_mm10::1::1119, 1_s0-1_ATAC_mm10::1::1120, 1_s0-1_ATAC_mm10::1::1121, 2_s0-2_ATAC_mm10::1::1037, 2_s0-2_ATAC_mm10::1::1038, 2_s0-2_ATAC_mm10::1::1039, 5_s48-1_ATAC_mm10::1::336, 7_s120-1_ATAC_mm10::1::425, 8_s120-2_ATAC_mm10::1::257	-230, 570, 12122, -262, 634, 12186, 458, -198, -262	upstream, in gene, in gene, upstream, in gene, in gene, in gene, upstream, upstream	1	1	0	0	1	0	1	1	52.333	53	18.667	24.667	23	22	30.667	26.667	3	1_s0-1_ATAC_mm10::1	70	Gene Sdpr	Sdpr		NM_138741.1	1416778_at, 1416779_at	NP_620080.1
GeneID:109019	Nabp1	1	51469488	51478399	8911	-	13	1_s0-1_ATAC_mm10::1::1127, 1_s0-1_ATAC_mm10::1::1128, 1_s0-1_ATAC_mm10::1::1129, 2_s0-2_ATAC_mm10::1::1045, 2_s0-2_ATAC_mm10::1::1046, 2_s0-2_ATAC_mm10::1::1047, 3_s18-1_ATAC_mm10::1::394, 4_s18-2_ATAC_mm10::1::476, 5_s48-1_ATAC_mm10::1::337, 5_s48-1_ATAC_mm10::1::338, 6_s48-2_ATAC_mm10::1::472, 7_s120-1_ATAC_mm10::1::427, 8_s120-2_ATAC_mm10::1::259	19199, -97, -5457, 19359, 607, -97, -97, -97, 19199, -65, -97, -65, -65	downstream, upstream, upstream, downstream, in gene, upstream, upstream, upstream, downstream, upstream, upstream, upstream, upstream	1	1	1	1	1	1	1	1	228.25	341.5	105.25	140.75	95	118.75	201.5	153.75	4	2_s0-2_ATAC_mm10::1	1079	Gene Nabp1	Nabp1, Obfc2a, AI852561, 4930488J04Rik, 4933440J18Rik, 4930442A21Rik, 4930434H03Rik, 5830411E10Rik, Nbp1		NM_028696.3	1426806_at, 1430623_s_at	NP_082972.2
GeneID:17912	Myo1b	1	51749765	51915974	166209	-	27	1_s0-1_ATAC_mm10::1::1134, 1_s0-1_ATAC_mm10::1::1135, 1_s0-1_ATAC_mm10::1::1136, 1_s0-1_ATAC_mm10::1::1137, 1_s0-1_ATAC_mm10::1::1138, 2_s0-2_ATAC_mm10::1::1051, 2_s0-2_ATAC_mm10::1::1052, 2_s0-2_ATAC_mm10::1::1053, 2_s0-2_ATAC_mm10::1::1054, 2_s0-2_ATAC_mm10::1::1055, 2_s0-2_ATAC_mm10::1::1056, 3_s18-1_ATAC_mm10::1::395, 3_s18-1_ATAC_mm10::1::396, 3_s18-1_ATAC_mm10::1::397, 4_s18-2_ATAC_mm10::1:…	168262, 118086, 116358, 838, -7034, 168870, 168326, 118086, 116358, 838, -7034, 168326, 838, -7034, 838, -7034, 774, 326, -7066, 168326, 902, -7034, 230, -7034, 790, 150, -7034	downstream, in gene, in gene, in gene, upstream, downstream, downstream, in gene, in gene, in gene, upstream, downstream, in gene, upstream, in gene, upstream, in gene, in gene, upstream, downstream, in gene, upstream, in gene, upstream, in gene, in gene, upstream	1	1	1	1	1	1	1	1	124.667	119.833	39.167	48.167	30	50.667	46.5	32	6	2_s0-2_ATAC_mm10::1	256	Gene Myo1b	myosin-1b, AA406997, Myo1b	myosin IB	NM_010863.3, NM_001161817.1	1427450_x_at	NP_034993.2, NP_001155289.1
GeneID:667014	Gm8420	1	51940674	51941299	625	-	4	1_s0-1_ATAC_mm10::1::1139, 2_s0-2_ATAC_mm10::1::1058, 2_s0-2_ATAC_mm10::1::1059, 4_s18-2_ATAC_mm10::1::480	195, 179, -285, 307	in gene, in gene, upstream, in gene	1	1	0	1	0	0	0	0	55	62	26	33	20	22	15	22	1	2_s0-2_ATAC_mm10::1	62	Gene Gm8420	EG667014, Gm8420	ribosomal protein L15 pseudogene
GeneID:20849	Stat4	1	52008244	52107184	98940	+	14	1_s0-1_ATAC_mm10::1::1142, 1_s0-1_ATAC_mm10::1::1143, 1_s0-1_ATAC_mm10::1::1144, 1_s0-1_ATAC_mm10::1::1145, 2_s0-2_ATAC_mm10::1::1061, 2_s0-2_ATAC_mm10::1::1062, 2_s0-2_ATAC_mm10::1::1063, 2_s0-2_ATAC_mm10::1::1064, 3_s18-1_ATAC_mm10::1::398, 4_s18-2_ATAC_mm10::1::481, 5_s48-1_ATAC_mm10::1::343, 6_s48-2_ATAC_mm10::1::477, 7_s120-1_ATAC_mm10::1::431, 8_s120-2_ATAC_mm10::1::263	396, 940, 38796, 105612, 332, 38828, 71596, 105612, 105580, 105612, 105612, 105612, 105612, 105612	in gene, in gene, in gene, downstream, in gene, in gene, in gene, downstream, downstream, downstream, downstream, downstream, downstream, downstream	1	1	1	1	1	1	1	1	99.6	122.8	36.8	51	39.6	43.8	48	41.8	5	2_s0-2_ATAC_mm10::1	367	Gene Stat4	Stat4	signal transducer and activator of transcription 4	NM_011487.4		NP_035617.1
GeneID:20846	Stat1	1	52119438	52161865	42427	+	22	1_s0-1_ATAC_mm10::1::1145, 1_s0-1_ATAC_mm10::1::1146, 1_s0-1_ATAC_mm10::1::1147, 1_s0-1_ATAC_mm10::1::1148, 1_s0-1_ATAC_mm10::1::1149, 2_s0-2_ATAC_mm10::1::1064, 2_s0-2_ATAC_mm10::1::1065, 2_s0-2_ATAC_mm10::1::1066, 2_s0-2_ATAC_mm10::1::1067, 3_s18-1_ATAC_mm10::1::398, 3_s18-1_ATAC_mm10::1::399, 4_s18-2_ATAC_mm10::1::481, 4_s18-2_ATAC_mm10::1::482, 5_s48-1_ATAC_mm10::1::343, 5_s48-1_ATAC_mm10::1:…	-5582, -14, 47410, 50898, 51538, -5582, -14, 50802, 51538, -5614, -30, -5582, -110, -5582, -14, -5582, -14, 51538, -5582, -14, -5582, -14	upstream, upstream, downstream, downstream, downstream, upstream, upstream, downstream, downstream, upstream, upstream, upstream, upstream, upstream, upstream, upstream, upstream, downstream, upstream, upstream, upstream, upstream	1	1	1	1	1	1	1	1	168.4	195	54	76.6	44.6	65.6	77.4	57.6	5	2_s0-2_ATAC_mm10::1	371	Gene Stat1	2010005J02Rik, Stat1, AA408197	signal transducer and activator of transcription 1	NM_001205313.1, NM_009283.4, NM_001205314.1	1420915_at	NP_001192242.1, NP_033309.3, NP_001192243.1
GeneID:14660	Gls	1	52163449	52233232	69783	-	23	1_s0-1_ATAC_mm10::1::1147, 1_s0-1_ATAC_mm10::1::1148, 1_s0-1_ATAC_mm10::1::1149, 1_s0-1_ATAC_mm10::1::1150, 1_s0-1_ATAC_mm10::1::1151, 1_s0-1_ATAC_mm10::1::1152, 2_s0-2_ATAC_mm10::1::1066, 2_s0-2_ATAC_mm10::1::1067, 2_s0-2_ATAC_mm10::1::1068, 2_s0-2_ATAC_mm10::1::1069, 2_s0-2_ATAC_mm10::1::1070, 2_s0-2_ATAC_mm10::1::1071, 3_s18-1_ATAC_mm10::1::400, 4_s18-2_ATAC_mm10::1::483, 4_s18-2_ATAC_mm10::1:…	66384, 62896, 62256, 17808, 880, -80, 62992, 62256, 17840, 16304, 15232, -48, -80, 784, -144, 784, -144, 62256, 688, -48, 688, -48, -48	in gene, in gene, in gene, in gene, in gene, upstream, in gene, in gene, in gene, in gene, in gene, upstream, upstream, in gene, upstream, in gene, upstream, in gene, in gene, upstream, in gene, upstream, upstream	1	1	1	1	1	1	1	1	187.857	200.571	75.571	99.714	52.714	78.143	125	97.286	7	2_s0-2_ATAC_mm10::1	995	Gene Gls	Gls, 6330442B14, B230365M23Rik, AI314027	glutaminase	NM_001081081.2, NM_001113383.1	1434657_at, 1436299_at	NP_001074550.1, NP_001106854.1
GeneID:17936	Nab1	1	52455849	52500448	44599	-	12	1_s0-1_ATAC_mm10::1::1162, 1_s0-1_ATAC_mm10::1::1163, 1_s0-1_ATAC_mm10::1::1164, 2_s0-2_ATAC_mm10::1::1080, 2_s0-2_ATAC_mm10::1::1081, 2_s0-2_ATAC_mm10::1::1082, 2_s0-2_ATAC_mm10::1::1083, 3_s18-1_ATAC_mm10::1::402, 4_s18-2_ATAC_mm10::1::486, 4_s18-2_ATAC_mm10::1::487, 6_s48-2_ATAC_mm10::1::484, 7_s120-1_ATAC_mm10::1::436	9728, 592, -352, 9696, 576, -352, -1456, 9664, 9664, -448, 9712, -384	in gene, in gene, upstream, in gene, in gene, upstream, upstream, in gene, in gene, upstream, in gene, upstream	1	1	1	1	0	1	1	0	76.5	96	27.75	41.5	18.5	26.25	25.75	26.5	4	2_s0-2_ATAC_mm10::1	164	Gene Nab1	Nab1		NM_008667.3	1417624_at	NP_032693.2
GeneID:227094	Tmem194b	1	52630705	52651919	21214	+	8	1_s0-1_ATAC_mm10::1::1169, 2_s0-2_ATAC_mm10::1::1089, 3_s18-1_ATAC_mm10::1::404, 4_s18-2_ATAC_mm10::1::492, 5_s48-1_ATAC_mm10::1::348, 6_s48-2_ATAC_mm10::1::485, 7_s120-1_ATAC_mm10::1::437, 8_s120-2_ATAC_mm10::1::266	-17, -49, -49, -65, 15, 31, 15, -17	upstream, upstream, upstream, upstream, in gene, in gene, in gene, upstream	1	1	1	1	1	1	1	1	263	285	65	84	119	103	182	142	1	2_s0-2_ATAC_mm10::1	285	Gene Tmem194b	9830163O08, Tmem194b, 5330401P04Rik	transmembrane protein 194B	NM_001142647.1, NR_024590.1		NP_001136119.1
GeneID:98682	Mfsd6	1	52656304	52727318	71014	-	12	1_s0-1_ATAC_mm10::1::1170, 1_s0-1_ATAC_mm10::1::1171, 2_s0-2_ATAC_mm10::1::1090, 2_s0-2_ATAC_mm10::1::1091, 3_s18-1_ATAC_mm10::1::405, 4_s18-2_ATAC_mm10::1::493, 5_s48-1_ATAC_mm10::1::349, 5_s48-1_ATAC_mm10::1::350, 6_s48-2_ATAC_mm10::1::486, 7_s120-1_ATAC_mm10::1::438, 8_s120-2_ATAC_mm10::1::267, 8_s120-2_ATAC_mm10::1::268	40214, 790, 40214, 854, 790, 806, 790, -170, 854, 790, 790, 182	in gene, in gene, in gene, in gene, in gene, in gene, in gene, upstream, in gene, in gene, in gene, in gene	1	1	1	1	1	1	1	1	62.5	84	35	41.5	30	41	46.5	25.5	2	2_s0-2_ATAC_mm10::1	123	Gene Mfsd6	Mfsd6, AI836200, MMR2, AW212394, 9630025I22Rik, 2210010L05Rik	major facilitator superfamily domain containing 6	NM_178081.4, NM_133829.2	1419124_at, 1424463_at, 1424464_s_at	NP_835182.1, NP_598590.2
GeneID:16329	Inpp1	1	52789418	52817688	28270	-	21	1_s0-1_ATAC_mm10::1::1172, 1_s0-1_ATAC_mm10::1::1173, 1_s0-1_ATAC_mm10::1::1174, 2_s0-2_ATAC_mm10::1::1092, 2_s0-2_ATAC_mm10::1::1093, 2_s0-2_ATAC_mm10::1::1094, 2_s0-2_ATAC_mm10::1::1095, 2_s0-2_ATAC_mm10::1::1096, 3_s18-1_ATAC_mm10::1::406, 3_s18-1_ATAC_mm10::1::407, 4_s18-2_ATAC_mm10::1::494, 4_s18-2_ATAC_mm10::1::495, 4_s18-2_ATAC_mm10::1::496, 5_s48-1_ATAC_mm10::1::351, 5_s48-1_ATAC_mm10::1:…	34680, 27096, 216, 34744, 27672, 27000, 2232, 344, 34648, -24, 34616, 2328, 344, 34712, 344, 2264, 120, 2296, 600, 120, 2328	downstream, in gene, in gene, downstream, in gene, in gene, in gene, in gene, downstream, upstream, downstream, in gene, in gene, downstream, in gene, in gene, in gene, in gene, in gene, in gene, in gene	1	1	1	1	1	1	1	1	71	72.5	28	35	27.5	33.75	29.5	23.75	4	1_s0-1_ATAC_mm10::1	109	Gene Inpp1	AV137389, 2300002C06Rik, Inpp1	inositol polyphosphate-1-phosphatase	NM_008384.2	1418045_at	NP_032410.2
GeneID:227095	Hibch	1	52845046	52920860	75814	+	8	1_s0-1_ATAC_mm10::1::1175, 2_s0-2_ATAC_mm10::1::1097, 3_s18-1_ATAC_mm10::1::408, 4_s18-2_ATAC_mm10::1::497, 5_s48-1_ATAC_mm10::1::353, 6_s48-2_ATAC_mm10::1::489, 7_s120-1_ATAC_mm10::1::442, 8_s120-2_ATAC_mm10::1::270	-150, -118, -118, -118, -118, -118, -118, -118	upstream, upstream, upstream, upstream, upstream, upstream, upstream, upstream	1	1	1	1	1	1	1	1	708	966	236	390	206	273	460	393	1	2_s0-2_ATAC_mm10::1	966	Gene Hibch	MGC31364, Hibch, 2610509I15Rik, AI648812	3-hydroxyisobutyryl-Coenzyme A hydrolase	NM_146108.1		NP_666220.1
GeneID:67080	1700019D03Rik	1	52925127	52952840	27713	-	8	1_s0-1_ATAC_mm10::1::1176, 2_s0-2_ATAC_mm10::1::1098, 4_s18-2_ATAC_mm10::1::498, 4_s18-2_ATAC_mm10::1::499, 5_s48-1_ATAC_mm10::1::354, 6_s48-2_ATAC_mm10::1::490, 7_s120-1_ATAC_mm10::1::443, 7_s120-1_ATAC_mm10::1::444	-184, -312, 120, -312, -163, -344, 136, -312	upstream, upstream, in gene, upstream, upstream, upstream, in gene, upstream	1	1	0	1	1	1	1	0	78	107	26	34	41	44	49	29	1	2_s0-2_ATAC_mm10::1	107	Gene 1700019D03Rik	smAKAP, 1700019D03Rik, 2410136C24Rik, AA410151, MGC58779	RIKEN cDNA 1700019D03 gene	NM_144953.2	1430368_s_at	NP_659202.1
GeneID:17700	Mstn	1	53061663	53068079	6416	+	1	1_s0-1_ATAC_mm10::1::1180	-7391	upstream	1	0	0	0	0	0	0	0	41	28	18	18	7	12	7	6	1	1_s0-1_ATAC_mm10::1	41	Gene Mstn	MGC124263, Cmpt, Gdf8, MGC124261, Mstn, MGC124262	myostatin	NM_010834.2		NP_034964.1
GeneID:69397	1700019A02Rik	1	53158577	53187617	29040	-	4	1_s0-1_ATAC_mm10::1::1181, 1_s0-1_ATAC_mm10::1::1182, 2_s0-2_ATAC_mm10::1::1102, 2_s0-2_ATAC_mm10::1::1103	193, -3775, 33, -3839	in gene, upstream, in gene, upstream	1	1	0	0	0	0	0	0	69	58.5	18	22.5	16.5	14.5	13	11.5	2	1_s0-1_ATAC_mm10::1	92	Gene 1700019A02Rik	1700019A02Rik	RIKEN cDNA 1700019A02 gene	NM_027070.1	1429037_at	NP_081346.1
GeneID:227099	Pms1	1	53189187	53296996	107809	-	12	1_s0-1_ATAC_mm10::1::1181, 1_s0-1_ATAC_mm10::1::1182, 1_s0-1_ATAC_mm10::1::1183, 2_s0-2_ATAC_mm10::1::1102, 2_s0-2_ATAC_mm10::1::1103, 2_s0-2_ATAC_mm10::1::1104, 3_s18-1_ATAC_mm10::1::409, 4_s18-2_ATAC_mm10::1::500, 5_s48-1_ATAC_mm10::1::355, 6_s48-2_ATAC_mm10::1::491, 7_s120-1_ATAC_mm10::1::445, 8_s120-2_ATAC_mm10::1::271	109572, 105604, -124, 109412, 105540, 4, 4, -92, -124, -92, -60, 4	downstream, in gene, upstream, downstream, in gene, in gene, in gene, upstream, upstream, upstream, upstream, in gene	1	1	1	1	1	1	1	1	218	226	64.333	97	66.667	53	115.333	88	3	2_s0-2_ATAC_mm10::1	561	Gene Pms1	Pms1, MGC36491	postmeiotic segregation increased 1 (S. cerevisiae)	NM_153556.1		NP_705784.1
GeneID:227102	Ormdl1	1	53297095	53310245	13150	+	16	1_s0-1_ATAC_mm10::1::1183, 1_s0-1_ATAC_mm10::1::1184, 2_s0-2_ATAC_mm10::1::1104, 2_s0-2_ATAC_mm10::1::1105, 3_s18-1_ATAC_mm10::1::409, 3_s18-1_ATAC_mm10::1::410, 4_s18-2_ATAC_mm10::1::500, 4_s18-2_ATAC_mm10::1::501, 5_s48-1_ATAC_mm10::1::355, 5_s48-1_ATAC_mm10::1::356, 6_s48-2_ATAC_mm10::1::491, 6_s48-2_ATAC_mm10::1::492, 7_s120-1_ATAC_mm10::1::445, 7_s120-1_ATAC_mm10::1::446, 8_s120-2_ATAC_mm10:…	25, 16633, -103, 16601, -103, 16569, -7, 16729, 25, 16697, -7, 16569, -39, 16537, -103, 16617	in gene, downstream, upstream, downstream, upstream, downstream, upstream, downstream, in gene, downstream, upstream, downstream, upstream, downstream, upstream, downstream	1	1	1	1	1	1	1	1	322.5	361	98.5	149	104	89.5	189.5	135	2	2_s0-2_ATAC_mm10::1	561	Gene Ormdl1	Ormdl1, C730042F17Rik	ORM1-like 1 (S. cerevisiae)	NM_145517.4		NP_663492.3
GeneID:72085	Osgepl1	1	53313663	53324064	10401	+	8	1_s0-1_ATAC_mm10::1::1184, 2_s0-2_ATAC_mm10::1::1105, 3_s18-1_ATAC_mm10::1::410, 4_s18-2_ATAC_mm10::1::501, 5_s48-1_ATAC_mm10::1::356, 6_s48-2_ATAC_mm10::1::492, 7_s120-1_ATAC_mm10::1::446, 8_s120-2_ATAC_mm10::1::272	65, 33, 1, 161, 129, 1, -31, 49	in gene, in gene, in gene, in gene, in gene, in gene, upstream, in gene	1	1	1	1	1	1	1	1	129	161	40	52	41	49	59	29	1	2_s0-2_ATAC_mm10::1	161	Gene Osgepl1	AA416452, MGC13061, 2610001M19Rik, Osgepl1	O-sialoglycoprotein endopeptidase-like 1	NM_028091.3	1428557_a_at, 1428558_at, 1435127_a_at	NP_082367.2
GeneID:70396	Asnsd1	1	53344644	53352699	8055	-	8	1_s0-1_ATAC_mm10::1::1185, 2_s0-2_ATAC_mm10::1::1106, 3_s18-1_ATAC_mm10::1::411, 4_s18-2_ATAC_mm10::1::502, 5_s48-1_ATAC_mm10::1::357, 6_s48-2_ATAC_mm10::1::493, 7_s120-1_ATAC_mm10::1::447, 8_s120-2_ATAC_mm10::1::273	27, 27, 91, 27, 59, -5, 27, 27	in gene, in gene, in gene, in gene, in gene, upstream, in gene, in gene	1	1	1	1	1	1	1	1	180	290	94	120	73	95	183	121	1	2_s0-2_ATAC_mm10::1	290	Gene Asnsd1	2210409M21Rik, Asnsd1	asparagine synthetase domain containing 1	NM_133728.2	1430656_a_at	NP_598489.2
GeneID:627866	Gm6801	1	53390415	53392585	2170	+	2	1_s0-1_ATAC_mm10::1::1186, 2_s0-2_ATAC_mm10::1::1107	3921, 3857	downstream, downstream	1	1	0	0	0	0	0	0	38	44	17	20	16	21	18	14	1	2_s0-2_ATAC_mm10::1	44	Gene Gm6801	EG627866, Gm6801	solute carrier family 39 (zinc transporter), member 10 pseudogene
GeneID:627872	Dnahc7a	1	53397002	53706784	309782	-	16	1_s0-1_ATAC_mm10::1::1186, 1_s0-1_ATAC_mm10::1::1187, 1_s0-1_ATAC_mm10::1::1188, 1_s0-1_ATAC_mm10::1::1189, 2_s0-2_ATAC_mm10::1::1107, 2_s0-2_ATAC_mm10::1::1108, 2_s0-2_ATAC_mm10::1::1109, 2_s0-2_ATAC_mm10::1::1110, 3_s18-1_ATAC_mm10::1::412, 4_s18-2_ATAC_mm10::1::503, 4_s18-2_ATAC_mm10::1::504, 5_s48-1_ATAC_mm10::1::358, 6_s48-2_ATAC_mm10::1::494, 7_s120-1_ATAC_mm10::1::448, 7_s120-1_ATAC_mm10::…	312448, 280096, 26496, 48, 312512, 280160, 93184, 0, 64, 26432, 32, 128, 64, 26432, 64, -96	downstream, in gene, in gene, in gene, downstream, in gene, in gene, in gene, in gene, in gene, in gene, in gene, in gene, in gene, in gene, upstream	1	1	1	1	1	1	1	1	59.2	64.6	25.2	27.8	18.8	29	24	16.2	5	2_s0-2_ATAC_mm10::1	155	Gene Dnahc7a	Dnahc7a, Gm992, Dnahc7	dynein, axonemal, heavy chain 7A	NM_001252070.1		NP_001238999.1
GeneID:98267	Stk17b	1	53755512	53785215	29703	-	8	1_s0-1_ATAC_mm10::1::1190, 2_s0-2_ATAC_mm10::1::1111, 3_s18-1_ATAC_mm10::1::413, 4_s18-2_ATAC_mm10::1::505, 5_s48-1_ATAC_mm10::1::359, 6_s48-2_ATAC_mm10::1::495, 7_s120-1_ATAC_mm10::1::450, 8_s120-2_ATAC_mm10::1::275	31, -1, 15, -1, 31, -1, -1, 31	in gene, upstream, in gene, upstream, in gene, upstream, upstream, in gene	1	1	1	1	1	1	1	1	199	315	109	151	113	145	272	232	1	2_s0-2_ATAC_mm10::1	315	Gene Stk17b	AI120141, Drak2, 3110009A03Rik, Stk17b	serine/threonine kinase 17b (apoptosis-inducing)	NM_133810.3	1423452_at, 1430165_at	NP_598571.2
GeneID:329152	Hecw2	1	53806874	54195034	388160	-	38	1_s0-1_ATAC_mm10::1::1191, 1_s0-1_ATAC_mm10::1::1192, 1_s0-1_ATAC_mm10::1::1193, 1_s0-1_ATAC_mm10::1::1194, 2_s0-2_ATAC_mm10::1::1112, 4_s18-2_ATAC_mm10::1::506, 1_s0-1_ATAC_mm10::1::1195, 1_s0-1_ATAC_mm10::1::1196, 1_s0-1_ATAC_mm10::1::1197, 1_s0-1_ATAC_mm10::1::1198, 1_s0-1_ATAC_mm10::1::1199, 1_s0-1_ATAC_mm10::1::1200, 2_s0-2_ATAC_mm10::1::1113, 2_s0-2_ATAC_mm10::1::1114, 2_s0-2_ATAC_mm10::1::…	381562, 327610, 269498, 219514, 381466, 269338, 145082, 9978, 9338, 2842, 698, -6, 145178, 9978, 9146, 2906, 698, 9994, 2842, 698, -166, 9978, 2874, 90, 2853, 698, -22, 10010, 2842, 762, -70, 68090, 2906, 666, -166, 68090, 2858, -6	in gene, in gene, in gene, in gene, in gene, in gene, in gene, in gene, in gene, in gene, in gene, upstream, in gene, in gene, in gene, in gene, in gene, in gene, in gene, in gene, upstream, in gene, in gene, in gene, in gene, in gene, upstream, in gene, in gene, in gene, upstream, in gene, in gene, in gene, upstream, in gene, in gene, upstream	1	1	1	1	1	1	1	1	71.556	63.444	29	34.667	26.333	30.889	37.444	21.111	9	1_s0-1_ATAC_mm10::1	161	Gene Hecw2	Hecw2, mKIAA1301, A730039N16Rik, D030049F17Rik, Nedl2, Gm971	HECT, C2 and WW domain containing E3 ubiquitin protein ligase 2	NM_001001883.3, NM_172655.3		NP_001001883.1, NP_766243.2
GeneID:78016	Ccdc150	1	54250683	54368727	118044	+	8	1_s0-1_ATAC_mm10::1::1202, 2_s0-2_ATAC_mm10::1::1119, 3_s18-1_ATAC_mm10::1::418, 4_s18-2_ATAC_mm10::1::511, 5_s48-1_ATAC_mm10::1::363, 6_s48-2_ATAC_mm10::1::500, 7_s120-1_ATAC_mm10::1::455, 8_s120-2_ATAC_mm10::1::279	5, 37, 5, 5, 5, 37, 5, 5	in gene, in gene, in gene, in gene, in gene, in gene, in gene, in gene	1	1	1	1	1	1	1	1	783	806	255	387	197	203	380	293	1	2_s0-2_ATAC_mm10::1	806	Gene Ccdc150	Ccdc150, 4930511H11Rik	coiled-coil domain containing 150	NM_030025.2	1430754_at	NP_084301.2
GeneID:98488	Gtf3c3	1	54397581	54438971	41390	-	9	1_s0-1_ATAC_mm10::1::1203, 2_s0-2_ATAC_mm10::1::1120, 2_s0-2_ATAC_mm10::1::1121, 3_s18-1_ATAC_mm10::1::419, 4_s18-2_ATAC_mm10::1::512, 5_s48-1_ATAC_mm10::1::364, 6_s48-2_ATAC_mm10::1::501, 7_s120-1_ATAC_mm10::1::456, 8_s120-2_ATAC_mm10::1::280	-5, -5, -4901, -5, -5, -5, -5, -5, -5	upstream, upstream, upstream, upstream, upstream, upstream, upstream, upstream, upstream	1	1	1	1	1	1	1	1	166.5	149.5	64	59	34	55.5	39	32	2	1_s0-1_ATAC_mm10::1	284	Gene Gtf3c3	TF3C-gamma, AL022818, TFIIIC102, Gtf3c3	general transcription factor IIIC, polypeptide 3	NM_001033194.2		NP_001028366.1
GeneID:241062	Pgap1	1	54473000	54557684	84684	-	14	1_s0-1_ATAC_mm10::1::1204, 1_s0-1_ATAC_mm10::1::1205, 2_s0-2_ATAC_mm10::1::1122, 2_s0-2_ATAC_mm10::1::1123, 3_s18-1_ATAC_mm10::1::420, 3_s18-1_ATAC_mm10::1::421, 4_s18-2_ATAC_mm10::1::513, 4_s18-2_ATAC_mm10::1::514, 5_s48-1_ATAC_mm10::1::365, 6_s48-2_ATAC_mm10::1::502, 6_s48-2_ATAC_mm10::1::503, 7_s120-1_ATAC_mm10::1::457, 7_s120-1_ATAC_mm10::1::458, 8_s120-2_ATAC_mm10::1::281	84, -8796, 52, -8812, 20, -8780, 84, -8780, 84, 84, -8780, 52, -8780, 52	in gene, upstream, in gene, upstream, in gene, upstream, in gene, upstream, in gene, in gene, upstream, in gene, upstream, in gene	1	1	1	1	1	1	1	1	201.5	264	86.5	115	69.5	104.5	136.5	74.5	2	2_s0-2_ATAC_mm10::1	368	Gene Pgap1	5033403E17Rik, Pgap1, A530084K22, oto, 9030223K07Rik, D230012E17Rik	post-GPI attachment to proteins 1	NM_001163314.2	1431169_at, 1436317_at	NP_001156786.1
GeneID:329154	Ankrd44	1	54645340	54926387	281047	-	44	1_s0-1_ATAC_mm10::1::1208, 1_s0-1_ATAC_mm10::1::1209, 1_s0-1_ATAC_mm10::1::1210, 1_s0-1_ATAC_mm10::1::1211, 1_s0-1_ATAC_mm10::1::1212, 1_s0-1_ATAC_mm10::1::1213, 1_s0-1_ATAC_mm10::1::1214, 1_s0-1_ATAC_mm10::1::1215, 2_s0-2_ATAC_mm10::1::1126, 2_s0-2_ATAC_mm10::1::1127, 2_s0-2_ATAC_mm10::1::1128, 2_s0-2_ATAC_mm10::1::1129, 2_s0-2_ATAC_mm10::1::1130, 2_s0-2_ATAC_mm10::1::1131, 2_s0-2_ATAC_mm10::1::…	221683, 166387, 150067, 122931, 80435, 61235, 12787, 403, 221667, 166387, 150067, 80435, 61235, 12755, 403, -2637, 166387, 150099, 61171, 43998, 531, -2637, 150067, 61203, 467, -2637, 150099, 61203, 531, -189, 150003, 61235, 43731, 515, -2637, 277075, 150099, 61235, 43699, -13, -2637, 61235, 43715, -45	in gene, in gene, in gene, in gene, in gene, in gene, in gene, in gene, in gene, in gene, in gene, in gene, in gene, in gene, in gene, upstream, in gene, in gene, in gene, in gene, in gene, upstream, in gene, in gene, in gene, upstream, in gene, in gene, in gene, upstream, in gene, in gene, in gene, in gene, upstream, in gene, in gene, in gene, in gene, upstream, upstream, in gene, in gene, upstr…	1	1	1	1	1	1	1	1	80.455	93.909	39	40.818	25.818	37.364	39.636	24.636	11	2_s0-2_ATAC_mm10::1	302	Gene Ankrd44	E130014H08Rik, A130096K20, 4930444A19Rik, Ankrd44	ankyrin repeat domain 44	NM_001081433.3	1434856_at	NP_001074902.2
GeneID:81898	Sf3b1	1	54985169	55027478	42309	-	15	1_s0-1_ATAC_mm10::1::1221, 1_s0-1_ATAC_mm10::1::1222, 1_s0-1_ATAC_mm10::1::1223, 2_s0-2_ATAC_mm10::1::1136, 2_s0-2_ATAC_mm10::1::1137, 2_s0-2_ATAC_mm10::1::1138, 3_s18-1_ATAC_mm10::1::428, 4_s18-2_ATAC_mm10::1::520, 5_s48-1_ATAC_mm10::1::370, 6_s48-2_ATAC_mm10::1::509, 6_s48-2_ATAC_mm10::1::510, 7_s120-1_ATAC_mm10::1::465, 7_s120-1_ATAC_mm10::1::466, 7_s120-1_ATAC_mm10::1::467, 8_s120-2_ATAC_mm10…	38054, 28886, 22, 47606, 28886, -10, -10, 22, 22, 38038, 22, 38006, 502, -10, 22	in gene, in gene, in gene, downstream, in gene, upstream, upstream, in gene, in gene, in gene, in gene, in gene, in gene, upstream, in gene	1	1	1	1	1	1	1	1	126.5	152	48.75	72.75	60	77	117	98	4	2_s0-2_ATAC_mm10::1	497	Gene Sf3b1	SAP155, Targ4, Prp10, TA-8, 155kDa, 2810001M05Rik, Sf3b1, AA409119, SF3b155	splicing factor 3b, subunit 1	NM_031179.2	1418561_at, 1418562_at	NP_112456.2
GeneID:67876	Coq10b	1	55052770	55072702	19932	+	8	1_s0-1_ATAC_mm10::1::1224, 2_s0-2_ATAC_mm10::1::1139, 3_s18-1_ATAC_mm10::1::429, 4_s18-2_ATAC_mm10::1::521, 5_s48-1_ATAC_mm10::1::371, 6_s48-2_ATAC_mm10::1::511, 7_s120-1_ATAC_mm10::1::468, 8_s120-2_ATAC_mm10::1::286	-2, -34, -66, -66, -34, -66, -34, -66	upstream, upstream, upstream, upstream, upstream, upstream, upstream, upstream	1	1	1	1	1	1	1	1	773	1100	373	425	279	385	802	668	1	2_s0-2_ATAC_mm10::1	1100	Gene Coq10b	AV002237, Coq10b, 1500041J02Rik, AW742641, 1700030I21Rik, 9530077A17Rik	coenzyme Q10 homolog B (S. cerevisiae)	NM_026424.3, NM_001039710.1	1428487_s_at	NP_080700.3, NP_001034799.1
GeneID:15510	Hspd1	1	55077834	55087932	10098	-	8	1_s0-1_ATAC_mm10::1::1225, 2_s0-2_ATAC_mm10::1::1140, 3_s18-1_ATAC_mm10::1::430, 4_s18-2_ATAC_mm10::1::522, 5_s48-1_ATAC_mm10::1::372, 6_s48-2_ATAC_mm10::1::512, 7_s120-1_ATAC_mm10::1::469, 8_s120-2_ATAC_mm10::1::287	-228, -68, -68, -68, -196, -68, -228, -68	upstream, upstream, upstream, upstream, upstream, upstream, upstream, upstream	1	1	1	1	1	1	1	1	397	535	164	273	180	177	318	264	1	2_s0-2_ATAC_mm10::1	535	Gene Hspd1	Hspd1, Hsp60, 60kDa	heat shock protein 1 (chaperonin)	NM_010477.4	1426351_at	NP_034607.3
GeneID:15528	Hspe1	1	55088148	55091317	3169	+	8	1_s0-1_ATAC_mm10::1::1225, 2_s0-2_ATAC_mm10::1::1140, 3_s18-1_ATAC_mm10::1::430, 4_s18-2_ATAC_mm10::1::522, 5_s48-1_ATAC_mm10::1::372, 6_s48-2_ATAC_mm10::1::512, 7_s120-1_ATAC_mm10::1::469, 8_s120-2_ATAC_mm10::1::287	12, -148, -148, -148, -20, -148, 12, -148	in gene, upstream, upstream, upstream, upstream, upstream, in gene, upstream	1	1	1	1	1	1	1	1	397	535	164	273	180	177	318	264	1	2_s0-2_ATAC_mm10::1	535	Gene Hspe1	mt-cpn10, 10kDa, Hspe1, Hsp10, MGC117526	heat shock protein 1 (chaperonin 10)	NM_008303.4	1422579_at	NP_032329.1
[truncated: 21,238 more rows]

## Sheet: Figure 2 categories
0 only	18 only	48 only	120 only	0 and 18	0 and 48	0 and 120	18 and 48	18 and 120	48 and 120	0, 18, and 48	0, 18, and 120	0, 48, and 120	18, 48, and 120	0, 18, 48, and 120
[truncated: 15,054 more rows]

[truncated: 26 more sheets: Down by 120 all peaks, Down by 120 in gene, Down by 120 upstream, Down by 120 downstream, Up by 120 all peaks, Up by 120 in gene, Up by 120 upstream, Up by 120 downstream, Peaks in Fig 5, Peaks in Fig 6, Peaks in Fig 7 , Acc. gene FPKM heatmaps, Acc. at 0 only txn, Acc. at 18 only txn, Acc. at 48 only txn, Acc. at 120 only txn, Acc. at 0 and 18 txn, Acc. at 0 and 48 txn, Acc. at 0 and 120 txn, Acc. at 18 and 120 txn …]
